# Supplementary material for: Static magnetic field regulates Arabidopsis root growth via auxin signaling
Source: Sci Rep. 2019 Oct 7;9:14384. doi: 10.1038/s41598-019-50970-y (PMC6779896; doi:10.1038/s41598-019-50970-y)
Supplement: Supplementary file 2 — Supplementary dataset [file 41598_2019_50970_MOESM2_ESM.zip]

Archive with 13 entries (12 files):
- Supplementary information/
- Supplementary information/Table S1 An overview of the RNA sequencing quality of all samples.xlsx
- Supplementary information/Table S10 Functional classification of DEGs from N0-treated roots.xlsx
- Supplementary information/Table S11 Auxin related genes regulated by SMF.xlsx
- Supplementary information/Table S12 primers used in this study.xlsx
- Supplementary information/Table S2 Read number for all genes under the various SMF conditions.xlsx
- Supplementary information/Table S3 Correlations of gene expression levels between replicates..xlsx
- Supplementary information/Table S4 Average fold change for all genes from N0R vs N0RCK samples.xlsx
- Supplementary information/Table S5 Genes significantly up- or down-regulated by SMF treatments.xlsx
- Supplementary information/Table S6 Genes significantly regulated by SMF in more than one treatment.xlsx
- Supplementary information/Table S7 UDP glycosyltransferases (UGTs) regulated by SMF.xlsx
- Supplementary information/Table S8 GO analysis of biological processes affected by SMF.xlsx
- Supplementary information/Table S9 Functional classification of DEGs from N180-treated roots.xlsx
