# Supplementary material for: Static magnetic field regulates Arabidopsis root growth via auxin signaling
Source: Sci Rep. 2019 Oct 7;9:14384. doi: 10.1038/s41598-019-50970-y (PMC6779896; doi:10.1038/s41598-019-50970-y)
Supplement: Supplementary file 2 — Supplementary dataset [file 41598_2019_50970_MOESM2_ESM.zip › Supplementary information/Table S1 An overview of the RNA sequencing quality of all samples.xlsx]

## Sheet: Sheet1
Table S1 An overview of the RNA sequencing quality of all samples
Sample name	Sample characteristics	Total bases（G）	Q20 ratio#	Read numbers	Map %	Total Unigene number
N180R-1	N180 treatment，Roots	5.57	0.96	31895113	93.02	22332
N180R-2	N180 treatment，Roots	5.54	0.9593	32028496	92.82	22494
N180R-3	N180 treatment，Roots	5.3	0.9558	30218710	92.98	22141
N180L-1	N180 treatment，Leaves	5.15	0.9621	29860163	93.32	21828
N180L-2	N180 treatment，Leaves	4.64	0.9606	26837687	93.11	21115
N180L-3	N180 treatment，Leaves	5.95	0.9608	34710789	92.56	21426
N180RCK-1	Control for N180 treatment，Roots	5.95	0.9596	34625293	92.64	22383
N180RCK-2	Control for N180 treatment，Roots	5.41	0.9584	30750173	92.88	22660
N180RCK-3	Control for N180 treatment，Roots	6.18	0.9606	35775162	92.51	22398
N180LCK-1	Control for N180 treatment，Leaves	5.53	0.9582	32103359	92.62	21438
N180LCK-2	Control for N180 treatment，Leaves	6.69	0.9558	38138792	92.84	21555
N180LCK-3	Control for N180 treatment，Leaves	5.06	0.9624	29416380	92.81	21649
N0R-1	N0 treatment，Roots	5.31	0.959	30812635	92.77	22440
N0R-2	N0 treatment，Roots	5.9	0.9599	34166924	92.91	22367
N0R-3	N0 treatment，Roots	6.16	0.958	35688453	92.96	22453
N0L-1	N0 treatment，Leaves	4.88	0.9584	28180903	93.3	21441
N0L-2	N0 treatment，Leaves	4.86	0.9628	28451805	92.73	21369
N0L-3	N0 treatment，Leaves	5.52	0.961	32153379	92.93	21679
N0RCK-1	Control for N0 treatment，Roots	5.53	0.9598	32050758	92.58	22653
N0RCK-2	Control for N0 treatment，Roots	5.6	0.9603	32582490	92.47	22732
N0RCK-3	Control for N0 treatment，Roots	5.16	0.9596	29944776	92.61	22043
N0LCK-1	Control for N0 treatment，Leaves	4.86	0.9617	28479198	91.91	21273
N0LCK-2	Control for N0 treatment，Leaves	5.58	0.9601	32481715	92.56	21179
N0LCK-3	Control for N0 treatment，Leaves	5.59	0.9601	32423282	92.72	21532
# The proportion of bases with quality values greater than 20
