# Supplementary material for: Static magnetic field regulates Arabidopsis root growth via auxin signaling
Source: Sci Rep. 2019 Oct 7;9:14384. doi: 10.1038/s41598-019-50970-y (PMC6779896; doi:10.1038/s41598-019-50970-y)
Supplement: Supplementary file 2 — Supplementary dataset [file 41598_2019_50970_MOESM2_ESM.zip › Supplementary information/Table S10 Functional classification of DEGs from N0-treated roots.xlsx]

## Sheet: Table S10. genes regulated by N
Table S10 Functional classification of DEGs from N0-treated roots
up-regulation
gene	functions	baseMean	log2FoldChange	lfcSE	stat	pvalue	padj
RLK proteins
AT5G59680	Leucine-rich repeat protein kinase family protein	84.2577	1.79117	0.319091	5.61337	1.98e-08	2.72e-05
AT1G05700	Leucine-rich repeat transmembrane protein kinase protein	253.98	1.35273	0.326638	4.14137	3.45e-05	0.00569326
AT2G28990	Leucine-rich repeat protein kinase family protein	246.16	1.00793	0.223565	4.50846	6.53e-06	0.00200746
AT2G28960	Leucine-rich repeat protein kinase family protein	345.273	1.04457	0.230214	4.53738	5.7e-06	0.00185958
C1-domain proteins
AT5G43520	Cysteine/Histidine-rich C1 domain family protein	77.6009	1.26108	0.320987	3.92876	8.54e-05	0.0092562
AT5G40590	Cysteine/Histidine-rich C1 domain family protein	87.6353	1.25434	0.373598	3.35746	0.000786628	0.0298383
AT2G17590	Cysteine/Histidine-rich C1 domain family protein	38.9487	1.22242	0.390583	3.12973	0.00174965	0.0469901
AT2G44370	Cysteine/Histidine-rich C1 domain family protein;	355.393	1.0852	0.185476	5.85091	4.89e-09	1.01e-05
Hormonal metabolism
AT1G80340	GA3OX2	440.256	1.05961	0.195119	5.43057	5.62e-08	6.43e-05
AT2G23620	MES1	151.01	0.968352	0.265628	3.64552	0.000266849	0.0176733
AT2G14920	ST4A	20.8104	1.3766	0.396371	3.47301	0.000514651	0.0251986
Primary matabolism
AT1G60470	GOLS4	250.714	1.37571	0.283447	4.8535	1.21e-06	0.000675267
AT3G43190	SUS4	246.664	1.30278	0.210642	6.18482	6.22e-10	3.2e-06
AT5G11110	SPS2	4257.1	1.05682	0.29682	3.56049	0.000370169	0.0209461
AT4G34930	PLC-like phosphodiesterases	84.9334	1.39708	0.293173	4.76539	1.88e-06	0.000946915
AT1G06090	Fatty acid desaturase	268.762	1.23529	0.365932	3.37574	0.000736178	0.0292159
AT3G19710	BCAT4	1953.47	0.979714	0.197852	4.95175	7.36e-07	0.000488681
Other biological prcesses
AT1G68880	bZIP8	91.0036	0.999313	0.318855	3.13407	0.001724	0.0466612
AT1G10385	EXO84A	42.91	1.11291	0.340775	3.26583	0.00109144	0.0356265
AT5G59370	ACT4	26.048	1.20029	0.375786	3.19408	0.00140276	0.0411018
AT3G45960	EXLA3	53.8923	1.15233	0.324593	3.55008	0.000385113	0.0210962
AT4G25090	RBOHG	655.174	1.03957	0.266019	3.90788	9.31e-05	0.00978467
AT5G23990	FRO5	1121.91	1.07522	0.29583	3.63459	0.000278424	0.0179222
AT2G23410	DPS	51.4296	1.32078	0.400703	3.29616	0.000980176	0.0338169
AT1G11190	ENDO1	122.624	1.11567	0.324615	3.43689	0.000588441	0.0263481
Transporter
AT4G30110	HMA2	312.767	0.996577	0.26702	3.73221	0.000189806	0.0143729
AT2G39510	Amino acid transporter	158.102	1.36908	0.35197	3.88976	0.000100345	0.0101314
AT5G41470	Nuclear transport factor 2 (NTF2) family protein	18.962	1.30902	0.391936	3.33987	0.000838165	0.0307731
AT3G45680	NPF2.3	1124.87	1.10373	0.259405	4.25484	2.09e-05	0.00402705
Stress-related
AT1G52560	HSP26.5	110.676	1.1475	0.28056	4.09003	4.31e-05	0.00648448
AT1G49860	GSTF14	48.6173	1.23448	0.324561	3.80353	0.000142646	0.0118951
AT2G18150	PER15	1041.2	1.04638	0.2358	4.43759	9.1e-06	0.00240225
AT2G38390	PER123	6306.97	0.981838	0.172466	5.69292	1.25e-08	1.98e-05
AT2G19970	Pathogenesis-related 1 protein	515.195	1.13012	0.185753	6.08398	1.17e-09	4.02e-06
AT2G02120	PDF2.1	268.108	1.02842	0.221501	4.64295	3.43e-06	0.00131006
AT4G11190	DIR13	1264.24	0.969068	0.200673	4.8291	1.37e-06	0.000743399
Secondary metabolism
AT5G11540	GULLO3	155.139	1.04796	0.2602	4.02753	5.64e-05	0.00759858
AT5G23020	MAM3	5151.14	0.959103	0.24069	3.98481	6.75e-05	0.00823105
AT1G66020	TPS26	133.977	1.17228	0.319172	3.67288	0.000239831	0.0166885
AT3G32040	Terpenoid synthases superfamily protein	43.0725	1.13346	0.335675	3.37665	0.000733741	0.0291754
AT5G24140	SQE4	592.227	1.19111	0.270247	4.40749	1.05e-05	0.00262671
AT4G15480	Encodes a protein that might have sinapic acid:UDP-glucose glucosyltransferase activity.	1073.28	1.25492	0.327457	3.83231	0.000126946	0.0113437
AT2G22590	UDP-Glycosyltransferase superfamily protein	954.086	1.24343	0.31261	3.97759	6.96e-05	0.00833674
Unknown
AT1G61080	Unknown	56.1622	1.30008	0.355873	3.65322	0.000258975	0.0174673
AT2G38465	Unknown	17.1142	1.26908	0.400434	3.16925	0.00152831	0.0434189
AT5G52390	Unknown	21.4359	1.26225	0.390443	3.23286	0.00122559	0.038132
AT1G18197	Unknwon	11.2418	1.4082	0.393608	3.57768	0.000346658	0.0201698
AT2G34350	Unknown	76.6433	1.25987	0.367605	3.42725	0.000609735	0.0269399
AT5G45070	Unknown	189.66	1.19376	0.309285	3.85974	0.00011351	0.0107299
AT3G02885	Unknown	849.87	1.14723	0.279175	4.10935	3.97e-05	0.00605372
AT3G01260	Unknown	335.282	1.14302	0.292223	3.91146	9.17e-05	0.00968994
AT5G21080	Unknown	116.495	1.17759	0.273991	4.29791	1.72e-05	0.0035512
AT4G14280	Unknown	39.8648	1.11624	0.351576	3.17496	0.00149855	0.0429108
AT1G51840	Unknown	516.432	1.1053	0.20041	5.51518	3.48e-08	4.28e-05
AT5G44400	Unknown	310.971	1.03539	0.307665	3.36532	0.000764541	0.0297848
AT2G46630	Unknown	705.806	1.01719	0.19354	5.25568	1.47e-07	0.000138075
AT5G03640	unknwon	184.622	0.962252	0.288232	3.33846	0.000842439	0.0308201
AT1G30515	Unknown	19.4258	1.51736	0.396654	3.8254	0.00013056	0.0114432
AT4G08570	Unknown	212.993	0.982299	0.242683	4.04767	5.17e-05	0.00734228
AT1G29020	Unknwon	32.9699	1.21011	0.389541	3.10649	0.0018932	0.0489499
AT1G18410	Unknown	73.5754	1.18844	0.278875	4.26153	2.03e-05	0.00394514
down-regulation
gene		baseMean	log2FoldChange	lfcSE	stat	pvalue	padj
plastid-localized proteins
Transcription
AT1G64860	SIG1, RNA POLYMERASE SIGMA SUBUNIT 1	1898.82	-1.07772	0.317423	-3.39522	0.000685745	0.0286413
AT2G36990	SIG6	823.683	-1.03167	0.322795	-3.19605	0.00139323	0.0410875
AT1G08540	SIG2	1091.02	-1.04925	0.323731	-3.24111	0.00119065	0.037682
AT4G20130	PLASTID TRANSCRIPTIONALLY ACTIVE 14	585.028	-1.01932	0.273075	-3.73273	0.000189415	0.0143729
AT3G09210	PLASTID TRANSCRIPTIONALLY ACTIVE 13	516.445	-1.05498	0.296845	-3.55399	0.000379433	0.0210962
AT4G38160	MTERF6	388.491	-1.10858	0.327993	-3.37988	0.000725167	0.0290025
AT4G13670	PLASTID TRANSCRIPTIONALLY ACTIVE 5	569.349	-1.13375	0.325186	-3.48646	0.000489455	0.0241758
Translation
AT5G13510	RPL10	167.256	-1.21241	0.369576	-3.28056	0.00103602	0.0346975
AT4G34620	SMALL SUBUNIT RIBOSOMAL PROTEIN 16	2241.49	-0.974925	0.298504	-3.26604	0.00109063	0.0356265
AT5G17870	PLASTID-SPECIFIC 50S RIBOSOMAL PROTEIN 6,	908.509	-1.00093	0.29733	-3.36641	0.000761522	0.0297848
AT1G48350	EMB3105	801.11	-1.32778	0.33642	-3.9468	7.92e-05	0.00901291
AT3G44890	Plastid ribosomal protein CL9	1236.15	-1.33607	0.323837	-4.12575	3.7e-05	0.00581877
AT2G33450	PRPL28	400.98	-1.38337	0.340805	-4.05911	4.93e-05	0.00704592
AT3G15190	PLASTID RIBOSOMAL PROTEIN S20	853.051	-1.34815	0.337562	-3.99379	6.5e-05	0.00811704
AT5G40950	RIBOSOMAL PROTEIN LARGE SUBUNIT 27	2282.76	-1.20229	0.309631	-3.88298	0.000103184	0.0102931
AT2G38140	PLASTID-SPECIFIC RIBOSOMAL PROTEIN 4	936.193	-1.23936	0.313851	-3.94888	7.85e-05	0.00898465
AT4G02790	EMBRYO DEFECTIVE 3129,Encodes a GTPase that is targeted to chloroplasts and co-fractionated with chloroplast ribosomes. Mutants are embryo lethal due to this essential function being lost.	509.993	-1.09478	0.256604	-4.26642	1.99e-05	0.00394514
AT3G08740	elongation factor P (EF-P) family protein	827.509	-1.36207	0.329542	-4.13323	3.58e-05	0.00575587
AT4G17560	Chloroplast Ribosomal protein L19 family protein	806.238	-1.4068	0.340049	-4.13707	3.52e-05	0.00570511
AT2G24060	INITIATION FACTOR 3-2, SUPPRESSOR OF VARIEGATION9, SVR9,encodes a chloroplast-localized prokaryotic type translation initiation factor 3. Mutant plants shows both chloroplast development defect, and a series of leaf developmental abnormalities including more serrated leaf margin, disorganized mesophyll cells, and altered cotyledon venation patterns.	507.958	-1.09572	0.323909	-3.38281	0.000717493	0.0288595
AT3G63190	The gene encodes a chloroplast ribosome recycling factor homologue. Analysis of mutants revealed its role in the chloroplast development and eary stages of embryo development.	1289.5	-1.16852	0.291286	-4.01158	6.03e-05	0.0077327
AT4G18740	Rho termination factor	84.305	-1.28482	0.399056	-3.21965	0.00128349	0.0394568
AT5G18140	Chaperone DnaJ-domain superfamily protein	443.632	-1.01039	0.3026	-3.33902	0.000840755	0.0308132
AT1G55490	CHAPERONIN 60 BETA	4642.68	-1.02046	0.281675	-3.62283	0.000291398	0.0182719
AT4G13830	DnaJ-like protein (J20); nuclear gene	570.229	-1.17904	0.34189	-3.44858	0.000563536	0.0261103
AT3G08010	ATAB2 is involved in the biogenesis of Photosystem I and II. ATAB2 has A/U-rich RNA-binding activity and presumably functions as an activator of translation with targets at PS I and PS II.	525.835	-1.21466	0.346786	-3.50261	0.00046072	0.0234497
RNA processing
AT3G53460	CHLOROPLAST RNA-BINDING PROTEIN 29	2708.95	-0.956394	0.256135	-3.73395	0.000188504	0.0143729
AT1G01080	RNA-binding (RRM/RBD/RNP motifs) family protein	440.341	-0.965264	0.306875	-3.14546	0.00165825	0.0454192
AT3G29290	Pentatricopeptide repeat (PPR) superfamily protein	394.447	-0.998614	0.301777	-3.30912	0.000935904	0.032777
AT4G01037	WHAT'S THIS FACTOR,Group II intron splicing, photosynthesis	573.961	-1.00736	0.298604	-3.37355	0.000742047	0.0292796
AT2G35410	RNA-binding (RRM/RBD/RNP motifs) family protein	691.126	-1.04442	0.327355	-3.19049	0.00142031	0.0415442
AT1G23400	ARABIDOPSIS THALIANA HOMOLOG OF MAIZE CAF2	722.231	-1.09876	0.286789	-3.83123	0.000127504	0.0113437
AT5G46580	SOT1, SUPPRESSOR OF THYLAKOID FORMATION 1	751.783	-1.07651	0.323006	-3.3328	0.000859776	0.0312325
AT3G52380	Encodes a chloroplast RNA-binding protein that stabilizes chloroplast RNAs as evidenced by analyses of transcript accumulation in null mutants. Essential for seedling development (albino, strongly retarded growth even on sucrose-containing medium).	936.795	-1.2553	0.335136	-3.74564	0.000179933	0.0140382
AT1G73530	ORGANELLE RNA RECOGNITION MOTIF PROTEIN 6, ORRM6	169.226	-1.21247	0.358427	-3.38276	0.000717618	0.0288595
AT4G11175	Nucleic acid-binding, OB-fold-like protein;	341.124	-1.21285	0.326955	-3.70952	0.000207651	0.0150598
AT5G08720	HIGH CHLOROPHYLL FLUORESCENCE 145,Encodes PIN2 PROMOTER BINDING PROTEIN 1 (PPP1), an evolutionary conserved plant-specific DNA binding protein that acts on transcription of PIN genes. Also named as HCF145. Mutations in HCF145 have reduced level of the tricistronic psaA-psaB-rps (small-subunit ribosomal protein)14 mRNA which encodes for the major subunits of the photosystem I (PSI). HCF145 binds t…	852.415	-1.08399	0.322431	-3.36193	0.000774011	0.0298383
AT2G04530	Encodes a protein with RNAse Z activity suggesting a role in tRNA processing. Protein contains a signal sequence for import into the chloroplast.	195.163	-1.10879	0.271646	-4.08175	4.47e-05	0.00657595
Protein Transport
AT5G28750	TATA	554.465	-1.17955	0.327393	-3.60285	0.000314746	0.0191234
AT2G01110	TATC	747.264	-0.962261	0.285797	-3.36693	0.000760088	0.0297848
AT4G14870	Encodes a component of the thylakoid-localized Sec system involved in the translocation of cytoplasmic proteins into plastid.	152.501	-1.10674	0.346252	-3.19635	0.00139176	0.0410875
PSII
ATCG00020	PSBA	73.7931	-1.44364	0.400076	-3.60841	0.000308081	0.0188957
ATCG00680	PSBB	29.591	-1.37011	0.390315	-3.51027	0.000447655	0.0231667
AT5G11450	PSBP DOMAIN PROTEIN 5	657.877	-1.03384	0.305662	-3.38231	0.000718791	0.0288595
AT1G76450	Photosystem II reaction center PsbP family protein	454.598	-1.74165	0.365857	-4.76047	1.93e-06	0.000947192
AT5G27390	PsbP family protein	272.948	-1.12438	0.351032	-3.20306	0.00135975	0.0405307
AT2G40100	LHCB4.3	230.516	-1.54652	0.392125	-3.94395	8.02e-05	0.00907074
AT3G56650	PSBP-DOMAIN PROTEIN 6	234.961	-1.28604	0.387446	-3.31928	0.000902508	0.032136
AT1G73060	LOW PSII ACCUMULATION 3	920.294	-1.03901	0.310897	-3.34197	0.000831859	0.0306218
AT4G28740	LOW PSII ACCUMULATION-like protein	503.891	-0.96597	0.302268	-3.19575	0.0013947	0.0410875
AT5G51545	LOW PSII ACCUMULATION2	168.235	-1.06617	0.339684	-3.13872	0.00169687	0.0461697
AT5G48790	LOW PSII ACCUMULATION protein (DUF1995)	456.414	-1.37736	0.345286	-3.98906	6.63e-05	0.00819031
AT4G02530	MAINTENANCE OF PHOTOSYSTEM II UNDER HIGH LIGHT 2	897.891	-1.19702	0.335134	-3.57177	0.00035457	0.0203997
AT3G26710	cytochrome b6f complex assembly	616.702	-1.48484	0.351735	-4.22146	2.43e-05	0.00446384
AT3G17930	DAC, DEFECTIVE ACCUMULATION OF CYTOCHROME B6/F COMPLEX	494.511	-1.13736	0.317222	-3.58537	0.000336599	0.0199222
ATCG00350	PSAA	40.0104	-1.39916	0.39668	-3.52718	0.000420013	0.0223649
AT1G49975	photosystem I reaction center subunit N	99.6634	-1.37097	0.398728	-3.43837	0.000585236	0.0262617
AT3G55250	PDE329, PHOTOSYSTEM I ASSEMBLY 3	316.436	-1.18113	0.361627	-3.26616	0.00109018	0.0356265
AT4G15510	PSI assembly factor	274.298	-1.24365	0.320332	-3.88236	0.000103446	0.0102931
AT5G08410	FERREDOXIN/THIOREDOXIN REDUCTASE SUBUNIT A	266.451	-1.14473	0.32343	-3.53936	0.0004011	0.021673
AT1G32550	Encodes FdC2, a ferredoxin protein capable of alternative electron partitioning. FdC1 level increases in conditions of acceptor limitation at PSI	235.477	-1.47941	0.365626	-4.04625	5.2e-05	0.00734228
ATCG00120	ATPA	31.6363	-1.48694	0.397937	-3.73661	0.000186515	0.0143345
ATCG00480	ATPB	106.901	-1.30282	0.40065	-3.25176	0.00114694	0.0368542
AT4G34090	PROTEIN IN CHLOROPLAST ATPASE BIOGENESIS	319.566	-1.15775	0.35863	-3.22826	0.00124545	0.0386333
ATCG00490	RBCL	77.1759	-1.31627	0.390766	-3.36842	0.000756004	0.0297165
AT3G04550	RAF1, RUBISCO ACCUMULATION FACTOR 1, Encodes an ancillary chaperone protein that functions in Rubisco biogenesis. RAF1 dimers function in the assembly of the large subunit of Rubisco. Co-expression of RAF1 and rbcL in tobacco cells results in increased photosynthesis and plant growth.	226.835	-1.55148	0.370889	-4.18315	2.87e-05	0.00510974
AT5G19855	RBCX	625.112	-1.29615	0.340515	-3.80644	0.000140984	0.0118524
AT2G47910	CRR6	202.016	-1.22203	0.350831	-3.48325	0.000495358	0.0244088
AT5G55740	CRR21	147.764	-1.37075	0.388258	-3.53051	0.000414758	0.0222468
AT4G23890	CHLORORESPIRATORY REDUCTION 31, CRR31	124.299	-1.5183	0.368538	-4.11978	3.79e-05	0.00587303
AT2G01590	CHLORORESPIRATORY REDUCTION 3, CRR3	172.66	-1.65518	0.395898	-4.18081	2.9e-05	0.00511356
AT1G21350	Thioredoxin superfamily protein	441.698	-1.05553	0.315863	-3.34174	0.000832559	0.0306218
AT2G37240	Thioredoxin superfamily protein	529.465	-1.03773	0.308913	-3.35931	0.000781363	0.0298383
AT5G16400	THIOREDOXIN F2	439.526	-1.21225	0.3603	-3.36456	0.000766648	0.0297848
AT1G77490	THYLAKOIDAL ASCORBATE PEROXIDASE	490.435	-1.27035	0.398211	-3.19015	0.00142199	0.0415442
AT5G06290	2-CYS PEROXIREDOXIN B	1357.1	-1.12368	0.323573	-3.47273	0.000515197	0.0251986
AT2G41680	Encodes a NADPH thioredoxin reductase involved in chloroplast protection against oxidative damage.	2021.92	-1.11084	0.292917	-3.79234	0.000149233	0.0121135
AT3G11630	2CPA, Encodes a 2-Cys peroxiredoxin (2-Cys PrxA) that contains two catalytic Cys residues	5009.66	-0.963674	0.249625	-3.86048	0.000113165	0.0107299
AT3G55040	GLUTATHIONE TRANSFERASE LAMBDA 2	324.659	-1.0891	0.308784	-3.52705	0.000420218	0.0223649
AT4G27800	TAP38, THYLAKOID-ASSOCIATED PHOSPHATASE 38 is required for efficient dephosphorylation of the LHCII anthena and state transition from state 2 to state 1.	581.866	-1.0133	0.318308	-3.1834	0.00145556	0.0422056
AT1G68830	STN7 protein kinase; required for state transitions, phosphorylation of the major antenna complex (LHCII) between PSII and PSI, and light adaptation. STN7 is involved in state transitions.	1560.05	-1.06853	0.293982	-3.63468	0.000278326	0.0179222
AT1G20810	FKBP-like peptidyl-prolyl cis-trans isomerase family protein	309.02	-1.04086	0.328389	-3.16958	0.00152658	0.0434189
AT1G73655	FKBP-like peptidyl-prolyl cis-trans isomerase family protein	239.267	-1.22453	0.311568	-3.93024	8.49e-05	0.00924821
AT5G13410	FKBP-like peptidyl-prolyl cis-trans isomerase family protein	168.204	-1.27359	0.369954	-3.44256	0.00057623	0.0262259
AT3G10060	FKBP-like peptidyl-prolyl cis-trans isomerase family protein	534.847	-1.28867	0.357361	-3.60608	0.000310858	0.0189992
AT1G74070	Cyclophilin-like peptidyl-prolyl cis-trans isomerase family protein	238.896	-1.51752	0.38767	-3.91446	9.06e-05	0.00961969
AT3G15520	Cyclophilin-like peptidyl-prolyl cis-trans isomerase family protein	436.482	-1.15213	0.334757	-3.4417	0.000578072	0.0262259
AT5G52970	thylakoid lumen 15.0 kDa protein	216.619	-1.46318	0.383624	-3.8141	0.000136682	0.0117301
AT5G21930	copper ion transport to chloroplast thylakoid lumen.	775.401	-1.06665	0.314905	-3.38722	0.000706053	0.0288023
AT1G64150	CA(2+)/H(+) ANTIPORTER1, CCHA1, PAM71, PHOTOSYNTHESIS AFFECTED MUTANT71	186.426	-1.28644	0.366689	-3.50827	0.000451037	0.023225
AT5G38660	ACCLIMATION OF PHOTOSYNTHESIS TO ENVIRONMENT, APE1	942.218	-1.16486	0.324056	-3.59462	0.00032486	0.0193489
AT4G14690	EARLY LIGHT-INDUCIBLE PROTEIN 2	2932.66	-1.08445	0.262989	-4.12354	3.73e-05	0.0058217
AT1G74730	RIQ2,Encodes a grana core localized protein, is homologous to RIG1. Mutant plants have reduced NPQ, affected organization of light-havesting complex II and an enhanced grana stacking	423.7	-1.69436	0.367885	-4.60568	4.11e-06	0.00148562
AT5G62140	Clp protease ATP-binding subunit	247.206	-1.42489	0.371614	-3.83434	0.000125901	0.0113437
AT3G27925	DEG1	1274.34	-1.0183	0.320238	-3.17982	0.00147364	0.0425107
AT5G14660	PEPTIDE DEFORMYLASE 1B	412.059	-1.12367	0.324631	-3.46137	0.00053744	0.0257764
AT4G17840	CAAX protease self-immunity protein, proteolysis	1475.28	-1.04014	0.301692	-3.4477	0.000565384	0.0261103
AT2G21280	GIANT CHLOROPLAST 1	477.728	-1.25805	0.343379	-3.66372	0.000248577	0.0170884
AT1G65260	Encodes a protein required for thylakoid membrane formation.	1906.18	-0.987429	0.290963	-3.39366	0.000689643	0.0286413
AT3G12930	DELAYED GREENING 238	365.117	-0.966971	0.249025	-3.88303	0.000103165	0.0102931
AT1G50900	Encodes GDC1 (Grana Deficient Chloroplast 1), an ankyrin domain containing protein required fro chloroplast thylakoid grana formation.	180.246	-1.46201	0.385697	-3.79057	0.0001503	0.0121135
AT3G14930	Uroporphyrinogen decarboxylase;	1133	-1.10647	0.298432	-3.70762	0.000209214	0.01512
AT2G40490	Uroporphyrinogen decarboxylase	1134.62	-1.00648	0.321112	-3.13435	0.00172236	0.0466612
AT1G04620	7-HYDROXYMETHYL CHLOROPHYLL A (HMCHL) REDUCTASE	100.481	-1.20076	0.386582	-3.10611	0.00189567	0.0489499
AT1G44000	STAY-GREEN LIKE	1073.73	-1.19728	0.324826	-3.68592	0.000227881	0.0160193
AT2G30390	FERROCHELATASE 2,Encodes one of two ferrochelatase genes in Arabidopsis. Ferrochelatase is the terminal enzyme of heme biosynthesis. FC-II is speculated to operate in photosynthetic cytochromes.	897.153	-1.0737	0.324052	-3.31337	0.000921799	0.0324552
Metabolism
AT1G08550	VIOLAXANTHIN DE-EPOXIDASE 1, AVDE1, NON-PHOTOCHEMICAL QUENCHING 1, NPQ1	240.978	-1.16618	0.357971	-3.25775	0.00112301	0.0362762
AT2G21860	violaxanthin de-epoxidase-like protein	480.283	-1.02466	0.279531	-3.66563	0.000246735	0.0170537
AT4G01995	beta-carotene isomerase D27	258.72	-1.01329	0.263613	-3.84386	0.000121115	0.0111439
AT2G32640	LCYB, Encodes a lycopene beta cyclase that catalyzes the addition of beta-ionone end groups to the end of lycopene molecules	400.96	-1.24063	0.362562	-3.42186	0.000621946	0.0271979
AT2G29090	Encodes a protein with ABA 8'-hydroxylase activity, involved in ABA catabolism. Member of the CYP707A gene family. This gene predominantly accumulates in dry seeds and is up-regulated immediately following imbibition. CYP707A2 appears to play a major role in the rapid decrease in ABA levels during early seed imbibition.	39.9273	-1.23286	0.384623	-3.20538	0.00134884	0.0404398
AT5G04490	VITAMIN E PATHWAY GENE 5	237.023	-1.28891	0.319192	-4.03802	5.39e-05	0.00740165
AT3G63410	Encodes a MPBQ/MSBQ methyltransferase located in the chloroplast inner envelope membrane. Mutant plants lack plastoquinone (PQ), suggesting that the APG1 protein is involved in the methylation step of PQ biosynthesis. The gene product is also involved in tocopherol (vitamin E) biosynthesis.	3312.2	-1.1063	0.3065	-3.60947	0.00030682	0.0188957
AT5G59750	monofunctional riboflavin biosynthesis protein RIBA 3	391.827	-1.26259	0.329555	-3.8312	0.00012752	0.0113437
AT1G15730	Cobalamin biosynthesis CobW-like protein	340.489	-1.04885	0.324105	-3.23615	0.00121153	0.0380043
AT5G37360	LOW protein: ammonium transporter 1-like protein	666.426	-1.25838	0.345103	-3.64639	0.000265955	0.0176733
AT1G16880	ACT DOMAIN REPEATS 11,The ACT domain, named after bacterial aspartate kinase, chorismate mutase and TyrA (prephenate dehydrogenase), is a regulatory domain that serves as an amino acid-binding site in feedback-regulated amino acid metabolic enzymes. The mRNA is cell-to-cell mobile.	3217.94	-0.977772	0.30482	-3.2077	0.00133802	0.0401753
AT5G48220	Aldolase-type TIM barrel family protein,tryptophan metabolic process	393.563	-0.982542	0.289032	-3.39942	0.000675286	0.0283854
AT3G48730	GLUTAMATE-1-SEMIALDEHYDE 2,1-AMINOMUTASE 2	1094.36	-1.04716	0.331912	-3.15495	0.00160527	0.0445604
AT2G38230	PYRIDOXINE BIOSYNTHESIS 1.1,Encodes a protein predicted to function in tandem with PDX2 to form glutamine amidotransferase complex with involved in vitamin B6 biosynthesis. The mRNA is cell-to-cell mobile.	1777.25	-1.27585	0.398588	-3.20094	0.0013698	0.0407127
AT5G05580	FATTY ACID DESATURASE 8	649.892	-1.27349	0.400075	-3.18313	0.00145692	0.0422056
AT1G30520	ACYL-ACTIVATING ENZYME 14. Involved in phylloquinone biosynthesis. Knock mutant is seedling lethal. Chloroplast	321.598	-1.41586	0.368537	-3.84184	0.000122114	0.0111786
AT1G64355	1-acyl-sn-glycerol-3-phosphate acyltransferase	244.185	-1.21326	0.354021	-3.42709	0.000610084	0.0269399
AT2G01320	ATP-BINDING CASSETTE G7	541.299	-1.05416	0.306127	-3.44354	0.000574155	0.0262215
AT1G60600	ABERRANT CHLOROPLAST DEVELOPMENT 4,Encodes a protein similar to 1,4-dihydroxy-2-naphthoic acid phytyltransferase involved in phylloquinone and plastoquinone biosynthesis. Mutants are pale green and heterotrophic with defects in photosynthetic electron transport.	336.301	-1.29108	0.372596	-3.4651	0.000530032	0.0256872
AT2G37770	CHLOROPLASTIC ALDO-KETO REDUCTASE,Encodes an NADPH-dependent aldo-keto reductase that can act on a wide variety of substrates in vitro including saturated and unsaturated aldehydes, steroids, and sugars. GFP-tagged AKR4C9 localizes to the chloroplast where it may play a role in detoxifying reactive carbonyl compounds that threaten to impair the photosynthetic process. Transcript levels for this g…	782.947	-1.28437	0.2384	-5.38746	7.15e-08	7.36e-05
AT5G53580	NAD(P)-linked oxidoreductase superfamily protein,oxidation-reduction process, pyridoxal 5'-phosphate salvage, pyridoxal biosynthetic process, vitamin B6 catabolic process	554.62	-0.952729	0.292521	-3.25696	0.00112613	0.0362762
AT5G63310	NUCLEOSIDE DIPHOSPHATE KINASE 2,Maintains intracellular dNTP levels except ATP. Plays a role in response to oxidative stress and UV. Involved in phytochrome-mediated light signaling. Participates in auxin-regulated processes, partly through the modulation of auxin transport. H-bonding with His-197 inside the nucleotide-binding pocket is critical for NDPK2 functioning.	989.492	-1.00439	0.273384	-3.6739	0.000238879	0.0166786
AT3G52720	Encodes an alpha carbonic anhydrase (CAH1) located in the chloroplast stroma. Most chloroplast proteins are encoded by the nuclear genome and imported with the help of sorting signals that are intrinsic parts of the polypeptides. CAH1 takes an alternative route through the secretory pathway, and becomes N-glycosylated before entering the chloroplast. Glycosylation and intra-molecular disulfide br…	335.772	-1.22016	0.370377	-3.29437	0.000986412	0.0338783
AT5G62840	Phosphoglycerate mutase family protein	93.1151	-1.25789	0.392136	-3.20779	0.00133758	0.0401753
AT1G17650	GLYOXYLATE REDUCTASE 2	283.105	-1.08944	0.320398	-3.40029	0.00067315	0.028367
AT3G02690	Nucleotide/sugar transporter family protein	617.982	-1.3118	0.336439	-3.89907	9.66e-05	0.00989528
AT2G21590	Encodes the large subunit of ADP-glucose pyrophosphorylase, the enzyme which catalyzes the first and limiting step in starch biosynthesis. The large subunit plays a regulatory role whereas the small subunit (ApS) is the catalytic isoform. Four isoforms of the large subunit (ApL1-4) have been described.	71.038	-1.09715	0.322986	-3.3969	0.000681546	0.0285902
AT1G11720	STARCH SYNTHASE 3,Encodes a starch synthase that in addition to its role in starch biosynthesis also has a negative regulatory function in the biosynthesis of transient starch. The protein apparently contains a starch-binding domain (SBD).	868.424	-1.13939	0.305928	-3.72438	0.000195797	0.0146117
AT1G02470	Polyketide cyclase/dehydrase and lipid transport superfamily protein	25.6344	-1.42569	0.399728	-3.56666	0.000361561	0.020629
AT4G01883	Polyketide cyclase / dehydrase and lipid transport protein, Coenzyme Q-binding protein COQ10, START domain	331.344	-1.15201	0.336652	-3.42196	0.000621723	0.0271979
AT1G18060	microbial collagenase	1045.32	-1.13742	0.331807	-3.42796	0.000608145	0.0269399
Unknown
AT2G46220	DUF2358 family protein (DUF2358)	1310.11	-1.02107	0.316949	-3.22155	0.00127498	0.0392539
AT2G26340	hypothetical protein	480.233	-1.08241	0.300866	-3.59765	0.000321107	0.0193489
AT2G41120	DUF309 domain protein	71.7809	-1.22348	0.344271	-3.55381	0.000379691	0.0210962
AT1G16080	Unknown	939.596	-1.2208	0.335068	-3.64343	0.000269033	0.0177605
AT1G28150	hypothetical protein	194.048	-1.07314	0.281502	-3.8122	0.000137736	0.0117321
AT4G28030	Acyl-CoA N-acyltransferases (NAT) superfamily protein	634.262	-1.02498	0.319385	-3.20923	0.00133093	0.0401753
AT2G33180	hypothetical protein	215.67	-1.0998	0.318874	-3.44902	0.000562616	0.0261103
AT5G58250	MBRYO DEFECTIVE 3143	854.877	-1.12326	0.321134	-3.49779	0.000469133	0.0236253
AT1G32520	TLDc domain protein	147.54	-1.70004	0.372691	-4.56154	5.08e-06	0.00174322
AT3G61080	Unknown	150.365	-1.70098	0.394984	-4.30646	1.66e-05	0.00348596
AT1G65230	Unknown	184.517	-1.74153	0.397188	-4.38465	1.16e-05	0.00281506
AT3G51510	Unknown	292.557	-1.52693	0.380231	-4.01581	5.92e-05	0.00772291
AT2G45180	Unknown	1473.94	-1.78043	0.291183	-6.11448	9.69e-10	3.99e-06
AT5G25630	Tetratricopeptide repeat (TPR)-like superfamily protein	1284.66	-1.06464	0.321862	-3.30777	0.000940425	0.0328265
AT2G36145	hypothetical protein chloroplast	279.877	-1.67076	0.375997	-4.44354	8.85e-06	0.00239822
AT1G73110	Unknown	251.343	-1.3363	0.377615	-3.5388	0.000401956	0.021673
AT5G42070	hypothetical protein	153.626	-1.30178	0.385797	-3.37426	0.000740135	0.0292796
AT3G20680	Unknown	173.731	-1.1837	0.378804	-3.12485	0.00177898	0.0476188
AT2G27290	Unknown	414.527	-1.44728	0.365791	-3.95659	7.6e-05	0.00884719
AT1G12250	Unknown	375.431	-1.20659	0.359497	-3.35632	0.000789875	0.0298769
AT2G42975	Unknown	214.6	-1.32588	0.364483	-3.6377	0.000275082	0.0179222
AT4G28025	hypothetical protein	755.732	-0.971947	0.280873	-3.46045	0.000539272	0.0257764
AT5G13720	Unknown	150.8	-1.13607	0.359841	-3.15714	0.00159324	0.0443458
AT1G73885	Unknown	1139.81	-1.12317	0.325993	-3.44538	0.000570259	0.0261544
AT5G57040	Unkown	792.472	-1.14112	0.329825	-3.45977	0.000540632	0.0257764
AT5G21920	Unknown	403.814	-1.09193	0.336268	-3.24719	0.0011655	0.0371607
AT4G36530	Unknown	773.278	-0.975569	0.285521	-3.4168	0.000633611	0.0274747
AT3G09580	Unknown	185.455	-1.43606	0.390425	-3.6782	0.000234887	0.0164557
AT3G26900	Unknown	580.816	-0.96495	0.293284	-3.29015	0.00100133	0.0342303
AT5G17670	Unknown	464.489	-1.24467	0.343601	-3.62242	0.000291861	0.0182719
AT1G29700	Unknown	617.658	-1.25345	0.343158	-3.65269	0.000259504	0.0174673
AT4G39970	Unknowm	263.169	-1.48229	0.376312	-3.93898	8.18e-05	0.00909656
Transcriptional factor
AT5G56860	Encodes a member of the GATA factor family of zinc finger transcription factors. Modulate chlorophyll biosynthesis and glutamate synthase (GLU1/Fd-GOGAT) expression.	161.689	-1.48324	0.399801	-3.70995	0.000207302	0.0150598
AT1G01030	AP2/B3-like transcriptional factor family protein	50.2959	-1.47	0.387849	-3.79015	0.000150558	0.0121135
AT4G26150	CYTOKININ-RESPONSIVE GATA FACTOR 1, Encodes a member of the GATA factor family of zinc finger transcription factors. Modulate chlorophyll biosynthesis and glutamate synthase (GLU1/Fd-GOGAT) expression.	106.493	-1.72385	0.4005	-4.30425	1.68e-05	0.00348596
AT4G01580	AP2/B3-like transcriptional factor family protein	34.0039	-1.2637	0.355039	-3.55933	0.000371806	0.0209811
AT1G12860	ICE2	204.076	-1.72478	0.369913	-4.66266	3.12e-06	0.00123457
AT2G39250	Encodes a AP2 domain transcription factor that can repress flowering. SNZ and its paralogous gene, SCHLAFMUTZE (SMZ), share a signature with partial complementarity to the miR172 microRNA, whose precursor is induced upon flowering.	56.7225	-1.32626	0.391239	-3.38991	0.000699162	0.0288
AT5G02030	BEL1-LIKE HOMEODOMAIN 9,Mutant has additional lateral organs and phyllotaxy defect. Encodes a homeodomain transcription factor. Has sequence similarity to the Arabidopsis ovule development regulator Bell1. Binds directly to the AGAMOUS cis-regulatory element. Its localization to the nucleus is dependent on the coexpression of either STM or BP.	65.4246	-1.31003	0.369788	-3.54267	0.000396105	0.0215266
AT1G22590	AGAMOUS-LIKE 87	45.9941	-1.37387	0.398754	-3.4454	0.000570214	0.0261544
AT4G14540	NUCLEAR FACTOR Y, SUBUNIT B3	140	-1.3634	0.400715	-3.40241	0.000667939	0.0282496
AT4G01460	bHLH	76.9654	-1.86429	0.40013	-4.65922	3.17e-06	0.00123457
AT3G11090	LOB DOMAIN-CONTAINING PROTEIN 21	77.8121	-1.44012	0.394915	-3.64664	0.000265689	0.0176733
AT2G46810	basic helix-loop-helix (bHLH) DNA-binding superfamily protein	178.436	-1.11107	0.303291	-3.66339	0.000248896	0.0170884
AT5G20220	zinc knuckle (CCHC-type) family protein	144.253	-1.02362	0.328745	-3.11372	0.00184747	0.048626
AT3G02380	CONSTANS-LIKE 2	559.367	-1.26463	0.400727	-3.15585	0.00160033	0.0444831
AT2G31070	TCP family protein involved in heterchronic regulation of leaf differentiation	218.21	-1.56056	0.391867	-3.98236	6.82e-05	0.00823105
AT4G24660	HOMEOBOX PROTEIN 22, MATERNAL EFFECT EMBRYO ARREST 68, MEE68	88.3809	-1.53387	0.397902	-3.8549	0.000115775	0.0108392
RLK and other kinase
AT3G28040	Leucine-rich receptor-like protein kinase family protein	1076.48	-1.3428	0.280514	-4.78692	1.69e-06	0.000872077
AT3G20820	Leucine-rich repeat (LRR) family protein	790.624	-1.35915	0.311117	-4.36862	1.25e-05	0.00299461
AT3G03770	Leucine-rich repeat protein kinase family protein;	825.541	-1.02695	0.265404	-3.8694	0.000109104	0.0105302
AT1G80080	TMM	70.3308	-1.60518	0.399911	-4.01384	5.97e-05	0.0077327
AT5G62230	ERECTA-LIKE 1, ERL1,Encodes a receptor-like kinase that, together with ER and ERL2 governs the initial decision of protodermal cells to either divide proliferatively to produce pavement cells or divide asymmetrically to generate stomatal complexes. It is important for maintaining stomatal stem cell activity and preventing terminal differentiation of the meristemoid into the guard mother cell. Alo…	35.1021	-1.65871	0.397416	-4.17373	3e-05	0.00523043
AT1G66910	Protein kinase superfamily protein	51.3959	-1.97073	0.400652	-4.9188	8.71e-07	0.000560477
AT3G01490	Protein kinase superfamily protein	165.352	-1.56386	0.379787	-4.11773	3.83e-05	0.00588128
AT1G65190	Protein kinase superfamily protein	104.041	-1.55306	0.400306	-3.87967	0.000104599	0.0103083
AT4G24972	Encodes a novel small protein which is similar to proteins of unknown function from other plant species. TPD1 is involved in cell specification during anther and pollen development. Identified in a screen for male steriles. Mutants lack tapetal cells and have an increased number of microsporocytes. Expressed in flower buds, leaves and young seedlings. In anthers, TPD1 is expressed throughout poll…	70.2973	-1.54118	0.399736	-3.85549	0.000115497	0.0108392
AT4G11460	CYSTEINE-RICH RLK (RECEPTOR-LIKE PROTEIN KINASE) 30	51.141	-1.18871	0.377865	-3.14586	0.00165598	0.0454192
AT1G54820	Protein kinase superfamily protein	103.122	-1.42766	0.400364	-3.5659	0.000362604	0.0206314
AT1G16260	Wall-associated kinase family protein	93.687	-1.28522	0.398258	-3.2271	0.00125052	0.0387323
AT5G21222	protein kinase family protein	619.576	-1.27002	0.353325	-3.59448	0.000325034	0.0193489
AT5G40380	Encodes a cysteine-rich receptor-like protein kinase	73.0283	-1.35985	0.394127	-3.45029	0.000559994	0.0261038
AT5G52900	Encodes a member of the MAKR (MEMBRANE-ASSOCIATED KINASE REGULATOR) gene family. MAKRs have putative kinase interacting motifs and membrane localization signals. Known members include: AT5G26230 (MAKR1), AT1G64080 (MAKR2), AT2G37380 (MAKR3), AT2G39370 (MAKR4), AT5G52870 (MAKR5) and AT5G52900 (MAKR6).	220.884	-1.33136	0.390357	-3.41063	0.000648142	0.0277739
AT4G02420	L-TYPE LECTIN RECEPTOR KINASE IV.4	55.4052	-1.32385	0.395785	-3.34488	0.00082319	0.0305668
AT2G26330	Homologous to receptor protein kinases. Involved in specification of organs originating from the shoot apical meristem.	480.37	-1.30631	0.39983	-3.26716	0.00108632	0.0356265
AT4G23250	CYSTEINE-RICH RLK (RECEPTOR-LIKE PROTEIN KINASE) 17	146.368	-1.344	0.400527	-3.35558	0.000791999	0.0298769
AT5G45820	CBL-INTERACTING PROTEIN KINASE 20	36.8797	-1.23779	0.36987	-3.34655	0.000818235	0.0304889
AT3G22420	WITH NO LYSINE (K) KINASE 2	296.034	-1.28034	0.398317	-3.21437	0.00130731	0.0400098
AT1G14280	PHYTOCHROME KINASE SUBSTRATE 2, leaf development, phototropism, red, far-red light phototransduction	270.742	-1.08099	0.304453	-3.55059	0.000384368	0.0210962
AT2G46070	Encodes a MAP kinase protein. MPK12 interacts with the IBR5 protein phosphatase in vitro and in vivo, and it can be dephosphorylated and inactivated by IBR5. MPK12 appears to be a negative regulator of auxin signlaing. MPK12 RNAi lines are hypersensitive to auxin in root elongation and transcriptional response assays, but they appear to have normal sensitivity to ABA. MPK12 is a nuclear protein a…	109.954	-1.15646	0.366276	-3.15734	0.00159214	0.0443458
AT4G33000	CALCINEURIN B-LIKE PROTEIN 10	230.498	-1.20667	0.344974	-3.49786	0.000469014	0.0236253
Hormonal related
AT5G43870	auxin canalization protein (DUF828)	163.744	-1.01199	0.309793	-3.26666	0.00108823	0.0356265
AT5G18020	SAUR20	15.2694	-1.44882	0.39032	-3.71188	0.000205729	0.0150463
AT4G38860	SAUR16	111.189	-2.07504	0.39818	-5.21131	1.88e-07	0.000149092
AT1G19640	Encodes a S-adenosyl-L-methionine:jasmonic acid carboxyl methyltransferase that catalyzes the formation of methyljasmonate from jasmonic acid. Its expression is induced in response to wounding or methyljasmonate treatment	17.773	-1.47301	0.384943	-3.82656	0.000129947	0.0114432
AT3G50440	METHYL ESTERASE 10a protein shown to have methyl jasmonate esterase activity in vitro. This protein does not act on methyl IAA, MeSA, MeGA4, or MEGA9 in vitro.	66.5705	-1.47401	0.387518	-3.80371	0.000142544	0.0118951
AT5G47220	Positive regulator of JA-responsive defense genes and resistance to F. oxysporum and enhances JA inhibition of root elongation.	44.0887	-1.4638	0.396214	-3.69448	0.000220341	0.0156375
AT3G50750	BES1/BZR1 HOMOLOG 1	120.652	-1.21385	0.383978	-3.16125	0.00157093	0.0441426
Metabolism
AT1G43670	Encodes a fructose-1,6-bisphosphatase. This enzyme, in addition to catalyzing the formation of fructose-6-phosphate for sucrose biosynthesis, appears to play a role in fructose-mediated signaling that is independent of its enzymatic activity. atcfbp-1/fins1 mutants have reduced photosynthetic rates, elevated levels of starch and reduced levels of sucrose during the day. Although the protein is ex…	1180.39	-1.15907	0.31892	-3.63435	0.000278684	0.0179222
AT5G20740	Plant invertase/pectin methylesterase inhibitor superfamily protein	10.8044	-1.19812	0.373026	-3.2119	0.00131861	0.0400829
AT3G62820	Plant invertase/pectin methylesterase inhibitor superfamily protein;	64.9355	-1.30074	0.395506	-3.28879	0.00100618	0.0342303
AT3G10405	vacuolar acid trehalase	215.774	-1.509	0.377421	-3.99817	6.38e-05	0.00801685
AT4G23600	Encodes cystine lyase which is expected to be involved in amino acid metabolism, providing the plant with cysteine and the generation of precursors of ethylene biosynthesis.	87.8787	-1.19307	0.366316	-3.25693	0.00112622	0.0362762
AT2G32530	CELLULOSE SYNTHASE-LIKE B3	589.091	-1.46183	0.342876	-4.26345	2.01e-05	0.00394514
AT1G62250	orotidine 5-phosphate decarboxylase	377.223	-1.23736	0.351527	-3.51996	0.000431612	0.0226044
AT4G34240	ALDEHYDE DEHYDROGENASE 3	1376.82	-1.24201	0.299357	-4.14892	3.34e-05	0.00568635
AT2G26870	NON-SPECIFIC PHOSPHOLIPASE C2	88.1169	-1.33935	0.322091	-4.1583	3.21e-05	0.00550318
AT4G16690	METHYL ESTERASE 16Encodes a protein shown to have carboxylesterase activity, methyl IAA esterase activity, and methyl jasmonate esterase activity in vitro. This protein does not act on MeSA, MeGA4, or MEGA9 in vitro. Although MES16 is similar to MES17, a MeIAA hydrolase, two mes16 mutant lines (SALK_151578) and (SALK_139756) do not show altered sensitivity to MeIAA in root growth assays. MES16 tr…	201.235	-1.24081	0.393495	-3.1533	0.00161438	0.0447529
AT1G60550	ECHID，ENOYL-COA HYDRATASE/ISOMERASE D, vitamin K biosynthetic process	761.032	-1.24126	0.315655	-3.93232	8.41e-05	0.00921724
AT2G46720	Encodes KCS13, a member of the 3-ketoacyl-CoA synthase family involved in the biosynthesis of VLCFA (very long chain fatty acids).	16.8106	-1.29469	0.376143	-3.44202	0.000577391	0.0262259
AT5G22300	encodes a nitrilase isomer. The purified enzyme shows a strong substrate specificity for beta-cyano-L-alanine, a intermediate product of the cyanide detoxification pathway. The mRNA is cell-to-cell mobile.	616.35	-1.33129	0.208764	-6.37702	1.81e-10	1.24e-06
AT1G55260	GLYCOSYLPHOSPHATIDYLINOSITOL-ANCHORED LIPID PROTEIN TRANSFER 6, LTPG6	178.511	-1.59966	0.391563	-4.08531	4.4e-05	0.0065225
AT2G36630	Sulfite exporter TauE/SafE family protein	226.173	-1.32149	0.378487	-3.4915	0.000480323	0.0239227
AT4G13840	HXXXD-type acyl-transferase family protein	173.677	-1.3287	0.387355	-3.43018	0.00060318	0.0268911
AT5G39080	HXXXD-type acyl-transferase family protein	296.001	-1.65546	0.365092	-4.53435	5.78e-06	0.00185958
AT2G22980	SERINE CARBOXYPEPTIDASE-LIKE 13	76.7217	-1.35188	0.38015	-3.55616	0.000376311	0.0210962
AT2G47240	LONG-CHAIN ACYL-COA SYNTHASE 1，Encodes an acyl-CoA synthetase that acts on long-chain and very-long-chain fatty acids, involved in cuticular wax and cutin biosynthesis The mRNA is cell-to-cell mobile.	314.394	-1.35408	0.303335	-4.46398	8.05e-06	0.00226996
AT5G23940	Encodes PERMEABLE LEAVES3 (PEL3), a putative acyl-transferase. Mutation in this locus results in altered trichome phenotype (trcichomes become tangled during leaf expansion). Additional phenotype includes altered cuticle layer.	361.027	-1.33206	0.372147	-3.5794	0.000344387	0.0201088
AT3G47290	PHOSPHATIDYLINOSITOL-SPECIWC PHOSPHOLIPASE C8	276.129	-1.4279	0.376175	-3.79583	0.000147151	0.0120752
AT5G43850	ARD4,L-methionine salvage from methylthioadenosine, methionine metabolic process, oxidation-reduction process	1020.29	-1.05344	0.309499	-3.40371	0.000664771	0.0282496
AT4G37560	Acetamidase/Formamidase family protein	37.8537	-1.51171	0.391659	-3.85976	0.0001135	0.0107299
AT4G09900	Encodes a protein predicted to act as a carboxylesterase	90.0308	-1.41299	0.400703	-3.52626	0.000421467	0.0223736
AT5G44680	DNA glycosylase superfamily protein	118.041	-1.76356	0.39919	-4.41784	9.97e-06	0.00253501
AT4G38690	PLC-like phosphodiesterases superfamily protein;	153.508	-1.27262	0.379323	-3.35499	0.000793674	0.0298854
AT1G45010	TRAM, LAG1 and CLN8 (TLC) lipid-sensing domain containing protein	41.6222	-1.7066	0.400279	-4.26352	2.01e-05	0.00394514
AT1G74810	REQUIRES HIGH BORON 5	203.398	-1.44826	0.380872	-3.80248	0.000143256	0.0118977
AT1G14700	purple acid phosphatase 3	163.626	-1.76038	0.394253	-4.4651	8e-06	0.00226996
AT1G06645	2-oxoglutarate (2OG) and Fe(II)-dependent oxygenase superfamily protein	101.184	-1.66055	0.39196	-4.23653	2.27e-05	0.00428942
AT1G09750	Eukaryotic aspartyl protease family protein	603.619	-1.43319	0.346082	-4.14119	3.46e-05	0.00569326
Secondary metabolism
AT4G12310	CYTOCHROME P450, FAMILY 706, SUBFAMILY A, POLYPEPTIDE 5	314.549	-1.18379	0.381617	-3.10204	0.00192191	0.0491136
AT1G64900	CYP89A2	558.441	-1.48751	0.319273	-4.65905	3.18e-06	0.00123457
AT4G22690	CYP706A1	160.177	-1.46813	0.381958	-3.8437	0.000121194	0.0111439
AT5G49360	BETA-XYLOSIDASE 1,Encodes a bifunctional {beta}-D-xylosidase/{alpha}-L-arabinofuranosidase required for pectic arabinan modification. Located in the extracellular matrix.	3797.27	-1.01444	0.27768	-3.65328	0.000258911	0.0174673
AT1G48100	PGX3, POLYGALACTURONASE INVOLVED IN EXPANSION3,Pectin lyase-like superfamily protein	108.011	-1.55047	0.355764	-4.35814	1.31e-05	0.00310549
AT2G36800	UGT73C5	204.105	-2.77895	0.376255	-7.38581	1.52e-13	3.12e-09
AT3G55710	UDP-Glycosyltransferase superfamily protein	19.0361	-1.49625	0.397611	-3.7631	0.000167822	0.0131431
AT2G36970	UDP-Glycosyltransferase superfamily protein	40.9211	-1.51449	0.376941	-4.01786	5.87e-05	0.00771883
AT1G45191	BGLU1	74.7484	-1.48943	0.39876	-3.73515	0.000187605	0.0143647
AT4G27820	BGLU9	257.017	-1.8716	0.348746	-5.36665	8.02e-08	7.87e-05
AT5G33370	CUS2, CUTIN SYNTHASE2	43.8886	-1.73435	0.390599	-4.44024	8.99e-06	0.00240225
AT3G23760	transferring glycosyl group transferase	80.611	-1.24699	0.379192	-3.28853	0.00100712	0.0342303
AT1G10640	Pectin lyase-like superfamily protein	235.811	-1.70712	0.383348	-4.45317	8.46e-06	0.00233436
AT5G04230	PHENYL ALANINE AMMONIA-LYASE 3	69.4154	-1.59908	0.395755	-4.04058	5.33e-05	0.00740165
Transporter
AT5G54250	CYCLIC NUCLEOTIDE-GATED CATION CHANNEL 4	187.991	-1.74738	0.390388	-4.47601	7.61e-06	0.0022615
AT3G07350	sulfate/thiosulfate import ATP-binding protein, putative (DUF506)	732.994	-1.01223	0.302445	-3.34681	0.000817478	0.0304889
AT1G15180	MATE efflux family protein	246.919	-1.42571	0.389769	-3.65784	0.000254346	0.0172958
AT2G34960	CATIONIC AMINO ACID TRANSPORTER 5	31.4131	-1.42983	0.400695	-3.56837	0.000359213	0.020552
AT3G52310	ATP-BINDING CASSETTE G27	60.8891	-1.2463	0.400331	-3.11317	0.00185089	0.048626
AT2G13610	ATP-BINDING CASSETTE G5	106.852	-1.40023	0.385692	-3.63045	0.000282931	0.0179862
AT1G54350	ABC transporter family protein	574.851	-0.968283	0.311014	-3.11331	0.00185	0.048626
AT3G09450	fusaric acid resistance family protein, transmembrane transport	29.0256	-1.14931	0.368426	-3.11951	0.00181151	0.048144
AT4G13800	magnesium transporter NIPA	32.1831	-1.59826	0.387308	-4.12659	3.68e-05	0.00581877
AT2G04050	MATE efflux family protei	71.5789	-1.53661	0.33532	-4.58253	4.59e-06	0.00160374
AT3G53720	member of Putative Na+/H+ antiporter family. Involved in the osmoregulation through K(+) fluxes and possibly pH modulation of an active endomembrane system in guard cells.	66.1004	-1.5779	0.392315	-4.02201	5.77e-05	0.00766799
AT5G02180	Transmembrane amino acid transporter family protein;	123.87	-1.08752	0.350466	-3.10306	0.00191533	0.0491114
AT5G46240	KAT1	54.4338	-1.43104	0.395427	-3.61898	0.000295768	0.0184046
AT5G27360	Glucose import	117.671	-1.87466	0.400724	-4.67818	2.89e-06	0.00123457
AT1G21460	SWEET1	124.81	-1.33466	0.3791	-3.52059	0.000430587	0.0226044
AT3G48740	SWEET11	328.105	-2.11447	0.372245	-5.68032	1.34e-08	1.98e-05
AT3G28080	USUALLY MULTIPLE ACIDS MOVE IN AND OUT TRANSPORTERS 47	51.9948	-1.31925	0.394488	-3.3442	0.000825207	0.0305672
Stress
AT3G46530	RECOGNITION OF PERONOSPORA PARASITICA 13,Encodes an NBS-LRR type R protein with a putative amino-terminal leucine zipper. Fungal protein ATR13 induces RPP13 gene expression and disease resistance. The mRNA is cell-to-cell mobile.	198.803	-1.25183	0.392698	-3.18777	0.00143375	0.0417693
AT5G46490	Disease resistance protein (TIR-NBS-LRR class) family	97.6219	-1.37833	0.399437	-3.45069	0.000559154	0.0261038
AT1G63880	Encodes a TIR-NBS-LRR class of disease resistance protein effective against Leptosphaeria maculans. The mRNA is cell-to-cell mobile.	216.785	-1.33121	0.392266	-3.39363	0.000689716	0.0286413
AT1G42560	MILDEW RESISTANCE LOCUS O 9, ATMLO9, MILDEW RESISTANCE LOCUS O 9, MLO9	9.43661	-1.28703	0.379529	-3.39113	0.000696062	0.0287888
AT5G12020	HSP17.6	82.3716	-2.79904	0.388312	-7.20822	5.67e-13	5.84e-09
AT1G06460	Small heat shock proteins.	101.021	-1.31441	0.384365	-3.41969	0.000626918	0.0272994
AT5G05740	ETHYLENE-DEPENDENT GRAVITROPISM-DEFICIENT AND YELLOW-GREEN-LIKE 2S2P-like putative metalloprotease, also contain transmembrane helices near their C-termini and many of them, five of seven, contain a conserved zinc-binding motif HEXXH. Homolog of EGY1. Each of the EGY1 and EGY-like proteins share two additional highly conserved motifs, the previously reported NPDG motif (aa 442–454 in EGY1, Rudner…	432.107	-1.24593	0.367542	-3.38988	0.000699221	0.0288
AT5G02020	SALT INDUCED SERINE RICH, SIS	722.729	-1.06032	0.330404	-3.20916	0.00133122	0.0401753
AT5G57345	OXR is a single copy gene in Arabidopsis. It is localized to the ER. It is expressed throughout the plant and expression is induced in response to abiotic stress. While the function of OXR is unknown, overexpression results in increased abiotic stress tolerance and increased ascorbic acid content.	581.143	-1.61913	0.355377	-4.55609	5.21e-06	0.00175965
AT5G56550	Encodes OXIDATIVE STRESS 3 (OXS3)， involved in tolerance to heavy metals and oxidative stress	404.686	-1.10667	0.349558	-3.16591	0.00154597	0.0437395
AT1G17870	ETHYLENE-DEPENDENT GRAVITROPISM-DEFICIENT AND YELLOW-GREEN-LIKE 3	288.783	-1.42637	0.364026	-3.91832	8.92e-05	0.00951887
AT2G32690	GLYCINE-RICH PROTEIN 23,The expression of GRP23 is induced by HPA (cutin monomer, salicylic acid, and abscisic acid.	308.186	-1.2186	0.387405	-3.14555	0.00165778	0.0454192
AT1G71695	Peroxidase superfamily protein	561.605	-1.03982	0.316859	-3.28166	0.00103197	0.0346744
AT1G11860	Glycine cleavage T-protein family	8790.76	-1.04455	0.277453	-3.76478	0.000166697	0.0131048
AT4G25290	DNA photolyase, DNA repair	998.525	-1.05007	0.312676	-3.35832	0.000784165	0.0298383
AT3G18500	DNAse I-like superfamily protein	176.905	-1.17309	0.37233	-3.15066	0.00162902	0.0450981
AT4G32320	ASCORBATE PEROXIDASE 6	244.498	-1.17838	0.325898	-3.6158	0.000299417	0.0185756
AT4G32590	2Fe-2S ferredoxin-like superfamily protein	545.546	-1.1798	0.256387	-4.60165	4.19e-06	0.0014885
AT2G35960	Encodes a protein whose sequence is similar to tobacco hairpin-induced gene (HIN1) and Arabidopsis non-race specific disease resistance gene (NDR1). Expression is not altered in response to cucumber mosaic virus or spermine.	127.304	-1.48438	0.354867	-4.18293	2.88e-05	0.00510974
AT2G35660	Encodes a member of a novel gene family with homology to known proteins involved in hydroxylation and oxidation of an aromatic ring.	160.951	-1.08439	0.324044	-3.34643	0.000818582	0.0304889
Other biological processes
AT5G41050	Pollen Ole e 1 allergen and extensin family protein	103.387	-1.36721	0.397623	-3.43845	0.000585052	0.0262617
AT3G26932	dsRNA-binding protein 3	152.817	-1.42565	0.376542	-3.78616	0.000152995	0.0122616
AT3G51150	ATP binding microtubule motor family protei	424.624	-1.27048	0.325841	-3.89906	9.66e-05	0.00989528
AT1G03400	A single copy gene that encodes a protein with sequence similarity to tomato E8 (ACC oxidase, the last step in ethylene biosynthesis) involved in ethylene synthesis and fruit ripening in tomato. This gene is not induced by ethylene in siliques. The transcript is found in siliques, etiolated seedlings, leaves, stems and flowers.	80.1277	-1.33099	0.39145	-3.40016	0.00067347	0.028367
AT2G46250	myosin heavy chain-like protein	99.1537	-1.40715	0.383317	-3.67099	0.000241609	0.0167556
AT1G66840	PLASTID MOVEMENT IMPAIRED 2Encodes a coiled-coil protein WEB2 (weak chloroplast movement under blue light 2, also named PMI2/plastid movement impaired 2)	207.973	-1.25311	0.381336	-3.2861	0.00101584	0.0343867
AT2G32100	OVATE FAMILY PROTEIN 16	146.472	-1.28388	0.388193	-3.30733	0.000941907	0.0328265
AT2G17780	Encodes a mechanosensitive channel candidate MCA2. The three-dimensional structure of MCA2 was reconstructed and appears to comprise a small transmembrane region and large cytoplasmic region.	62.5868	-1.29341	0.389603	-3.31981	0.00090078	0.032136
AT5G13140	Pollen Ole e 1 allergen and extensin family protein	299.718	-1.66666	0.318941	-5.22561	1.74e-07	0.000149092
AT2G45850	AT-HOOK MOTIF NUCLEAR LOCALIZED PROTEIN 9	105.84	-1.61099	0.400503	-4.02243	5.76e-05	0.00766799
AT2G37025	TRF-LIKE 8,telomeric loop formation	18.2144	-1.33768	0.397644	-3.36401	0.000768184	0.0297848
AT4G26700	FIMBRIN 1,Encodes a member of the fimbrin family. Different members of the fimbrin/plastin family have diverged biochemically during evolution to generate either tight actin bundles or loose networks with distinct biochemical and biophysical properties. FIM4 generates both actin bundles and branched actin filaments whereas FIM5 only generates actin bundles.	809.386	-0.999387	0.287881	-3.47153	0.000517503	0.0251986
AT3G22760	SOL1, CXC domain containing TSO1-like protein 1,he gene is expressed in stamens, pollen mother cells, and immature ovules.	177.472	-0.998829	0.274935	-3.63296	0.000280184	0.0179222
AT3G18050	GPI-anchored protein	368.688	-1.13654	0.336462	-3.37792	0.000730375	0.0290977
AT1G02205	ECERIFERUM 1,Expression of the CER1 gene associated with production of stem epicuticular wax and pollen fertility. Biochemical studies showed that cer1 mutants are blocked in the conversion of stem wax C30 aldehydes to C29 alkanes, and they also lack the secondary alcohols and ketones. These suggested the CER1 protein is an aldehyde decarbonylase, but the exact molecular function of this protein …	451.883	-1.18793	0.355919	-3.33764	0.000844921	0.0308561
AT3G11110	RING/U-box superfamily protein	37.0533	-1.63183	0.400394	-4.07555	4.59e-05	0.00670595
AT5G10150	UPSTREAM OF FLC protein (DUF966)	124.011	-1.5828	0.399512	-3.96185	7.44e-05	0.0087534
AT2G23840	HNH endonuclease	146.862	-1.55901	0.386927	-4.02921	5.6e-05	0.00759858
AT5G02760	APD7, ARABIDOPSIS PP2C CLADE D 7，Encodes a phosphatase that functions in sustaining proper leaf longevity and preventing early senescence by suppressing or perturbing SARK-mediated senescence signal transduction.	139.134	-1.95874	0.400589	-4.88966	1.01e-06	0.000611923
AT2G37640	EXPANSIN A3	200.29	-1.14009	0.362956	-3.14111	0.00168306	0.0459153
AT2G40610	EXPA8	253.343	-1.31723	0.330232	-3.98881	6.64e-05	0.00819031
AT2G05380	glycine-rich protein 3 short isoform (GRP3S) mRNA	1220.74	-1.54723	0.280667	-5.51267	3.53e-08	4.28e-05
AT2G40020	Nucleolar histone methyltransferase-related protein;	110.723	-1.48303	0.387613	-3.82605	0.000130216	0.0114432
AT3G12320	NIGHT LIGHT-INDUCIBLE AND CLOCK-REGULATED 3	780.123	-1.11089	0.276956	-4.01107	6.04e-05	0.0077327
AT2G23130	ARABINOGALACTAN PROTEIN 17	126.781	-1.38375	0.357192	-3.87395	0.000107084	0.0104223
AT1G69523	S-adenosyl-L-methionine-dependent methyltransferases superfamily protein	67.1115	-1.39015	0.396595	-3.50522	0.000456231	0.0234339
Unknown
AT1G29670	Unknown	272.195	-1.36381	0.386375	-3.52976	0.00041594	0.0222523
AT1G72640	Unknown	340.783	-1.50835	0.357094	-4.22397	2.4e-05	0.00445403
AT4G11100	Unknown	93.7447	-1.49403	0.400695	-3.72861	0.000192542	0.0145062
AT3G50560	Unknown	78.7172	-1.26925	0.399211	-3.17939	0.00147588	0.0425155
AT1G11303	Unknown	18.2265	-1.55651	0.385386	-4.03883	5.37e-05	0.00740165
AT2G24280	Unknown	1908.78	-1.01943	0.230368	-4.4252	9.64e-06	0.00251212
AT5G47900	Unknown	56.6386	-1.92073	0.400598	-4.79466	1.63e-06	0.000860594
AT3G06145	Unknown	105.717	-1.21972	0.360504	-3.38337	0.000716027	0.0288595
AT1G78820	Unknown	178.8	-1.22348	0.38576	-3.17162	0.00151591	0.0432455
AT5G38510	Unknown	351.804	-1.40825	0.36558	-3.85209	0.000117114	0.010915
AT1G72645	Unknown	85.1841	-1.27378	0.40039	-3.18134	0.00146596	0.0423732
AT2G25510	Unknown	85.3361	-1.93011	0.397625	-4.85411	1.21e-06	0.000675267
AT1G15830	Unknown	82.6212	-1.77432	0.397277	-4.4662	7.96e-06	0.00226996
AT5G14410	Unknown	27.9241	-1.61074	0.399964	-4.0272	5.64e-05	0.00759858
AT5G59080	Unknown	276.12	-1.47059	0.315208	-4.66546	3.08e-06	0.00123457
AT5G11420	Unknown	522.001	-1.07738	0.30822	-3.4955	0.000473176	0.0237328
AT5G27890	Unknown	43.9774	-1.44071	0.390035	-3.6938	0.000220931	0.0156375
AT1G05207	Unknown	31.3514	-1.44186	0.397977	-3.62296	0.000291253	0.0182719
AT1G16730	Unknown	80.8503	-1.32423	0.390952	-3.38719	0.000706121	0.0288023
AT4G24700	Unknown	61.8498	-1.242	0.398377	-3.11765	0.00182302	0.0482632
AT5G19190	Unknown	806.063	-1.42778	0.39749	-3.59198	0.000328177	0.0194797
AT2G38210	Unknown	80.0923	-1.21655	0.339893	-3.57921	0.000344633	0.0201088
AT3G06070	Unknown	316.37	-1.43002	0.333277	-4.29078	1.78e-05	0.00363099
AT3G60415	Unknown	10.7965	-1.38708	0.391901	-3.53936	0.000401092	0.021673
AT3G54830	Unknown	171.716	-1.78457	0.398897	-4.47375	7.69e-06	0.0022615
AT1G68780	Unknown	62.7876	-1.78428	0.392667	-4.54401	5.52e-06	0.00183363
AT5G47380	Unknown	37.1627	-1.26854	0.377553	-3.35989	0.000779727	0.0298383
AT1G10657	Unknown	43.0203	-1.51431	0.389173	-3.89109	9.98e-05	0.0101254
AT1G17200	Unknown	138.095	-1.34603	0.400199	-3.36339	0.000769904	0.0297848
AT1G35420	Unknown	140.715	-1.54079	0.373489	-4.12541	3.7e-05	0.00581877
AT1G50732	Unknown	39.8879	-1.30916	0.37898	-3.45442	0.000551476	0.0261038
AT1G05540	Unknown	24.6016	-1.3704	0.400711	-3.41992	0.000626404	0.0272994
AT5G55570	Unknown	32.6493	-1.36879	0.385399	-3.55161	0.000382884	0.0210962
AT1G07280	Unknown	383.372	-1.67932	0.372229	-4.51152	6.44e-06	0.00200746
AT1G62510	Unknown	65.3516	-1.39064	0.398631	-3.48855	0.000485657	0.0241038
AT2G40520	Unknown	46.2669	-1.65812	0.40066	-4.13847	3.5e-05	0.00570511
