# Supplementary material for: Static magnetic field regulates Arabidopsis root growth via auxin signaling
Source: Sci Rep. 2019 Oct 7;9:14384. doi: 10.1038/s41598-019-50970-y (PMC6779896; doi:10.1038/s41598-019-50970-y)
Supplement: Supplementary file 2 — Supplementary dataset [file 41598_2019_50970_MOESM2_ESM.zip › Supplementary information/Table S11 Auxin related genes regulated by SMF.xlsx]

## Sheet: Table S11a
Table S11a Auxin related genes regulated by SMF
Gene ID	Gene name	N0R vs N0RCK	N0L vs N0LCK	N180R vs N180RCK	N180L vs N180LCK
AT1G04180	YUC9	0	0	-	0
AT3G12830	SAUR72	+	0	0	0
AT5G18020	SAUR20	-	0	0	0
AT4G38860	SAUR16	-	0	0	0
AT5G35735	Auxin-responsive protein family	+	0	0	0
AT5G43870	Auxin canalization protein	-	0	0	0
AT1G56220	Dormancy/auxin associated family protein	0	-	0	0
AT2G33830	ATDRM2	0	0	-	0
Regulation code: +, up-regulated; 0, non-regulated; -, down-regulated.
Tissues name: N0R for roots under the N0 treatment, N0L for leaves under the N0 treatment, N180R for roots under the N180 treatment, N180L for leaves under the N180 treatment.
N180RCK, N0RCK, N180LCK, N0LCK for the control to N0R, N0L, N180R, N180L, respectively

## Sheet: Table S11b
Table S11b Auxin-related genes changed by SMF
Gene name	Gene ID	N180L	N180R	N0L	N0R
Auxin biosynthesis
YUCCA1	AT4G32540	0.951835	0.986656	0.946282	0.909702
YUCCA2	AT4G13260	0.890961	0.827153	0.818093	0.933339
YUCCA3	AT1G04610	0.958217	0.944503	1.00656	0.902157
YUCCA4	AT5G11320	0.972659	0.985326	0.984359	0.933196
YUCCA5	AT5G43890	1.02413	1.04659	0.950356	1.09886
YUCCA7	AT2G33230	NA	1.03129	NA	0.795092
YUCCA8	AT4G28720	1.03348	0.896582	0.909184	0.753096
YUCCA9	AT1G04180	0.93788	0.653676	0.989172	1.38703
YUCCA10	AT1G48910	NA	NA	NA	NA
TAA1	AT1G70560	0.962105	0.901893	1.03111	1.00947
TAR2	AT4G24670	0.945553	0.863137	1.07198	0.988396
STY1	AT3G51060	1.0079	0.841903	0.849064	1.06939
CYP79B2	AT4G39950	0.984068	1.14064	0.822455	1.16644
CYP79B3	AT2G22330	0.984536	0.981089	0.856221	1.02978
ASA1	AT1G19920	1.0068	0.982821	1.04112	0.967198
Auxin Transport
PIN1	AT1G73590	0.904987	0.850543	0.965806	1.00457
PIN2	AT5G57090	0.951522	1.06632	0.971473	1.05401
PIN3	AT1G70940	1.05496	0.916151	0.861863	0.867523
PIN4	AT2G01420	0.992719	1.0181	0.746618	0.767509
PIN5	AT5G16530	1.06408	1.1785	0.987559	1.32376
PIN7	AT1G23080	0.986181	0.875207	0.817525	1.00786
PIN8	AT5G15100	1.00213	NA	0.981707	NA
AUX1	AT2G38120	0.964729	1.09195	0.696268	1.26631
LAX1	AT5G01240	0.783427	0.886727	0.787658	0.793623
LAX2	AT2G21050	0.871475	0.958127	0.905968	1.06642
LAX3	AT1G77690	1.03978	1.1728	0.952879	1.10307
Auxin signaling
TIR1	AT3G62980	0.990748	0.948488	0.875115	0.947862
IAA1	AT4G14560	1.07433	1.03417	0.893979	0.98339
IAA2	AT3G23030	1.06726	1.20242	0.882675	1.07605
IAA3	AT1G04240	1.17851	0.850246	1.25714	1.08722
IAA4	AT5G43700	0.9326	1.06755	0.878463	0.956585
IAA5	AT1G15580	0.962817	0.96588	1.0693	0.911935
IAA6	AT1G52830	0.996701	0.881945	0.971497	1.66228
IAA7	AT3G23050	1.00532	1.10813	0.857187	0.895339
IAA8	AT2G22670	0.852212	0.853272	0.865121	0.886039
IAA9	AT5G65670	1.03885	1.00782	0.954616	1.22577
IAA10	AT1G04100	1.14403	1.04675	0.94437	1.11493
IAA11	AT4G28640	1.02976	0.877503	0.891785	0.989087
IAA12	AT1G04550	1.10631	0.985572	1.09579	1.01005
IAA13	AT2G33310	1.04623	0.863322	0.962021	1.05098
IAA14	AT4G14550	1.02354	1.3083	0.841418	1.11983
IAA15	AT1G80390	1.09867	1	1.13188	1.11291
IAA16	AT3G04730	0.890625	0.938777	0.793263	0.976859
IAA17	AT1G04250	1.10891	1.12843	0.972029	1.10512
IAA18	AT1G51950	0.993903	0.9853	1.03317	0.743034
IAA19	AT3G15540	0.902078	1.00845	1.01484	1.0974
IAA20	AT2G46990	0.984684	1.00184	1.1426	0.675542
ARF1	AT1G23490	0.92425	0.998893	0.9239	1.01648
ARF2	AT5G62000	1.02221	1.0019	0.925025	0.971709
ARF3	AT2G24765	0.98472	0.944675	0.949497	1.03646
ARF4	AT5G60450	1.16901	1.13026	1.12848	1.17327
ARF5	AT1G19850	0.890209	0.947811	0.963765	1.05028
ARF6	AT1G30330	1.08725	1.0265	0.892537	1.0874
ARF7	AT5G20730	1.03432	1.15071	0.88392	1.26495
ARF8	AT5G37020	1.09445	1.03525	1.12676	0.969131
ARF9	AT4G23980	0.989257	1.0385	0.998551	1.07456
ARF10	AT2G28350	1.12976	1.05642	0.9331	0.92726
ARF11	AT1G19220	0.974012	1.01345	0.842182	1.17301
ARF12	AT1G34310	NA	NA	NA	NA
ARF13	AT1G34170	NA	NA	NA	NA
ARF14	AT1G35540	NA	NA	NA	NA
ARF15	AT1G35520	NA	NA	NA	NA
ARF16	AT4G30080	0.981071	1.22111	0.802332	1.09951
ARF17	AT1G77850	1.05536	1.05165	0.960928	1.00495
ARF18	AT3G61830	0.98309	1.07047	0.920858	0.986404
ARF22	AT1G34390	NA	NA	NA	NA
Tissue name: N0R for root under the N0 treatment, N0L for leaf under the N0 treatment, N180R for root under the N180 treatment, N180L for leaf under the N180 treatment.
