# Supplementary material for: Static magnetic field regulates Arabidopsis root growth via auxin signaling
Source: Sci Rep. 2019 Oct 7;9:14384. doi: 10.1038/s41598-019-50970-y (PMC6779896; doi:10.1038/s41598-019-50970-y)
Supplement: Supplementary file 2 — Supplementary dataset [file 41598_2019_50970_MOESM2_ESM.zip › Supplementary information/Table S12 primers used in this study.xlsx]

## Sheet: Sheet1
Table S12 primers used in this study
ATDTX35-F	GAGTCTTATCTACAGAGTCGGC
ATDTX35-R	GACGGAAAGAGAGATAGAGACG
CRK3-F	GGCACCAGAATATGTAGTACGA
CRK3-R	GTACGAAGGCATTGTTACGTTT
CBF1-F	CTTCAAGATCCGCCACTTATTG
CBF1-R	ATTCTCAACTTCAACCTTTGGC
UGT84A1-F	TCTCTTTGTACATTGCTCACCT
UGT84A1-R	CAAGGAATGTTGAACTCTTCCG
UMAMIT14-F	CTTGGATAGAAAAATACGGCCG
UMAMIT14-R	AAAGGCAGGAAGAACATTTGTC
NPF2.3-F	ATGAACAACTGGCTTGTCTTTC
NPF2.3-R	CCTATACCGACTTTTTGAAGCG
NPF6.3-F	AAAAGCTATTCAACTACCCCCA
NPF6.3-R	TAAAACCCTAGAGGAAGCGTTT
AT5G43870-F	GAGAGGAGCTGCACAATTAAAG
AT5G43870-R	TGGTGTACCCTTATCTACAGGA
PPD5-F	GTTCTTGATGCTCATGCTAGTG
PPD5-R	ATCAGTAGGAGGAAGAAGCCTA
PPD3-F	CAATCACAGCTTTTTACCCACA
PPD3-R	CTTCGACCTTTCCGAATGATTC
LHCB3.4-F	TGGAGACAGACTAGTTTGGTTC
LHCB3.4-R	GTTTTGGTCAAGTCCATCGAAA
PPD6-F	GCTTAACCAACAAACCAAATGC
PPD6-R	TCATAAGAGTTTCCGGTGACAA
ACTIN2-F	TTGACTACGAGCAGGAGATGG
ACTIN2-R	ACAAACGAGGGCTGGAACAAG
