# Supplementary material for: Static magnetic field regulates Arabidopsis root growth via auxin signaling
Source: Sci Rep. 2019 Oct 7;9:14384. doi: 10.1038/s41598-019-50970-y (PMC6779896; doi:10.1038/s41598-019-50970-y)
Supplement: Supplementary file 2 — Supplementary dataset [file 41598_2019_50970_MOESM2_ESM.zip › Supplementary information/Table S2 Read number for all genes under the various SMF conditions.xlsx]

## Sheet: readcounts_24
Table S2 Read number for all genes under the various SMF conditions
Tissues name: N0R for roots under the N0 treatment, N0L for leaves under the N0 treatment, N180R for roots under the N180 treatment, N180Lfor leaves under the N180 treatment.
N180RCK, N0RCK, N180LCK, N0LCK for the control to N0R, N0L, N180R, N180L, respectively
	N0L-1	N0L-2	N0L-3	N0LCK-1	N0LCK-2	N0LCK-3	N0R-1	N0R-2	N0R-3	N0RCK-1	N0RCK-2	N0RCK-3	N180L-1	N180L-2	N180L-3	N180LCK-1	N180LCK-2	N180LCK-3	N180R-1	N180R-2	N180R-3	N180RCK-1	N180RCK-2	N180RCK-3
AT1G01010	243	168	268	188	198	236	1231	1198	1403	1115	765	904	380	231	354	180	269	222	1558	1502	1373	1533	1238	1587
AT1G01020	334	571	577	454	422	444	421	620	495	635	667	652	455	463	671	378	540	492	495	578	461	556	512	593
AT1G01030	232	231	333	246	254	305	12	19	20	79	134	28	187	145	237	224	308	299	35	30	21	37	72	21
AT1G01040	1265	1632	1668	1432	1318	1586	1918	2060	2165	1791	1798	1419	1486	1102	1978	1325	1710	1191	1637	1857	1744	1609	1573	1726
AT1G01046	7	7	12	9	7	8	18	13	20	10	9	8	10	7	8	8	17	14	23	15	12	14	16	9
AT1G01050	2086	2193	2412	1902	1834	1923	3050	3434	3275	2778	2685	3049	2284	1907	2204	2017	2618	2156	3355	2982	2660	3638	2896	3810
AT1G01060	12678	14260	19126	9429	12404	12800	6933	7067	8248	7078	9053	5562	17125	15062	24263	17403	22047	15971	9592	10489	10046	9020	10033	9820
AT1G01070	247	139	207	126	106	126	610	726	508	537	432	571	268	161	224	252	238	191	720	692	479	1099	908	925
AT1G01080	2069	2753	2367	2055	2156	2442	252	345	255	611	863	267	2319	1789	2778	2699	2902	2621	293	315	285	251	561	299
AT1G01090	6910	7665	7941	7461	8031	8840	8470	9702	10259	9055	9829	9566	6947	6862	8717	7892	9102	7404	8115	7890	7079	9898	8039	9607
AT1G01100	5023	5600	5952	4553	4726	7025	6687	8230	6881	6991	6743	9699	5063	4800	6774	6511	6348	6278	7400	6471	6052	9356	7667	8918
AT1G01110	39	29	38	65	78	71	473	572	576	470	450	743	55	50	80	85	92	52	411	474	466	590	469	575
AT1G01120	2217	1880	1922	2095	2042	2268	4063	3530	5888	3812	4416	3504	2646	2930	2427	1687	2301	2098	3505	4229	3556	4772	3531	4794
AT1G01130	22	41	47	31	35	47	117	157	141	119	115	115	30	38	41	32	53	41	120	110	99	137	109	156
AT1G01140	2788	2162	3068	3054	3522	2813	291	183	271	903	1233	172	3169	2982	2747	3048	3694	3060	298	332	226	271	618	225
AT1G01150	5	0	1	0	1	8	2	4	3	0	5	0	1	6	5	1	4	3	0	1	4	0	2	4
AT1G01160	449	488	594	526	602	747	740	843	764	775	855	899	514	463	566	633	706	595	760	646	637	985	766	1005
AT1G01170	201	224	211	206	244	216	32	57	36	82	102	45	261	243	270	304	352	323	30	59	45	37	79	67
AT1G01180	193	138	165	221	314	167	317	362	299	336	283	243	217	206	240	254	427	202	351	405	425	377	414	436
AT1G01190	9	7	25	7	30	20	292	219	295	268	184	117	16	13	23	24	17	17	203	275	314	147	234	229
AT1G01200	19	10	26	16	17	40	167	299	215	159	123	171	26	13	8	22	24	27	239	148	220	246	223	204
AT1G01210	292	340	310	237	198	283	242	341	277	275	330	499	319	287	470	230	320	315	319	296	333	304	246	378
AT1G01220	900	1045	1277	948	1025	1213	1370	1442	1429	1164	1115	1214	772	750	1200	952	1065	975	1210	1190	1189	1308	1022	1177
AT1G01225	58	58	34	54	53	89	146	210	206	201	141	165	38	65	79	122	98	52	224	164	150	246	107	269
AT1G01230	338	439	379	431	348	506	965	1149	1068	1014	836	1020	250	279	385	334	412	379	1104	1049	995	1147	992	1146
AT1G01240	402	233	602	697	857	692	655	644	433	554	787	366	359	357	286	565	568	330	466	650	466	805	679	717
AT1G01250	101	28	114	55	106	140	0	0	6	12	46	0	101	97	48	70	67	40	0	4	0	0	5	0
AT1G01260	283	457	515	387	355	435	944	999	1033	732	780	880	331	332	478	419	524	330	809	828	791	880	781	894
AT1G01290	363	409	472	376	408	424	509	586	502	497	598	578	393	311	460	383	462	321	491	458	373	603	490	563
AT1G01300	971	1023	1037	799	646	1129	1896	2466	2198	1845	1691	1945	1104	849	1326	1111	1106	1123	2077	1900	2027	2433	1883	2122
AT1G01310	0	0	0	0	4	0	0	0	0	0	0	0	0	0	1	1	0	1	0	0	0	0	0	1
AT1G01320	25820	29209	30738	24424	24622	28633	2041	1903	2337	6829	9442	1545	28007	25945	43632	28717	37554	27109	1632	2622	1605	1656	5290	2101
AT1G01340	130	110	154	82	54	118	559	430	599	424	412	374	217	145	221	139	172	122	484	623	557	532	486	473
AT1G01350	471	590	652	435	443	519	692	937	693	786	779	726	540	413	589	517	636	505	759	714	702	835	754	836
AT1G01355	6	1	6	1	0	0	0	0	0	0	1	0	6	0	6	1	1	0	0	1	0	0	0	0
AT1G01360	255	250	343	191	360	276	538	507	562	530	568	576	266	261	222	272	298	243	619	614	721	609	660	717
AT1G01370	54	126	159	86	97	185	144	182	139	162	152	202	102	137	158	176	156	95	171	157	136	208	198	174
AT1G01380	4	9	15	13	15	31	31	50	34	29	13	33	9	8	1	10	6	7	45	25	42	31	25	40
AT1G01390	57	96	85	89	181	93	11	0	8	18	31	0	144	57	122	153	164	94	2	8	0	1	11	6
AT1G01420	373	249	366	317	370	379	266	426	399	363	355	252	499	315	372	259	455	346	327	383	432	314	428	374
AT1G01430	2944	2134	2548	3172	3626	3022	1287	1733	1230	1912	2039	1226	3526	3261	3533	3220	4612	3089	1135	1314	1275	1274	1451	1509
AT1G01440	509	485	672	670	604	620	732	706	843	701	735	639	715	509	803	693	706	521	600	696	663	785	750	790
AT1G01448	105	169	153	169	135	137	181	240	170	152	293	177	135	138	205	134	207	130	207	212	162	214	165	250
AT1G01453	0	0	0	0	0	1	169	104	157	124	38	66	0	0	0	0	0	0	96	78	103	82	81	27
AT1G01460	0	0	0	0	0	0	8	0	1	0	4	0	0	0	4	0	0	0	0	6	0	0	2	2
AT1G01470	515	414	629	364	639	372	1639	1486	1704	1297	896	909	519	308	360	336	357	364	1910	1322	1317	1762	1411	1912
AT1G01480	11	12	4	5	11	1	99	83	77	75	36	69	30	4	1	16	8	6	111	108	76	150	109	84
AT1G01490	2356	2024	2689	2409	2417	2120	2631	2500	2818	2667	3011	2305	2881	2116	2584	2703	3371	2617	2837	2867	2439	3158	2849	3340
AT1G01500	253	246	261	314	165	202	222	241	362	313	243	237	264	170	223	217	271	181	243	220	281	274	249	297
AT1G01510	1244	1138	1382	1155	1373	1457	1899	2374	2276	1920	1937	2059	1195	1109	1589	1383	1464	1262	2062	2251	2003	2404	1921	2417
AT1G01520	870	1377	1312	382	901	760	50	22	30	82	284	23	916	877	658	750	690	813	30	46	10	31	96	28
AT1G01540	2078	2232	2721	2428	2831	2411	1928	1994	2052	2181	2235	1675	2078	1983	2826	2615	3579	2228	1868	1745	1577	1813	1803	1851
AT1G01550	3297	3596	3289	3581	3497	3125	5031	5288	5990	4696	4595	4124	3294	3035	3455	3151	3777	3068	4662	5238	5056	5351	5278	5427
AT1G01560	17	37	29	10	3	2	8	7	7	0	1	1	21	16	21	1	30	17	9	0	0	4	11	5
AT1G01570	34	37	39	34	44	29	202	165	200	157	143	167	60	29	49	38	42	37	198	224	218	217	202	213
AT1G01580	26	13	34	21	2	25	10	39	28	36	25	3	15	9	4	32	15	12	496	129	492	607	885	22
AT1G01590	0	0	0	0	0	1	0	0	0	0	0	0	3	0	1	0	7	0	0	0	0	0	0	0
AT1G01600	387	160	291	301	335	333	416	372	643	434	371	355	369	411	229	314	197	267	515	507	427	472	356	486
AT1G01610	1404	1273	1462	1326	1522	1748	3657	3035	5111	3393	3773	2652	1664	1749	1628	1401	1818	1504	2879	3861	4186	4451	3678	4840
AT1G01620	8412	7298	9468	8421	15242	11716	16693	18627	16834	15962	18757	17164	11170	10715	11230	14399	15706	11143	15388	17505	15620	21432	20340	21312
AT1G01630	1187	1095	1207	1132	1269	1351	2093	2325	2202	1850	1681	1731	1094	1211	1212	1139	1376	1183	2156	1768	1777	2194	1863	2181
AT1G01640	13	9	15	11	2	7	422	483	373	312	269	259	20	19	15	3	18	23	495	465	521	464	602	665
AT1G01650	843	588	926	596	882	804	1482	1427	1880	1275	1160	1225	774	788	875	694	729	660	1345	1393	1386	1279	1107	1661
AT1G01660	20	8	10	8	19	15	120	140	136	138	64	88	18	8	31	8	16	12	107	101	106	117	73	68
AT1G01670	21	28	34	35	27	16	73	71	60	71	47	67	14	8	29	19	20	22	39	69	57	79	65	53
AT1G01680	30	43	22	3	1	0	0	0	0	4	8	4	15	1	18	11	0	11	2	3	0	0	1	0
AT1G01690	129	246	277	209	184	276	282	354	244	273	297	248	187	159	242	246	211	223	275	276	252	369	278	365
AT1G01695	16	23	5	15	20	14	7	8	10	7	29	19	17	9	15	7	17	23	35	8	10	15	3	8
AT1G01700	37	65	61	81	38	48	42	63	50	35	72	29	50	53	41	69	58	49	47	54	36	55	43	56
AT1G01710	1000	929	1251	1032	1111	1153	1112	1174	1303	1216	1307	1008	1019	1010	1123	1142	1094	1015	1129	1196	901	1263	979	1280
AT1G01715	81	98	84	67	57	82	114	126	86	105	137	126	91	92	115	95	133	106	114	75	86	130	94	164
AT1G01720	1964	1432	2020	1539	2891	2485	3394	2727	3396	2825	3355	2933	2054	1963	2103	2178	2635	2200	3329	4175	2782	4069	3261	4117
AT1G01725	4	23	13	13	12	16	21	20	26	13	10	21	10	14	7	23	19	18	23	25	22	20	20	22
AT1G01730	394	457	340	296	393	530	712	900	929	761	752	777	418	295	468	435	484	419	934	937	750	998	838	992
AT1G01740	192	279	286	262	219	296	211	276	239	262	246	255	249	172	363	220	293	252	200	263	220	250	208	228
AT1G01750	13	5	16	7	2	8	187	190	197	162	94	154	2	3	5	0	5	17	132	127	123	206	141	84
AT1G01760	99	105	201	101	135	142	192	190	168	136	163	118	101	80	167	131	173	118	161	121	147	149	152	158
AT1G01770	716	800	751	820	961	953	749	883	856	898	1071	607	616	546	915	740	910	703	766	737	698	1003	929	1030
AT1G01780	176	271	226	207	242	221	661	762	735	662	629	596	175	139	263	222	242	246	502	609	615	683	568	702
AT1G01790	6857	7533	9312	7337	9691	7963	1368	1327	1511	2559	3875	1077	7269	6564	8864	8077	9977	6696	1183	1561	1141	1218	1855	1384
AT1G01800	1506	1535	1762	1634	1852	1554	1937	2088	2314	2161	2066	1888	1543	1473	1620	1531	1904	1605	2062	2230	2029	2055	1896	2422
AT1G01810	19	9	6	20	20	1	21	6	31	25	14	17	11	13	28	17	10	16	17	21	21	31	2	26
AT1G01820	572	684	690	619	581	688	1101	1192	1189	1078	998	1032	651	601	745	573	667	750	1203	1055	1025	1256	1136	1164
AT1G01830	467	502	630	350	612	546	544	577	539	486	584	565	483	410	430	529	536	434	415	438	415	521	443	514
AT1G01840	0	0	0	0	0	1	0	0	1	0	0	0	0	0	0	0	1	0	0	2	0	0	3	0
AT1G01860	342	330	452	313	395	326	159	204	181	217	254	115	351	283	554	457	451	355	140	193	139	182	176	215
AT1G01880	40	60	72	52	81	65	35	59	42	51	38	32	62	58	84	83	132	88	54	55	53	53	56	69
AT1G01900	153	84	110	128	223	100	162	139	182	147	135	67	178	109	90	136	129	111	144	104	136	112	115	140
AT1G01910	849	942	939	862	970	1069	1389	1806	1819	1493	1371	1659	921	727	1069	871	972	973	1733	1597	1523	1816	1315	1615
AT1G01920	373	580	576	496	618	519	944	1198	987	1000	1099	1070	463	374	580	486	651	443	989	1034	748	1079	858	1207
AT1G01930	431	486	518	440	476	492	597	582	725	604	596	592	468	356	669	485	597	484	541	611	632	699	603	623
AT1G01940	264	270	226	168	224	278	417	530	488	454	423	560	232	230	340	302	331	288	502	413	370	533	411	596
AT1G01950	850	952	990	829	855	1012	1106	1349	1266	1108	1055	1101	975	757	1276	1013	1178	952	1291	1095	1129	1252	1004	1154
AT1G01960	2554	2993	2517	2926	2821	3051	5385	6386	6356	5228	4523	4642	2436	2040	2890	2874	3359	2403	5534	5086	5199	6514	5167	5830
AT1G01970	1414	1517	1632	1153	1051	1317	222	268	215	485	502	196	1045	1042	1703	1304	1435	1178	225	205	222	243	356	184
AT1G01980	1	0	0	4	0	0	0	0	0	0	0	0	0	0	0	0	0	0	0	0	0	0	0	0
AT1G01990	681	785	759	739	688	812	403	474	428	581	643	457	665	706	966	690	900	624	454	519	392	543	545	657
AT1G02000	339	336	380	289	408	386	713	681	809	622	672	600	352	381	369	426	505	352	637	724	659	716	678	661
AT1G02010	560	917	976	618	679	828	465	570	512	562	660	404	655	596	866	695	843	562	451	469	454	496	481	482
AT1G02020	568	506	603	686	642	745	372	364	427	420	548	312	630	527	744	657	762	657	306	444	346	388	331	415
AT1G02030	2	4	8	1	14	11	53	50	66	43	24	29	8	4	10	4	1	3	27	17	53	47	43	23
AT1G02040	0	0	0	0	0	0	3	0	0	1	1	0	0	0	0	0	0	0	0	0	0	1	1	1
AT1G02050	160	207	218	217	175	216	254	325	300	324	343	314	156	155	353	193	252	171	297	339	216	377	316	315
AT1G02060	233	254	240	232	265	262	381	444	405	415	387	435	293	259	352	269	396	235	336	333	350	460	356	537
AT1G02065	61	51	57	60	81	75	0	0	0	9	29	0	58	78	56	52	68	78	0	4	0	0	13	0
AT1G02070	1	0	7	2	12	9	0	0	1	0	1	0	5	12	4	5	4	0	0	0	0	4	0	0
AT1G02080	4660	4425	5146	4567	4856	5056	7454	8771	9964	7120	7465	6482	4621	3997	5688	4478	5520	4307	7576	7630	7542	8107	6608	7381
AT1G02090	1254	1051	1204	938	919	1260	1789	1851	2095	1786	1780	2150	1282	1219	1439	1182	1386	1322	1989	1854	1814	2242	1633	2218
AT1G02100	792	990	1015	854	826	835	1719	1862	1622	1594	1677	1674	944	820	1143	962	1180	913	1702	1839	1679	1970	1520	2211
AT1G02110	936	902	1176	886	847	1235	906	1032	1036	997	1028	997	970	1079	1378	1227	1503	1101	1073	1058	930	1396	1124	1360
AT1G02120	1642	1814	1978	1783	1638	1826	2722	2850	3059	2708	2511	2214	1939	1720	2065	1802	2350	1616	2545	2984	2762	2916	2717	3023
AT1G02130	1009	989	1255	1106	1126	1314	1596	1984	1912	1836	1882	1949	1068	937	1123	1189	1301	1021	1825	1674	1599	2059	1574	1954
AT1G02140	2039	2368	2362	1926	2000	2363	2724	3225	2516	2699	2551	2988	2204	2068	2500	2156	2674	2449	2900	2865	2555	3352	3163	3416
AT1G02145	542	713	714	677	596	564	1015	1220	1009	1024	1117	1178	525	473	606	593	775	587	1018	950	1005	1161	998	1272
AT1G02150	4059	4521	4830	4076	4255	5179	885	1102	978	1855	2193	912	4355	3973	5780	5085	6087	4509	938	1107	883	1193	1591	1104
AT1G02160	107	141	153	96	131	177	220	299	253	297	272	298	195	120	161	153	172	142	344	217	247	334	337	416
AT1G02170	709	738	664	639	700	766	1394	1484	1728	1369	1288	1240	744	616	849	767	880	751	1497	1619	1384	1659	1514	1565
AT1G02180	135	119	181	115	128	180	103	109	112	89	161	103	116	145	176	173	153	176	94	114	80	121	101	134
AT1G02190	13	7	31	13	17	28	0	0	0	1	2	0	16	14	16	24	5	19	0	0	0	0	4	0
AT1G02205	1616	796	2340	1326	2582	2534	221	269	203	560	1185	202	1411	1787	1034	1557	1389	1410	245	298	142	326	299	271
AT1G02220	187	299	179	182	130	258	2071	1542	2493	1422	1790	1947	307	277	316	133	149	268	1758	1916	1478	1502	1222	2223
AT1G02230	5	11	0	4	1	3	50	67	69	38	29	47	4	0	4	0	15	1	61	71	66	85	69	86
AT1G02250	0	0	1	0	0	4	11	19	11	9	7	5	2	0	4	0	0	0	12	3	17	7	4	17
AT1G02260	253	268	259	225	239	286	714	846	784	695	599	715	209	174	269	227	288	263	759	768	709	838	711	843
AT1G02270	454	437	518	582	488	482	472	585	479	470	491	383	406	293	376	373	340	395	414	503	409	480	494	545
AT1G02280	2947	3836	3374	2651	2506	3212	725	820	764	1163	1391	698	2926	2883	4425	3808	4077	3599	677	946	650	876	1199	868
AT1G02290	165	345	293	245	272	309	406	410	420	337	383	381	227	185	242	265	279	228	413	378	302	492	416	435
AT1G02300	218	169	246	265	292	270	104	112	89	145	169	103	201	158	188	256	222	264	102	102	62	97	96	99
AT1G02305	1222	1014	1248	1143	1515	1224	3266	3584	3956	3404	3099	3249	1240	942	1193	1130	1386	1296	3203	3681	3386	3500	3204	4245
AT1G02310	0	0	0	1	1	6	134	108	118	89	117	107	4	4	4	0	0	0	77	70	92	96	71	178
AT1G02330	609	795	782	669	558	808	1088	1357	1226	1136	1011	1305	790	665	796	616	740	741	1123	1215	984	1161	1159	1320
AT1G02335	28	36	11	17	48	19	170	158	322	154	107	78	39	20	12	23	13	33	159	152	183	188	135	193
AT1G02340	96	58	104	86	167	87	346	316	352	223	314	309	155	153	98	139	244	108	264	295	256	232	177	371
AT1G02350	20	27	46	25	50	19	27	38	36	22	39	24	29	19	30	38	71	3	38	25	33	57	26	35
AT1G02360	15	17	6	12	12	12	1598	1394	1961	1235	744	787	53	21	29	57	32	56	1449	1639	2001	1382	1513	1572
AT1G02370	216	400	295	338	216	330	472	573	548	536	446	641	221	268	410	256	276	304	477	500	522	533	372	501
AT1G02380	90	40	107	63	104	70	123	121	107	92	85	119	86	132	141	100	117	107	76	79	78	108	72	128
AT1G02390	119	9	126	12	141	35	38	47	42	49	88	43	119	114	31	117	52	57	77	38	51	38	52	51
AT1G02400	57	20	70	22	50	38	634	603	847	428	357	449	76	54	57	61	60	37	488	591	662	648	533	550
AT1G02405	1	1	6	0	1	8	1	0	10	0	0	2	0	4	1	1	8	0	2	1	1	4	4	10
AT1G02410	581	595	630	545	562	564	776	823	834	741	709	815	546	485	708	658	661	560	831	862	665	981	833	1063
AT1G02420	31	36	22	37	19	23	21	51	42	36	25	51	36	22	43	27	29	22	51	43	36	41	13	41
AT1G02430	0	0	4	4	5	1	7	10	7	3	11	7	1	0	1	3	4	0	11	2	8	9	13	3
AT1G02440	9	1	0	0	0	4	3	0	4	4	0	4	8	0	0	5	0	0	0	3	1	6	2	0
AT1G02450	1	10	0	0	0	0	3	0	1	4	1	0	0	0	0	4	0	2	0	0	0	0	0	0
AT1G02460	7	7	10	19	8	28	219	160	374	312	203	352	51	13	34	47	14	25	235	251	251	284	290	229
AT1G02470	52	63	107	95	15	63	1	12	8	61	30	37	184	120	140	42	110	125	14	3	27	18	12	18
AT1G02475	1681	1917	1829	1721	1979	1618	240	330	350	657	798	217	1754	1429	1934	1570	1912	1847	224	320	221	199	396	374
AT1G02490	5	4	0	0	1	0	0	3	6	8	1	0	3	1	10	1	6	4	1	5	1	1	0	0
AT1G02500	12101	9023	13229	10883	13791	14562	23610	25390	27453	24634	25181	24288	13112	13461	15822	13884	17705	12200	23729	26681	24196	29051	25175	29447
AT1G02510	0	1	0	0	0	0	0	0	0	0	0	0	0	0	0	0	0	0	0	0	0	0	0	0
AT1G02520	15	15	35	23	48	71	1985	2340	3090	1903	1585	2003	60	29	31	30	52	72	2211	2449	2394	2263	1995	2173
AT1G02530	10	12	1	5	9	5	26	42	48	44	23	68	1	1	2	3	14	11	20	27	20	54	31	48
AT1G02560	8458	9358	10293	8920	9766	10525	2290	2498	2635	3833	4900	2453	8900	7694	10563	9868	10776	9375	2230	2318	2055	2450	3066	2557
AT1G02570	0	0	0	0	0	0	104	129	91	111	30	43	0	0	0	0	0	10	88	54	44	66	47	46
AT1G02575	0	0	0	0	0	0	22	13	11	16	14	15	0	0	0	0	0	0	21	10	18	23	16	16
AT1G02580	0	2	1	0	0	0	7	27	4	15	12	8	4	1	2	0	0	0	20	16	32	3	11	4
AT1G02610	107	26	85	243	329	65	128	126	96	169	178	94	259	222	277	224	323	217	91	145	107	133	109	75
AT1G02620	0	7	1	5	21	8	0	0	0	8	7	0	16	6	2	19	10	5	0	0	0	0	1	0
AT1G02630	0	0	0	0	0	0	1	0	0	0	5	0	1	0	1	1	1	6	0	8	0	1	1	0
AT1G02640	427	236	216	491	740	317	1024	1362	1042	805	765	490	659	579	920	1131	1216	572	1387	1476	1214	1955	1880	1923
AT1G02650	48	21	0	25	76	23	20	32	22	25	51	16	33	42	84	45	58	18	18	7	18	21	18	6
AT1G02660	511	114	370	380	639	159	440	222	596	360	453	229	440	634	586	743	873	281	369	361	246	382	403	514
AT1G02670	57	49	86	62	58	64	72	74	74	59	98	82	49	68	108	62	92	68	57	46	46	77	71	121
AT1G02680	201	226	269	188	233	239	301	382	259	359	399	385	226	197	219	246	261	268	273	282	308	384	291	365
AT1G02690	529	662	753	482	627	1072	1368	1731	1564	1282	1196	1619	679	614	1025	808	762	813	1826	1569	1432	1940	1411	1791
AT1G02700	33	23	68	35	15	19	10	8	23	17	41	6	36	11	24	32	27	15	7	6	12	30	36	16
AT1G02705	5	4	4	4	2	0	3	0	0	1	1	0	0	2	2	2	2	1	2	0	1	1	0	1
AT1G02720	243	349	439	380	246	419	666	769	780	605	503	551	286	237	511	306	434	421	852	734	623	890	634	859
AT1G02730	2157	2274	2606	1520	2111	3460	2119	2181	2278	1871	1731	1330	2418	1971	3626	3574	2956	2595	2187	1967	2245	2498	2110	2467
AT1G02740	212	206	217	206	186	252	365	430	379	287	235	260	182	176	230	248	242	277	391	308	285	357	318	396
AT1G02750	225	206	262	224	217	206	329	365	371	332	313	293	182	150	261	197	220	241	360	333	287	344	414	461
AT1G02770	18	15	11	13	21	17	1	1	14	6	10	0	24	8	6	25	29	10	1	5	1	6	8	0
AT1G02780	21174	20729	22550	17661	19053	27572	25994	33965	30468	26704	26064	35866	20157	18717	27362	23333	25052	23314	32812	27347	25784	35938	27748	36142
AT1G02790	0	0	0	0	0	0	0	0	0	0	0	0	0	0	0	1	0	0	0	0	0	0	0	0
AT1G02800	120	109	198	113	171	231	9	14	8	32	82	8	146	144	211	227	125	184	11	27	18	10	40	1
AT1G02810	8	27	32	14	13	42	1346	1727	1548	1135	676	1007	70	24	17	21	25	32	1888	1626	2051	1890	1771	1920
AT1G02813	0	0	0	0	0	0	4	9	9	5	8	13	0	0	0	0	0	0	8	16	18	8	7	6
AT1G02816	592	550	764	516	885	700	949	898	905	899	948	1041	661	510	497	625	732	602	805	822	759	1236	893	1010
AT1G02820	1626	1335	2405	487	1467	1002	23	0	11	101	460	11	2010	1888	1567	1358	2199	1213	2	40	4	2	226	8
AT1G02830	0	0	0	8	0	0	1	1	1	0	1	0	0	6	0	0	1	0	0	0	0	0	0	0
AT1G02840	3186	3522	3414	3180	3212	3995	5029	6185	5604	5220	6275	6220	3463	3255	4685	3897	4169	3497	5256	5841	4617	6639	5440	6696
AT1G02850	4425	4129	4924	5691	4770	5974	3838	4200	4451	5183	5999	6454	4583	5011	4833	3505	4701	5619	3637	4649	3214	4926	4298	5897
AT1G02860	108	136	121	151	180	109	425	401	441	385	450	341	166	110	186	167	212	121	417	509	391	480	495	530
AT1G02870	505	540	607	525	374	596	737	1130	993	878	791	1195	486	683	837	507	714	668	1013	848	677	1153	844	1190
AT1G02880	320	346	340	325	337	343	1432	1653	1598	1205	1289	1562	257	344	302	335	316	342	1351	1443	1239	1346	1313	1566
AT1G02890	2713	2847	3300	3175	3593	2894	4413	4863	5663	4339	4325	3232	3083	2690	3509	2988	3685	2502	4288	4895	4871	4705	4284	4458
AT1G02900	33	29	52	23	21	36	2335	2599	2011	2217	1726	1963	69	33	31	39	66	52	2099	2266	2234	2334	2173	2698
AT1G02910	1942	2363	2444	2139	2396	2366	628	665	612	964	1302	534	2213	1788	2629	2328	2799	2178	630	728	559	593	838	607
AT1G02920	1614	1968	1638	2035	735	2706	1227	1170	1661	1531	962	1185	3780	3454	2757	1686	1693	3577	2527	1707	1873	2106	1925	2412
AT1G02930	3279	4443	3738	3921	1617	5020	869	1079	997	1679	804	1082	6447	6618	5090	2942	2899	6626	1723	1099	803	1233	1483	1314
AT1G02940	16	17	26	20	17	10	0	0	0	0	13	0	21	1	10	15	24	27	0	0	0	0	0	0
AT1G02950	1	8	7	6	7	8	135	117	152	57	73	70	9	5	14	6	5	12	90	123	105	121	79	138
AT1G02952	0	0	0	0	0	0	0	0	0	0	0	0	0	0	0	0	0	0	2	3	0	2	1	0
AT1G02960	340	523	406	373	337	393	650	768	683	739	747	804	375	310	409	389	359	331	572	749	585	774	663	894
AT1G02965	0	0	0	0	0	0	0	1	0	0	0	1	0	3	0	0	0	0	1	0	0	1	0	0
AT1G02970	110	153	120	128	108	159	249	268	211	231	204	266	136	99	234	162	166	141	209	214	174	266	188	256
AT1G02980	0	4	0	0	0	0	25	29	42	18	15	16	0	1	0	0	0	0	31	26	23	48	39	38
AT1G02990	787	785	940	829	841	851	1112	1260	1380	1086	1265	875	815	769	856	837	1003	711	997	1102	1087	1183	1028	992
AT1G03000	747	890	865	1048	1098	988	794	1023	1012	1090	1018	747	864	772	1062	1005	1146	838	928	920	871	947	973	1028
AT1G03010	26	4	10	13	4	3	94	98	87	57	94	76	18	4	13	5	0	6	86	83	106	120	75	102
AT1G03020	13	17	4	3	7	7	0	0	0	0	4	0	15	15	14	9	5	18	0	1	0	0	1	0
AT1G03030	527	625	688	540	650	569	569	686	723	784	712	642	639	471	639	525	570	645	684	594	647	691	707	784
AT1G03040	1090	1241	1386	1018	1141	1464	1897	1770	1997	1793	1692	1741	1345	1081	1510	1381	1567	1381	1861	2073	1909	1899	1752	2111
AT1G03050	0	1	0	0	0	1	14	10	5	11	3	6	0	0	2	0	0	0	0	2	6	0	1	0
AT1G03055	307	346	496	314	367	424	31	6	7	50	146	2	338	343	339	320	374	339	1	24	3	12	48	13
AT1G03060	2306	2443	2731	2151	2405	2443	4207	4746	5535	3979	3708	2890	2224	2070	2963	2448	3008	2057	4233	4208	4431	4200	3549	3808
AT1G03070	23	2	28	28	44	8	40	44	88	31	57	28	9	16	21	7	5	34	51	37	39	55	58	48
AT1G03080	1938	1770	2638	1982	2112	2384	6334	6473	7812	5365	4833	4348	2578	2283	2580	2103	2417	2152	5499	6137	6162	6496	5130	6193
AT1G03090	760	724	772	915	1374	683	1076	1545	1230	1297	1467	1001	999	869	1176	1406	1721	954	1073	1353	1330	1591	1495	1556
AT1G03100	23	53	45	13	14	27	73	65	86	90	44	81	36	20	42	13	21	38	59	63	56	65	47	85
AT1G03106	0	1	0	0	0	1	4	6	7	5	8	10	0	0	0	0	1	0	12	8	7	13	1	0
AT1G03110	694	670	655	594	421	664	900	1170	1026	932	810	1227	571	708	1091	618	711	656	940	853	746	1039	828	1061
AT1G03120	18	40	43	15	32	39	15	13	20	13	32	12	7	40	22	22	25	53	14	5	15	14	12	7
AT1G03130	16280	17620	17821	23004	29333	23413	229	152	127	5304	9259	147	15948	15429	17381	22265	26262	17395	204	674	118	203	2938	178
AT1G03140	1248	1180	1210	1228	1651	1418	1644	1859	2141	1894	1722	1752	1258	1213	1493	1496	1561	1292	1909	1760	1694	2309	1768	2278
AT1G03150	322	399	469	371	390	407	655	670	689	576	513	742	340	325	399	438	393	407	544	515	497	632	483	689
AT1G03160	1929	2405	2257	2068	2288	2195	570	713	718	897	1219	426	1938	1505	2560	2349	2553	2080	494	564	543	611	780	603
AT1G03165	2	1	0	6	0	0	0	0	0	1	4	0	0	0	0	0	1	0	0	0	0	0	0	2
AT1G03170	18	18	27	2	23	12	9	4	11	2	9	18	15	3	11	24	22	22	8	4	7	6	1	12
AT1G03180	83	107	159	112	96	151	323	402	294	284	331	333	104	113	170	132	137	132	255	289	227	314	193	361
AT1G03190	352	422	440	332	383	396	717	876	878	704	687	801	377	373	437	357	453	406	636	732	666	823	728	880
AT1G03200	34	37	40	29	18	30	116	141	133	137	156	93	35	17	39	25	47	19	108	120	128	152	170	164
AT1G03210	174	207	162	171	165	259	1191	1340	1135	1083	986	1229	163	178	236	173	192	159	1300	1302	1303	1562	1183	1628
AT1G03220	1008	576	776	1151	1690	1191	21264	17342	28658	15950	17838	15890	2025	1563	1601	2505	2554	1686	19825	24248	22760	29703	28632	29426
AT1G03230	482	413	519	632	768	662	2680	3608	3214	2853	2751	3736	578	588	748	863	896	660	2976	2880	2603	3654	2764	3400
AT1G03240	4	4	0	0	2	6	1	8	6	1	0	10	0	0	1	0	0	1	3	0	0	7	1	0
AT1G03250	694	855	811	709	696	756	732	816	928	763	717	800	803	589	754	582	614	607	748	808	663	758	653	859
AT1G03260	184	196	194	212	213	225	360	384	370	364	281	358	264	217	180	225	251	221	331	366	363	385	381	427
AT1G03270	132	165	190	181	175	148	197	281	219	212	234	225	117	162	188	179	207	148	243	206	174	296	211	323
AT1G03280	958	1217	1321	1037	1197	1199	1746	2007	1980	1692	1845	1632	1147	885	1370	1185	1275	1138	1799	2029	1711	1965	1609	2151
AT1G03290	451	526	721	464	691	546	1551	1405	1733	1217	1306	1207	595	473	507	462	501	513	1271	1394	1315	1546	1227	1502
AT1G03310	2146	1900	2456	2246	2106	2281	528	526	458	967	982	431	1793	1328	1858	2074	2063	2024	496	426	372	437	513	554
AT1G03320	15	15	4	11	8	6	0	1	0	0	6	0	10	9	11	10	12	5	0	0	2	0	0	5
AT1G03330	597	676	650	591	604	670	746	1147	843	850	852	1192	655	430	655	557	571	623	918	872	806	1118	986	1193
AT1G03340	33	63	30	43	34	43	33	51	46	54	47	38	30	18	31	53	57	44	33	57	21	76	80	43
AT1G03350	1018	1259	1112	1063	1039	1212	1962	2155	2362	1956	1753	1960	1054	853	1117	1046	1195	1111	1933	2055	1945	2235	1772	2202
AT1G03360	444	556	347	454	304	598	572	806	877	582	660	989	423	548	830	435	624	555	662	797	642	688	587	894
AT1G03365	638	650	801	684	749	775	708	1011	962	799	914	849	672	515	702	624	833	565	645	790	810	859	736	799
AT1G03370	536	525	559	491	400	526	1511	1630	2036	1355	1188	966	508	455	695	613	568	464	1587	1644	1826	1622	1491	1569
AT1G03380	1660	1338	2124	1768	2236	1673	2330	2382	2990	2562	2683	1616	2161	1592	1792	1825	2297	1570	2301	2734	2451	2888	2547	2865
AT1G03390	0	0	3	0	0	0	3	0	5	0	0	1	0	0	0	0	0	0	0	0	0	1	0	0
AT1G03400	313	330	383	360	580	353	31	22	35	133	215	29	302	321	386	359	572	269	31	39	15	29	83	21
AT1G03410	58	104	80	87	97	76	29	32	35	24	79	20	37	56	67	43	64	57	16	38	19	50	30	20
AT1G03430	185	367	269	301	363	301	455	563	333	565	540	501	168	106	167	211	228	210	498	407	314	490	456	513
AT1G03440	991	747	952	981	1407	997	211	164	173	351	613	168	892	1002	831	842	1091	780	220	181	142	203	297	187
AT1G03445	44	14	57	33	75	35	13	12	6	12	15	5	39	24	25	62	35	30	9	17	9	12	11	4
AT1G03457	246	446	270	271	330	334	564	614	582	455	569	397	277	266	515	324	466	340	517	603	578	603	652	585
AT1G03470	105	143	173	104	146	236	135	171	147	142	116	96	156	139	211	182	176	150	183	136	140	214	157	237
AT1G03475	4397	5309	4850	3902	4398	5918	1179	1266	1190	1600	2242	966	4963	4186	6327	6760	6052	5765	1043	1212	913	1155	1759	1170
AT1G03490	0	0	0	0	0	0	1	1	0	0	0	0	0	0	0	0	0	0	0	0	0	0	0	0
AT1G03495	479	339	551	379	526	608	257	291	228	343	388	240	370	426	376	354	381	351	237	262	251	294	242	324
AT1G03510	47	76	39	19	55	50	53	37	47	71	60	63	25	24	51	53	42	51	49	36	32	28	38	43
AT1G03520	360	314	446	458	488	440	568	643	687	560	664	551	411	393	444	529	627	393	425	506	487	537	538	591
AT1G03530	689	751	757	530	423	595	1235	1500	1443	1225	1080	1606	798	847	1245	661	836	766	1178	1237	1119	1348	913	1325
AT1G03540	65	65	89	86	62	91	96	120	105	85	90	81	68	59	89	70	100	58	82	80	71	82	92	88
AT1G03545	0	1	4	6	0	5	14	9	12	3	18	6	0	1	3	2	2	1	6	13	10	21	10	7
AT1G03550	20	22	27	24	16	26	119	118	87	85	93	96	28	32	21	20	23	23	101	111	90	82	86	92
AT1G03560	302	395	401	354	265	303	421	600	544	383	511	468	276	331	399	320	414	252	419	422	320	498	399	549
AT1G03590	922	666	1077	887	1444	1124	1195	1291	1432	1393	1378	1378	806	864	815	1100	1240	947	1421	1291	1206	1317	1108	1450
AT1G03600	9159	9992	11042	10674	12931	11777	239	165	151	2460	4033	150	9123	8944	10885	11444	13657	9990	217	490	163	278	1700	240
AT1G03610	1033	824	1248	1243	2415	1102	548	489	703	888	1197	534	1181	1136	1329	1632	1930	1003	640	786	612	724	702	872
AT1G03620	8	45	20	28	57	25	186	187	152	115	203	72	56	26	17	36	35	27	196	138	115	317	182	193
AT1G03630	6387	6229	7288	6562	10109	8934	224	175	186	1610	3257	87	5952	5564	6787	8642	8145	7600	187	434	160	176	1134	183
AT1G03650	33	38	64	27	45	39	44	103	60	80	73	130	51	52	74	51	52	54	87	54	80	115	70	131
AT1G03660	10	29	30	14	19	33	71	68	108	60	50	61	41	15	37	41	48	18	92	66	72	86	60	79
AT1G03670	1	0	2	0	4	0	0	0	0	0	0	0	0	0	0	3	1	0	0	0	0	0	0	0
AT1G03680	5345	5845	5984	5469	6661	6435	470	373	468	1591	2367	353	5669	4477	6243	6443	7599	5762	441	516	321	370	1129	400
AT1G03687	419	562	466	404	345	510	438	533	481	527	457	610	468	516	732	498	545	490	535	484	405	554	523	670
AT1G03700	1	1	4	0	0	0	312	317	287	300	290	290	0	0	0	2	4	0	235	271	270	344	337	459
AT1G03710	0	8	6	0	11	7	1	0	1	1	1	6	0	1	1	9	12	0	1	1	2	0	0	6
AT1G03730	63	74	67	98	75	65	438	493	398	395	303	384	96	79	91	138	73	67	432	378	406	491	419	472
AT1G03740	396	442	524	589	631	509	1893	2232	2040	1681	1455	1357	493	359	563	625	634	382	1786	2211	2146	2215	2175	1909
AT1G03746	0	0	0	0	0	0	0	0	0	0	0	2	0	0	0	0	0	0	0	0	0	0	0	0
AT1G03750	160	182	244	173	202	157	438	496	484	399	354	317	184	148	144	189	213	175	416	378	364	381	416	492
AT1G03760	241	240	305	301	199	279	349	359	420	419	462	440	284	250	297	251	253	282	444	416	389	517	298	464
AT1G03770	133	195	160	189	223	218	599	695	733	553	559	574	208	120	304	192	237	191	683	596	496	783	463	788
AT1G03780	551	550	744	442	776	959	654	755	604	521	664	548	667	581	1011	910	841	720	769	579	604	915	662	827
AT1G03790	10	6	7	1	16	4	29	13	46	23	10	8	2	1	0	0	1	0	17	12	22	9	5	17
AT1G03800	58	30	30	62	29	35	19	6	12	13	33	10	25	19	69	64	55	57	9	10	2	24	21	13
AT1G03820	147	54	88	87	111	79	814	1262	677	500	423	323	167	92	76	109	120	109	797	727	717	875	620	868
AT1G03830	265	410	362	397	266	369	795	956	885	726	650	756	317	246	506	320	405	325	744	697	691	845	607	839
AT1G03840	29	26	23	13	14	41	678	738	817	574	427	837	18	1	12	13	20	23	640	882	821	771	503	781
AT1G03850	35	36	63	42	54	72	1594	1371	1959	1458	1098	1452	106	47	45	76	123	54	1850	2344	1876	1729	2114	2772
AT1G03860	2454	2441	2629	2586	2367	2902	3468	4393	4236	3927	3676	4694	2751	2482	3264	2729	3500	2681	4053	3653	3380	4784	3415	5106
AT1G03870	3125	3914	2321	2777	2147	2408	6428	8013	6405	6528	4903	6830	3129	2642	4983	3224	4925	4049	6046	5819	6064	5871	5926	5330
AT1G03880	0	0	0	0	0	0	1	0	4	0	0	0	0	0	0	0	0	0	0	0	0	0	0	0
AT1G03890	0	0	0	1	0	0	0	0	0	0	0	0	0	0	0	0	0	0	0	0	0	0	0	0
AT1G03900	1243	1190	1338	1129	1247	1286	3825	4393	3875	3499	3152	3764	1268	1167	1438	1400	1525	1242	3868	3892	3843	4785	3681	4488
AT1G03905	119	66	110	53	61	54	560	680	625	557	392	581	114	81	118	78	94	66	685	617	467	547	514	585
AT1G03910	1499	1436	1749	1633	1559	1783	2445	2837	2827	2495	2339	2475	1605	1647	1987	1601	1886	1585	2547	2636	2265	2776	2291	2771
AT1G03920	14	9	9	21	19	30	423	521	371	427	281	386	24	31	37	38	40	36	370	360	302	352	301	322
AT1G03930	1083	1670	1369	1378	1113	1142	1383	1346	1336	1336	1385	1224	1243	1043	1399	1116	1368	1232	1122	1346	1132	1255	1025	1232
AT1G03940	662	440	747	520	503	725	341	368	312	403	454	361	533	547	522	535	491	472	283	373	285	350	263	368
AT1G03950	198	209	231	177	197	170	539	539	689	511	420	477	250	175	180	158	190	148	555	528	606	592	451	492
AT1G03960	277	347	324	331	299	316	554	657	572	554	602	553	190	203	268	289	344	266	453	522	454	555	415	623
AT1G03970	186	182	223	240	190	199	262	267	305	278	296	234	220	192	152	208	173	189	277	320	293	352	289	324
AT1G03980	2	2	20	11	4	7	51	93	55	38	38	85	10	24	15	4	17	24	63	44	74	61	50	55
AT1G03982	0	1	0	0	0	0	0	0	1	0	0	0	0	1	0	0	0	0	0	0	0	0	0	0
AT1G03987	4	11	3	16	13	14	0	0	0	8	4	0	7	6	3	19	13	13	0	0	0	0	1	0
AT1G03990	138	224	193	162	163	146	226	296	220	268	229	198	169	129	143	128	211	128	178	219	225	219	158	249
AT1G03997	0	0	0	0	0	0	0	0	0	0	0	0	0	0	0	0	0	0	1	0	0	0	0	0
AT1G04000	288	322	472	291	329	463	358	374	391	337	421	307	325	311	521	355	469	310	318	375	350	409	386	396
AT1G04007	19	21	33	23	25	24	22	28	26	30	29	26	16	29	26	11	39	10	21	35	18	38	17	23
AT1G04010	250	204	322	212	249	289	829	962	1048	755	801	798	237	212	297	313	283	257	837	913	887	897	735	912
AT1G04013	13	17	24	9	13	7	0	0	0	7	0	0	13	14	22	8	9	10	3	0	0	0	1	0
AT1G04020	458	607	627	446	394	605	574	705	519	537	503	678	490	424	855	507	549	483	584	483	523	624	438	609
AT1G04027	9	8	7	1	5	5	5	11	6	8	16	11	4	0	17	5	11	6	9	7	6	10	4	9
AT1G04030	79	158	100	65	80	106	457	468	486	360	421	496	87	69	69	106	129	112	476	445	459	641	484	579
AT1G04033	0	0	0	1	0	0	0	3	0	1	0	0	0	1	0	0	0	0	3	6	2	0	4	3
AT1G04037	5	9	14	1	5	12	6	10	6	3	8	6	7	2	3	6	8	3	2	11	10	4	4	1
AT1G04040	561	814	383	573	360	400	2322	3012	3020	2219	1379	1679	706	535	898	697	1022	594	2688	2158	2651	2377	2143	1882
AT1G04047	1	11	9	3	4	3	9	15	11	12	21	13	2	4	13	8	12	3	10	18	10	16	7	5
AT1G04050	149	136	179	124	116	154	382	384	428	284	384	358	147	104	186	156	170	80	386	428	338	402	293	496
AT1G04070	101	99	141	82	84	150	246	301	264	288	206	349	98	107	153	57	99	141	312	295	225	371	308	317
AT1G04080	4009	4501	4924	4206	3825	4452	5469	6023	6112	5713	6132	5903	4152	4068	6325	4513	5729	4462	4979	5482	4984	6073	5288	6371
AT1G04083	0	0	1	1	1	0	2	6	1	3	0	2	0	0	1	2	2	1	0	4	6	4	2	1
AT1G04090	17	16	21	18	14	20	40	67	20	51	31	34	3	11	26	23	32	18	41	39	35	33	25	54
AT1G04093	0	1	1	0	0	0	0	1	1	0	0	2	0	0	0	1	0	0	0	0	0	0	0	0
AT1G04097	0	0	0	1	0	1	0	0	1	1	8	1	0	0	0	0	0	0	6	2	1	4	0	6
AT1G04100	53	61	98	83	68	79	132	128	135	108	118	92	69	62	59	57	47	31	83	128	129	112	108	119
AT1G04103	0	0	0	0	0	0	0	0	2	0	0	0	0	0	0	0	0	0	1	1	1	1	3	4
AT1G04105	0	0	0	0	0	0	0	0	0	1	1	0	0	0	1	0	0	0	0	0	0	0	0	0
AT1G04110	160	191	151	96	290	210	8	0	2	10	92	1	235	173	166	210	165	257	0	13	4	1	16	0
AT1G04120	3095	2924	3687	2883	2803	3408	8644	8743	9938	7241	6328	6837	3593	3017	3670	3265	3556	3128	8451	8087	7828	8754	6419	7810
AT1G04127	0	0	0	0	4	0	0	0	0	0	0	0	0	0	0	0	0	0	0	3	0	0	0	4
AT1G04130	445	315	415	268	257	403	538	697	756	568	585	728	475	409	512	361	497	560	616	559	496	751	643	795
AT1G04140	2533	2738	3113	2720	2930	3085	4966	5452	5783	4804	4838	4364	2677	2750	3263	2767	3579	2476	4756	5287	4764	5512	4439	5211
AT1G04147	0	0	1	0	0	1	4	6	2	6	4	0	2	4	3	1	1	0	2	4	3	2	2	2
AT1G04150	6	20	9	5	9	35	25	64	34	30	29	57	13	18	14	14	5	10	34	36	19	52	59	81
AT1G04153	3	3	0	0	0	0	1	6	1	8	12	15	7	0	1	1	0	0	7	5	1	1	6	4
AT1G04157	0	0	0	0	0	0	0	0	0	0	0	0	0	0	0	0	1	0	2	0	0	0	0	0
AT1G04160	349	365	488	364	383	555	949	1088	1097	932	614	634	409	367	465	430	449	360	791	760	765	830	655	672
AT1G04167	0	0	0	2	0	0	0	0	0	0	0	0	0	0	0	0	0	0	0	0	0	1	0	0
AT1G04170	3685	3777	3720	3180	2539	3939	4748	5642	5900	4459	4357	5399	3653	3494	5184	3663	4273	3973	5352	4566	4798	5503	4546	5210
AT1G04173	4	0	0	1	2	2	0	0	1	2	0	1	6	0	0	0	3	2	3	0	3	0	2	0
AT1G04177	0	0	0	0	0	0	0	0	0	0	0	0	0	0	0	2	0	0	0	0	0	0	0	0
AT1G04180	8	2	6	0	8	11	145	146	148	75	80	118	1	13	21	47	44	2	146	72	81	339	253	174
AT1G04183	0	1	1	0	4	0	1	0	0	0	0	0	0	0	0	1	1	0	0	0	0	0	0	0
AT1G04187	33	19	32	22	50	36	21	15	39	18	27	15	15	37	37	19	35	19	11	21	17	9	20	17
AT1G04190	829	887	864	723	716	911	1810	2221	1937	1592	1480	2059	781	765	1186	846	968	969	1933	1677	1641	2055	1488	2036
AT1G04193	0	0	0	0	0	0	2	0	1	0	0	1	0	0	0	0	0	0	1	1	0	1	0	0
AT1G04200	692	655	776	719	696	828	2060	2280	2304	1730	1511	1833	622	549	847	620	841	615	1878	2006	1870	1980	1571	1977
AT1G04210	2085	2458	2727	2257	1993	2678	3134	3551	3762	2927	3161	3279	2329	2508	3514	2446	3154	2355	3056	3217	3065	3539	2594	3414
AT1G04220	154	40	226	58	151	154	750	573	877	630	1001	808	181	231	83	76	127	148	587	678	583	789	532	932
AT1G04223	0	0	1	0	2	0	1	3	0	5	2	3	1	0	0	0	0	2	1	0	2	3	2	4
AT1G04230	297	349	402	342	324	343	572	707	697	602	526	501	336	305	401	257	355	314	527	578	503	653	466	619
AT1G04237	1	0	1	2	0	1	0	2	2	4	1	4	0	3	2	0	1	0	6	2	5	6	3	0
AT1G04240	510	506	584	402	406	409	468	540	615	414	556	371	645	652	558	494	696	400	410	623	480	591	723	714
AT1G04247	74	37	126	23	32	66	384	328	523	266	405	321	67	82	40	51	50	55	298	290	270	385	255	413
AT1G04250	1789	1409	1829	1464	2107	1625	3598	3940	4217	3873	2867	2874	1981	1876	1519	1709	1841	1550	3986	3730	3722	3741	3637	3388
AT1G04260	207	226	248	244	273	287	422	536	513	481	409	542	226	280	266	242	336	232	505	512	434	526	486	547
AT1G04267	2	10	4	4	6	10	6	7	13	18	16	10	2	3	16	5	12	1	21	6	6	7	6	20
AT1G04270	10170	10289	10570	8769	8005	11831	13273	16795	15084	13775	12423	18273	9391	8938	12692	10780	11331	10613	14986	12834	12199	16844	13072	17199
AT1G04273	8	23	9	10	7	17	8	33	10	27	25	25	6	9	13	19	13	8	17	11	13	19	19	31
AT1G04277	2	11	8	2	11	7	7	24	16	13	10	14	5	7	9	8	6	3	17	8	10	8	15	18
AT1G04280	451	368	368	571	814	556	2175	2580	2492	1992	1416	1481	704	488	573	794	1116	477	2306	2473	2585	2282	2266	2551
AT1G04283	0	0	0	0	0	0	0	0	0	1	0	0	0	0	0	0	0	0	0	0	0	2	0	0
AT1G04287	0	0	0	0	0	0	0	0	0	0	0	0	0	0	0	0	0	0	2	0	0	0	0	0
AT1G04290	23	9	16	11	5	8	12	9	9	5	17	11	9	9	14	18	14	11	27	12	15	13	8	5
AT1G04297	0	3	0	2	0	2	4	2	1	2	2	4	3	1	3	2	0	0	4	1	0	7	0	1
AT1G04300	2528	2533	2876	2635	2839	3022	3874	4253	4315	3912	3837	3513	2691	2481	3767	2759	3486	2271	3851	4657	3982	4182	3739	4497
AT1G04303	1	1	0	0	0	0	1	3	2	2	2	4	3	0	0	3	2	0	4	2	8	9	4	6
AT1G04310	417	241	412	559	782	605	373	399	390	514	541	367	439	361	451	488	495	301	382	416	361	457	394	503
AT1G04313	1	2	2	1	0	0	0	0	0	1	0	0	4	0	1	2	1	0	0	0	0	0	0	0
AT1G04323	1	4	1	2	0	0	0	0	0	1	0	0	2	3	3	10	0	0	0	0	0	0	1	0
AT1G04330	33	8	16	13	40	37	320	260	329	390	232	266	28	9	8	11	11	3	187	295	194	147	202	344
AT1G04340	324	393	412	281	383	408	1118	1409	1212	1134	899	1336	383	363	360	418	429	412	1276	1035	933	1192	885	1219
AT1G04347	1	0	1	8	5	6	4	10	12	4	8	7	2	0	0	2	0	4	7	7	4	19	9	5
AT1G04350	2377	2502	2872	2458	3222	2354	162	150	182	715	1238	108	2570	2099	2364	2552	3291	2396	110	261	133	174	420	124
AT1G04357	5	6	5	8	4	4	1	8	5	2	2	4	2	3	7	3	1	3	2	6	1	3	3	1
AT1G04360	25	37	35	46	46	34	771	775	822	731	706	800	38	30	41	97	36	48	553	863	674	972	682	1015
AT1G04367	1	0	7	0	3	1	5	0	0	1	0	0	1	1	2	2	1	0	0	2	0	0	1	4
AT1G04370	0	0	1	0	4	0	18	7	19	1	3	0	0	0	0	0	0	0	2	6	2	2	1	20
AT1G04380	1	2	14	5	0	0	4	6	10	4	1	2	3	7	2	0	2	6	11	2	5	8	14	8
AT1G04390	349	397	511	357	550	456	580	644	614	551	601	507	400	353	509	451	551	369	497	615	530	532	554	623
AT1G04393	0	0	1	0	0	0	5	9	1	11	2	0	0	0	0	0	0	0	5	2	2	1	2	7
AT1G04400	3167	1810	3238	3945	5337	3818	3649	3993	3959	3951	4743	2980	3225	2858	3324	3587	4035	3023	3436	3858	3489	4375	3959	4128
AT1G04410	17969	13583	15481	15871	13046	16030	38135	45479	48174	36672	27340	39396	20843	14425	20130	16335	19026	18917	46451	41508	42269	49827	40718	48047
AT1G04413	0	0	1	0	1	0	0	3	8	0	0	0	0	0	1	0	0	0	0	1	0	7	0	4
AT1G04417	2	0	0	0	1	0	2	0	6	1	1	7	0	0	1	0	0	0	1	3	7	0	0	5
AT1G04420	4232	4308	4746	4153	4915	5077	313	255	283	1194	1782	229	4096	3975	5562	5270	5983	4288	271	418	210	327	837	302
AT1G04423	4	6	8	2	8	4	10	18	12	18	15	7	5	6	3	2	10	3	6	6	15	6	4	8
AT1G04425	37	70	98	53	42	84	111	99	109	89	92	108	66	68	121	133	99	115	139	117	59	94	90	136
AT1G04427	0	0	1	0	0	2	3	1	0	0	2	2	0	0	0	0	0	0	4	0	4	2	1	0
AT1G04430	2010	2158	2010	2192	2256	2222	5185	7300	6117	5565	4123	5705	2130	1835	2592	2404	2601	2024	5495	4965	5136	5705	4155	5162
AT1G04437	0	0	0	0	0	0	0	1	1	0	3	2	1	0	0	0	3	1	1	0	1	0	0	2
AT1G04440	1462	1693	1924	1879	1997	1670	4906	5200	5138	4920	5284	4690	1816	1314	1711	1741	1937	1555	4420	4810	4264	5280	4604	5688
AT1G04445	1	0	0	0	1	1	19	26	22	23	27	61	0	0	1	0	0	0	17	14	35	38	26	31
AT1G04450	0	0	0	0	0	0	4	0	0	0	0	0	0	0	0	0	0	0	0	0	0	0	0	0
AT1G04455	0	0	0	0	0	0	1	6	4	1	4	0	0	0	0	0	0	0	0	0	0	0	0	1
AT1G04467	5	6	2	1	0	2	0	2	0	0	2	0	1	0	4	1	2	2	0	0	0	0	0	1
AT1G04470	0	0	0	0	0	0	0	0	0	0	0	0	1	0	0	0	0	0	0	0	0	0	0	0
AT1G04473	1	0	8	2	3	3	4	7	8	4	12	8	8	0	6	2	1	0	5	6	5	10	7	15
AT1G04477	1	28	7	8	8	23	30	33	14	10	20	7	11	15	8	8	8	1	17	12	13	16	13	21
AT1G04480	3399	3681	3512	2712	2356	3740	3315	4543	4031	3711	3665	5401	3282	3369	4437	3581	3547	3655	4783	3832	3692	5231	4797	5005
AT1G04483	2	0	3	0	0	4	0	0	0	1	1	2	2	1	0	0	0	0	0	0	0	3	0	0
AT1G04490	0	9	11	17	2	3	55	71	77	36	52	91	14	3	3	5	20	3	56	55	72	77	36	80
AT1G04500	8	12	12	7	10	8	6	0	4	0	0	0	5	1	8	8	6	7	0	0	1	0	0	2
AT1G04510	2233	2446	2433	2023	1645	2426	2751	3386	3172	2851	2708	3155	2211	2138	2918	2193	2436	2117	3083	2770	2789	3315	2657	3374
AT1G04517	0	0	0	0	0	0	4	0	3	4	4	0	0	0	0	0	0	0	2	3	2	6	4	1
AT1G04520	1021	1286	1282	893	833	1112	1235	1646	1384	1362	1437	2066	1019	946	1570	1100	1427	1121	1270	1268	950	1354	1071	1431
AT1G04523	0	0	0	0	0	0	0	2	1	1	0	3	0	0	0	0	0	0	1	1	0	0	1	0
AT1G04530	3424	3504	4019	3736	3673	3843	1110	1318	1312	1848	2024	1202	3680	3271	3876	3777	4066	3553	1137	1301	1156	1231	1374	1318
AT1G04540	116	111	95	65	66	113	378	480	485	316	331	298	94	81	81	115	93	81	362	287	357	468	378	493
AT1G04547	0	0	0	0	0	0	2	0	0	0	0	0	0	0	0	1	0	0	0	0	2	1	0	0
AT1G04550	955	1249	1193	883	917	1246	711	836	870	754	835	575	980	1048	1431	974	1207	1071	686	811	706	765	815	836
AT1G04555	84	81	102	135	90	69	238	232	271	238	161	244	89	49	38	75	77	75	238	222	166	191	252	251
AT1G04560	1	0	3	0	0	1	1	1	5	1	1	0	0	0	0	0	0	0	5	0	0	16	13	12
AT1G04563	0	6	6	1	0	4	1	8	6	6	4	5	1	5	0	5	1	2	1	7	6	15	2	4
AT1G04567	2	1	2	5	1	2	5	2	1	0	4	4	0	4	1	1	6	0	1	0	2	4	1	3
AT1G04570	22	40	27	14	19	17	67	45	56	35	42	24	12	14	24	13	7	21	42	69	28	44	30	62
AT1G04577	1	0	0	0	0	0	0	14	3	2	7	5	0	0	0	0	0	2	0	0	0	3	2	1
AT1G04580	0	1	1	3	3	2	5	12	2	2	9	0	8	2	1	3	1	8	2	1	3	1	0	4
AT1G04587	3	6	9	9	20	8	11	8	18	13	14	11	16	5	12	10	4	7	4	22	3	3	7	7
AT1G04590	678	786	850	617	638	730	792	1032	878	793	900	951	645	648	1059	725	781	709	934	861	703	992	831	1059
AT1G04600	23	13	18	10	30	17	46	98	96	67	85	141	17	6	20	3	23	8	76	70	48	101	78	116
AT1G04603	0	0	0	0	0	0	0	0	0	0	0	0	0	0	0	0	0	0	0	4	0	0	0	0
AT1G04610	2	2	6	0	2	7	296	292	334	312	245	377	3	1	1	5	2	12	373	287	258	480	293	311
AT1G04620	563	620	677	585	555	612	46	29	56	172	244	38	762	681	852	903	888	823	40	43	36	32	123	43
AT1G04625	0	0	0	0	0	0	0	0	0	0	0	0	0	0	0	0	0	0	2	0	0	0	0	0
AT1G04630	615	660	683	645	726	757	813	1044	1060	911	879	950	692	530	808	699	832	797	995	858	766	1055	1011	1145
AT1G04635	62	58	36	48	34	34	116	119	119	78	67	112	29	26	46	24	33	61	100	68	55	61	87	146
AT1G04640	813	861	961	742	807	767	143	166	105	281	326	185	944	742	903	793	1064	855	159	149	155	160	222	196
AT1G04650	89	180	134	96	113	126	143	201	190	160	177	194	144	131	197	133	162	106	206	128	137	209	95	147
AT1G04660	1	0	4	2	4	7	18	19	7	20	9	8	0	4	7	9	9	1	27	16	24	16	17	19
AT1G04667	0	0	0	0	0	1	0	0	0	0	0	0	0	0	0	0	0	0	0	0	0	0	0	0
AT1G04670	0	0	0	0	0	0	0	0	0	0	1	0	0	0	0	0	0	0	0	0	0	0	3	0
AT1G04677	0	0	0	0	0	0	0	2	5	0	0	0	0	0	0	0	0	0	0	0	1	0	0	0
AT1G04680	1410	1207	1286	1141	1494	1490	3142	3750	3606	2908	2625	2931	1659	1424	1942	1816	2046	1466	3477	2919	3038	3543	3032	3407
AT1G04683	0	0	0	0	0	0	0	0	1	0	0	0	0	0	0	0	0	0	2	0	0	0	0	1
AT1G04690	1613	1583	1687	1460	1787	1833	3015	3491	3286	2940	2692	3594	1294	1077	1350	1572	1329	1491	3526	3072	2864	3857	2739	3388
AT1G04697	2	0	0	2	0	0	0	1	2	1	1	3	0	0	6	0	1	0	3	2	1	0	3	1
AT1G04700	71	38	86	55	57	85	302	318	499	309	195	178	59	69	63	82	63	79	273	224	295	383	250	184
AT1G04710	1010	990	1113	1025	971	1149	473	623	541	669	587	444	1017	839	1309	1008	1262	1114	564	529	517	643	608	618
AT1G04723	0	4	0	0	0	1	0	3	0	0	1	0	2	1	1	0	0	0	0	0	0	0	4	1
AT1G04730	294	258	377	247	216	371	453	534	417	406	389	527	310	342	585	310	331	359	478	398	392	585	440	437
AT1G04737	2	0	0	1	0	0	0	3	1	0	3	4	0	0	0	0	0	0	6	1	0	0	0	0
AT1G04750	1079	1002	1340	1074	1371	1519	3316	3286	3448	2732	2292	3130	1189	973	1222	1274	1103	1201	3117	3293	3136	3669	3140	3522
AT1G04753	0	0	0	0	0	0	0	0	0	0	0	0	0	0	1	0	0	0	0	0	0	0	0	0
AT1G04760	29	63	72	50	83	120	90	104	112	66	63	77	52	50	76	88	88	57	89	82	70	143	110	114
AT1G04770	1338	91	1492	1118	1428	1360	677	330	928	802	950	606	557	730	1474	665	701	754	567	779	892	430	307	566
AT1G04778	11	1	0	2	0	5	45	35	17	14	13	46	1	1	0	4	1	4	62	37	19	55	31	34
AT1G04780	1238	1015	1615	1256	1481	1345	2164	2500	2706	2216	2124	1920	1256	1070	1348	1246	1532	1187	2203	2426	2265	2658	2014	2594
AT1G04783	0	0	0	0	0	0	0	1	0	0	0	0	0	0	0	0	0	0	0	0	0	0	0	1
AT1G04787	0	0	0	0	0	0	0	0	0	4	0	0	0	0	0	0	0	0	0	0	0	0	0	0
AT1G04790	739	719	989	780	804	780	900	1064	978	962	979	841	764	717	1082	845	1049	716	937	933	820	1174	962	956
AT1G04793	0	0	0	0	0	0	2	1	0	0	0	0	0	0	0	0	0	0	0	0	0	0	0	0
AT1G04797	8	14	5	6	4	18	1	0	11	3	0	12	10	0	13	11	12	6	1	9	8	3	1	1
AT1G04800	396	353	209	316	506	436	2	0	2	70	140	0	592	307	380	278	327	326	1	16	0	2	38	3
AT1G04807	0	1	0	0	0	0	0	0	0	0	0	0	0	0	0	0	0	0	0	0	0	0	0	0
AT1G04810	1921	1628	1875	1840	1947	2047	4222	4754	5353	4056	3729	4508	2027	1726	2313	1793	2227	1710	4434	4597	4288	4855	3976	4635
AT1G04817	0	0	2	0	0	0	3	5	2	6	0	11	0	2	0	0	0	0	2	0	2	2	4	7
AT1G04820	8469	8822	9551	7715	10466	13402	19900	24046	24073	18074	17683	23193	8691	8390	12059	11870	12361	9436	23148	20404	20273	25111	18852	23734
AT1G04827	3	4	18	3	1	7	20	24	27	27	20	21	4	2	2	8	4	5	20	10	8	8	16	34
AT1G04830	560	489	665	485	628	509	1049	1126	1070	955	1132	1004	586	530	594	508	640	510	930	909	851	961	864	1049
AT1G04840	32	39	41	48	18	17	55	46	102	40	65	75	37	29	27	16	45	21	64	34	41	66	63	71
AT1G04850	2374	1990	2606	2218	2318	2669	5133	6622	6341	5390	4676	6032	2338	2053	2689	2246	2763	2203	6078	5461	5216	6386	5171	6374
AT1G04853	1	5	2	4	3	2	5	3	2	0	1	0	2	0	0	1	3	0	0	2	0	0	3	1
AT1G04860	1132	1268	1248	1125	1085	1061	1691	2041	2007	1823	1646	1595	1201	1089	1600	1193	1498	1124	1700	1718	1696	1802	1586	1952
AT1G04863	0	0	0	0	0	0	0	0	0	0	0	0	0	0	0	0	0	0	0	0	0	0	4	0
AT1G04870	1070	1154	1083	1070	670	1243	2097	2441	2270	1933	1842	2712	1172	1360	1883	1127	1157	1246	2079	2009	1739	2531	1873	2297
AT1G04877	2	3	5	5	3	11	1	1	0	12	3	3	3	3	6	8	11	1	2	4	7	2	4	1
AT1G04880	117	113	145	98	78	96	27	30	37	41	71	14	121	173	178	86	108	80	36	41	15	29	55	29
AT1G04883	0	0	0	0	0	0	0	0	0	0	0	0	0	0	0	0	0	0	0	0	0	0	1	0
AT1G04893	9	2	0	3	5	1	1	1	1	2	6	6	2	7	6	1	2	6	0	1	4	0	2	4
AT1G04900	236	235	245	258	174	269	563	760	597	619	522	691	201	173	330	236	227	228	613	501	615	643	517	622
AT1G04910	384	647	609	580	551	593	1271	1528	1388	1279	1186	1313	480	407	514	499	621	546	1156	1246	1193	1347	1382	1414
AT1G04913	3	2	7	1	1	0	0	7	1	1	2	6	1	3	7	0	1	4	4	6	5	1	5	8
AT1G04920	35	43	87	34	82	71	11	4	25	14	31	4	83	33	57	53	65	64	8	3	11	8	12	16
AT1G04923	0	0	0	0	0	0	1	0	0	0	0	0	0	0	0	0	0	0	0	3	0	0	0	0
AT1G04927	0	0	3	1	0	1	16	3	5	6	4	2	1	0	0	2	0	3	2	5	3	2	2	4
AT1G04930	110	150	107	139	80	114	208	286	193	245	204	233	119	64	144	94	102	129	174	193	191	165	199	214
AT1G04940	5	33	29	17	11	25	3	8	14	12	10	4	19	23	39	44	38	27	7	4	8	8	6	13
AT1G04945	236	327	274	204	189	236	457	531	472	464	459	499	230	299	371	168	241	229	408	360	391	455	309	507
AT1G04950	730	792	862	842	902	920	902	1176	1041	1102	1217	992	678	747	914	940	1039	858	878	1108	892	1280	960	1141
AT1G04957	0	0	0	0	0	0	0	0	0	0	0	0	0	0	0	0	0	0	2	0	0	0	0	0
AT1G04960	568	589	676	565	722	538	952	836	1005	1152	918	974	642	580	506	578	639	585	909	1082	971	951	935	1248
AT1G04970	916	979	1011	1073	1258	1078	1618	1797	1834	1758	2013	1443	986	924	973	982	1241	1100	1666	1877	1666	2036	1635	2059
AT1G04973	11	9	11	11	14	9	9	12	13	30	21	19	5	5	9	12	8	8	22	28	20	18	20	24
AT1G04980	303	369	376	393	425	561	1728	2396	1922	1845	1879	2472	356	309	522	433	545	575	2001	1653	1432	2221	1543	2372
AT1G04983	0	0	1	2	4	0	0	5	0	0	0	0	0	0	0	0	0	0	0	0	0	0	0	0
AT1G04985	752	1064	998	947	802	878	773	751	687	805	925	763	768	740	1055	719	1076	756	697	787	579	817	710	773
AT1G04990	279	269	265	238	268	263	1646	1668	1637	1530	1106	1620	341	262	356	238	286	296	1659	1369	1322	1709	1335	1715
AT1G04997	0	0	0	0	0	0	0	0	0	0	1	0	0	0	0	0	0	0	1	0	0	0	0	0
AT1G05000	178	114	200	171	85	168	2495	2415	2460	1490	911	1736	225	149	254	205	244	184	2462	3304	3623	2158	1979	2934
AT1G05003	0	0	0	0	0	0	0	0	0	0	0	1	0	0	0	0	0	0	0	0	0	0	0	0
AT1G05005	0	0	0	0	0	0	0	0	0	0	1	0	0	0	0	0	0	0	1	4	0	0	0	0
AT1G05010	3785	3910	3691	4845	6506	3807	976	1226	1369	1911	2845	756	4915	3822	4477	5160	5008	4764	1428	1455	1295	1493	1750	1541
AT1G05013	0	0	0	0	0	0	0	0	0	3	0	0	0	0	0	0	0	0	0	1	0	0	0	0
AT1G05017	0	0	0	0	0	0	0	0	0	1	0	0	0	0	0	0	0	1	0	0	0	0	0	0
AT1G05020	38	43	17	87	47	18	47	45	32	73	20	9	28	36	74	62	64	55	22	12	45	17	30	7
AT1G05023	3	1	2	9	3	6	7	1	1	2	7	1	7	2	5	8	0	1	5	2	2	2	8	7
AT1G05030	350	431	543	499	461	381	335	394	364	386	544	326	343	357	444	430	516	412	319	370	417	362	303	420
AT1G05035	2	4	9	6	1	0	0	0	0	1	0	0	8	4	3	0	3	0	0	0	0	0	0	0
AT1G05043	5	9	7	0	1	6	12	24	17	14	14	25	1	11	2	0	10	1	17	3	23	35	11	26
AT1G05053	0	0	0	0	0	0	1	0	0	0	0	0	0	0	0	0	0	0	0	0	0	0	0	0
AT1G05055	266	400	413	333	261	395	544	586	610	556	428	616	289	295	414	322	339	336	557	525	507	594	451	666
AT1G05060	228	210	246	287	218	238	356	377	415	331	340	293	238	222	239	199	212	234	292	360	365	344	362	402
AT1G05065	17	21	7	17	22	17	4	30	35	11	16	17	14	4	8	12	15	7	19	3	10	8	17	23
AT1G05070	641	813	754	623	796	760	488	596	520	685	662	599	566	592	560	688	837	573	571	533	381	679	534	738
AT1G05077	0	0	1	1	2	0	16	7	0	1	0	3	1	0	0	0	2	0	5	0	0	0	0	1
AT1G05080	0	0	0	0	0	0	0	0	0	0	0	0	0	0	0	0	0	4	0	0	0	0	0	0
AT1G05083	2	2	0	1	0	1	0	4	2	4	1	0	0	4	2	2	0	0	3	3	0	9	3	1
AT1G05087	61	63	64	72	107	60	83	105	149	82	126	93	68	48	39	39	60	45	83	108	95	109	58	111
AT1G05090	26	25	41	40	16	45	46	71	67	59	58	61	17	8	25	38	15	13	50	41	37	63	42	51
AT1G05100	153	11	213	14	78	26	107	85	132	86	74	76	107	83	12	13	16	43	107	103	103	135	48	171
AT1G05120	491	436	639	551	468	588	1389	1733	1679	1395	1154	1239	635	470	603	549	598	470	1421	1539	1394	1571	1318	1512
AT1G05123	0	0	0	0	0	0	1	0	0	0	0	0	0	0	0	0	0	0	0	2	0	0	0	0
AT1G05136	1	2	6	1	5	1	0	1	0	0	1	0	3	3	0	3	5	5	2	0	1	0	4	1
AT1G05140	2249	2427	2900	2594	2647	2739	379	432	413	852	1265	311	2164	2052	2413	2294	2718	2246	436	445	310	425	610	443
AT1G05143	10	10	30	22	11	8	8	5	3	9	6	2	13	10	19	10	14	9	11	15	11	0	6	17
AT1G05150	1128	1311	1382	1051	1403	1422	1654	1947	1905	1616	1618	1623	1250	1132	1385	1439	1418	1154	1663	1769	1594	1875	1654	1829
AT1G05153	1	3	2	3	0	0	13	4	4	2	1	0	0	0	0	0	2	0	2	5	4	4	0	1
AT1G05160	258	351	283	240	214	293	319	438	385	366	326	352	213	189	348	314	294	240	391	367	308	366	326	440
AT1G05170	621	584	791	283	481	605	745	681	816	655	867	893	482	444	378	435	397	493	619	582	590	726	533	679
AT1G05180	691	696	907	817	621	827	1495	1872	1644	1613	1410	1676	746	625	838	839	809	755	1616	1658	1570	1807	1348	1815
AT1G05190	11524	15447	14397	11082	13788	14819	658	648	551	2723	4760	581	12069	10128	15309	16022	17330	13872	501	912	444	587	2536	621
AT1G05197	2	2	0	0	0	0	0	0	0	0	0	0	0	0	0	0	0	0	0	0	6	0	0	0
AT1G05200	1086	1524	1488	1190	1034	1281	247	294	290	474	537	219	1104	1035	1345	1115	1512	944	199	272	235	223	343	284
AT1G05203	0	0	0	0	0	0	0	0	0	0	0	0	0	0	0	0	0	0	0	0	0	0	1	0
AT1G05205	59	64	63	55	57	71	168	234	213	198	201	287	80	65	76	72	84	77	228	215	182	229	219	255
AT1G05207	211	222	297	230	244	236	8	3	3	59	99	8	213	198	241	217	249	185	6	18	12	8	29	5
AT1G05210	96	121	126	52	75	143	338	477	323	350	267	427	94	120	184	166	130	135	362	337	275	447	342	346
AT1G05213	42	104	83	21	26	28	134	139	91	115	98	146	26	21	41	32	19	23	95	97	94	90	96	133
AT1G05217	0	0	0	0	0	0	0	0	0	0	0	0	0	0	0	0	0	0	0	0	0	1	0	1
AT1G05220	0	1	1	0	0	0	78	91	76	61	66	100	1	2	0	4	1	0	64	82	60	97	68	101
AT1G05223	0	0	0	0	0	0	0	0	0	0	0	0	0	0	0	0	0	0	0	0	0	2	0	0
AT1G05227	0	0	0	0	0	0	0	0	0	0	0	0	0	0	0	0	0	0	0	0	2	0	0	0
AT1G05230	481	361	458	403	516	512	23	15	29	63	174	1	487	450	525	581	515	525	18	41	9	38	88	32
AT1G05237	1	0	0	0	0	0	0	0	0	0	0	0	0	0	0	0	0	0	0	0	0	0	0	0
AT1G05240	0	3	0	0	1	2	2	8	3	2	0	8	4	0	2	1	1	0	2	0	0	3	8	2
AT1G05250	0	0	0	0	0	0	2	0	0	0	0	0	0	0	0	0	0	0	5	0	2	0	0	0
AT1G05260	117	38	135	110	73	138	9376	9213	7184	7892	6741	11513	194	101	83	67	161	207	7938	8585	7506	9066	6311	8238
AT1G05270	850	973	1016	899	906	859	1414	1475	1565	1408	1228	1331	982	879	1094	1000	1068	1071	1435	1392	1367	1533	1363	1584
AT1G05277	3	13	12	11	9	20	17	24	39	16	28	17	9	11	20	18	35	15	30	28	40	16	28	30
AT1G05280	0	0	0	0	0	1	276	319	460	275	217	344	3	0	1	0	0	2	329	322	284	314	203	351
AT1G05290	0	0	0	0	0	0	0	3	1	0	0	0	0	0	0	0	0	0	0	0	0	0	0	0
AT1G05293	0	0	0	0	0	0	0	0	2	0	2	1	0	0	0	0	0	0	0	1	1	1	0	0
AT1G05297	5	8	9	4	2	7	8	3	1	4	2	4	4	2	13	11	11	7	8	13	2	2	8	2
AT1G05300	35	65	47	40	49	43	257	358	390	226	171	216	69	29	40	41	62	56	228	235	315	201	158	296
AT1G05310	23	4	7	19	63	12	22	5	53	7	8	0	41	5	28	12	41	5	14	13	22	7	16	2
AT1G05317	0	0	0	0	0	0	8	6	1	7	1	5	4	0	0	0	0	0	2	8	6	0	1	1
AT1G05320	490	377	547	534	672	674	1620	1512	2232	1409	1149	886	579	534	410	505	556	519	1329	1568	1671	1505	1400	1459
AT1G05330	7	5	1	0	14	4	4	1	1	1	6	0	1	0	0	6	0	4	0	1	1	1	0	3
AT1G05340	22	20	18	21	72	24	582	403	817	353	402	466	40	31	0	22	28	39	441	481	414	358	453	722
AT1G05343	0	0	0	0	0	0	0	0	0	0	0	1	0	0	2	0	0	0	0	0	0	0	0	0
AT1G05350	668	771	660	576	568	707	1483	1949	1831	1347	1214	1658	674	564	770	794	775	598	1513	1451	1497	1742	1227	1697
AT1G05360	464	560	696	551	673	645	1080	1297	1189	1014	1038	1167	455	444	567	563	549	496	1003	1022	864	1126	886	1256
AT1G05363	0	0	0	0	0	0	0	1	0	0	0	0	0	1	0	0	0	2	0	0	0	0	0	0
AT1G05367	0	0	0	0	0	0	0	4	1	0	0	0	0	3	0	0	1	0	0	0	0	0	1	0
AT1G05370	63	91	88	77	88	83	84	67	88	41	72	41	61	75	121	96	74	101	58	44	70	74	87	76
AT1G05380	1310	1232	1500	1288	1339	1320	1952	2184	2415	1900	2024	1767	1242	1191	1574	1366	1627	1353	1973	2164	2085	2220	1907	2309
AT1G05383	0	0	0	0	0	0	3	0	1	0	0	0	0	0	0	0	0	0	0	1	0	5	8	0
AT1G05385	575	677	696	522	606	649	109	155	114	227	272	92	540	425	689	595	830	651	97	155	181	155	197	201
AT1G05397	4	0	0	1	1	0	19	9	10	25	18	22	1	0	1	0	0	1	13	21	21	22	16	10
AT1G05400	8	10	32	11	11	10	56	50	61	78	91	79	10	12	15	13	8	12	39	54	43	87	63	82
AT1G05410	457	515	575	477	400	438	717	882	709	685	767	832	506	490	682	576	615	541	881	762	582	933	668	816
AT1G05420	6	33	16	8	9	34	30	39	42	29	21	37	24	5	15	5	13	36	16	37	17	35	25	32
AT1G05430	806	836	854	713	772	743	656	796	600	780	752	721	796	689	804	873	858	811	684	719	592	754	713	886
AT1G05440	124	114	119	64	90	159	74	102	123	83	83	66	94	66	144	173	131	109	116	85	93	111	107	128
AT1G05443	1	1	0	0	3	0	0	0	0	0	0	0	1	1	0	4	12	4	0	0	0	0	0	0
AT1G05450	0	0	6	1	6	0	56	35	117	40	64	125	0	0	0	6	10	1	65	74	65	113	72	119
AT1G05460	431	417	581	453	514	571	496	561	553	493	594	507	430	380	569	569	671	479	570	512	453	567	467	664
AT1G05467	22	29	28	27	31	16	34	49	41	47	44	43	25	14	18	17	39	22	27	53	42	56	51	63
AT1G05470	373	475	559	431	401	603	968	948	943	846	840	653	452	434	655	605	819	505	848	916	804	938	850	1169
AT1G05490	7	7	23	3	11	6	60	108	42	66	25	25	20	7	9	16	20	18	31	33	32	67	42	57
AT1G05493	0	0	0	0	0	0	0	0	0	0	0	1	0	0	0	0	0	0	2	0	0	0	0	3
AT1G05497	0	1	0	0	0	0	0	0	0	0	0	0	0	0	0	0	0	0	0	1	0	0	0	0
AT1G05500	1161	1071	1093	1234	1152	1216	2474	2644	2751	2290	1785	2098	1120	858	1182	1170	1224	1203	2320	2251	2349	2488	2210	2679
AT1G05507	0	0	0	0	0	0	0	0	0	0	0	0	0	0	0	0	0	0	0	0	1	0	0	0
AT1G05510	4	0	0	0	1	0	0	5	1	0	0	0	0	0	0	0	0	0	0	0	0	0	0	0
AT1G05517	7	2	16	0	3	7	20	5	7	3	14	0	0	1	4	0	0	0	15	5	1	9	2	9
AT1G05520	1015	1088	1097	1059	1064	1069	3242	3900	4099	2909	2654	3233	1037	944	1295	996	1098	1021	3450	3175	3398	3589	2819	3374
AT1G05527	0	0	0	0	0	0	1	1	0	1	0	0	0	0	0	0	0	0	0	0	0	0	0	0
AT1G05530	0	0	0	0	0	1	166	258	238	116	99	93	13	0	0	0	0	0	167	149	165	142	113	113
AT1G05533	0	0	0	0	0	0	0	0	0	0	0	0	0	1	0	0	2	0	0	2	0	0	1	0
AT1G05540	178	132	248	69	214	152	4	7	7	33	79	12	174	164	199	269	309	208	15	8	8	3	38	12
AT1G05550	1	2	7	8	1	7	0	0	0	0	5	0	8	1	7	4	2	2	0	0	0	0	4	0
AT1G05553	0	0	0	0	0	0	0	0	1	0	0	0	0	0	0	0	0	0	0	0	0	0	0	0
AT1G05557	0	1	1	0	1	0	0	2	1	0	1	5	0	0	0	0	0	0	0	1	1	3	2	1
AT1G05570	793	765	826	710	734	950	7915	10682	9158	7465	5661	5419	1213	662	915	793	1016	871	7839	8648	9546	9438	8907	8101
AT1G05575	4	4	5	7	4	6	104	89	126	109	52	97	4	13	21	32	9	5	153	195	101	105	113	170
AT1G05577	1	0	6	1	11	0	65	82	45	38	45	27	1	4	9	0	1	1	43	54	41	64	78	77
AT1G05590	379	442	486	410	491	455	465	524	495	502	507	339	395	274	473	506	506	415	439	412	432	436	403	504
AT1G05600	180	215	202	216	295	258	161	173	148	164	234	145	234	226	345	283	303	271	199	153	164	170	196	213
AT1G05610	5	6	4	2	5	16	33	37	45	35	41	43	5	0	7	8	2	7	25	27	16	39	26	44
AT1G05613	0	0	0	0	0	0	0	0	0	0	0	0	0	0	0	0	0	0	0	0	0	0	1	2
AT1G05620	179	228	262	197	224	187	1950	2377	2232	1757	1640	2223	216	165	209	241	244	226	2059	1929	1941	2272	1850	2135
AT1G05623	0	0	0	0	0	0	0	0	0	0	0	0	0	0	0	0	0	2	0	0	0	0	0	0
AT1G05630	604	632	789	573	591	697	659	827	782	627	609	554	519	630	771	645	694	565	591	629	650	645	582	569
AT1G05640	70	99	103	66	82	79	200	315	254	192	188	214	73	67	96	98	128	101	210	233	205	206	201	237
AT1G05650	0	0	0	0	0	0	211	218	341	274	146	128	0	0	0	0	0	1	94	211	343	67	74	70
AT1G05660	1	0	1	0	0	0	537	668	879	506	380	549	0	0	0	0	1	7	584	646	777	538	485	467
AT1G05670	228	440	291	293	271	306	438	474	427	379	361	388	269	234	339	245	338	241	303	366	379	388	336	414
AT1G05675	15	6	19	23	45	8	13	16	11	24	14	12	22	47	21	231	103	34	35	24	16	27	29	23
AT1G05680	979	336	920	763	1321	1251	2887	3295	4313	3736	3835	6971	896	933	801	524	682	1025	3269	3666	2523	3680	2579	3940
AT1G05683	0	0	0	0	0	0	0	0	0	0	2	0	0	0	0	0	0	0	0	0	0	0	0	0
AT1G05687	0	1	0	1	1	10	1	17	0	1	8	6	6	2	1	8	3	1	0	6	0	6	1	1
AT1G05690	293	356	371	381	435	406	78	155	100	142	271	86	287	231	370	349	478	277	107	124	131	104	153	117
AT1G05700	40	11	39	21	9	16	343	499	388	186	49	104	78	23	16	6	5	21	481	431	616	343	416	263
AT1G05703	0	0	0	0	4	0	12	3	3	2	1	0	3	1	0	0	0	2	0	6	1	1	0	0
AT1G05707	0	0	0	2	0	0	0	0	0	0	0	0	0	0	0	0	0	0	0	0	0	0	0	0
AT1G05710	209	199	262	257	177	293	1508	1590	1255	1128	1041	973	320	204	215	268	211	253	1476	1316	1242	1385	1086	1546
AT1G05720	62	48	77	60	72	52	250	249	218	233	228	231	49	61	70	70	87	61	255	229	230	291	254	300
AT1G05730	35	14	19	21	11	26	102	159	136	90	51	144	25	34	15	27	26	16	91	72	76	150	88	105
AT1G05740	0	2	0	0	0	0	4	0	8	0	0	1	0	0	5	0	0	0	2	1	0	0	3	6
AT1G05747	0	0	0	0	0	0	3	0	4	0	4	0	0	0	0	0	0	0	1	1	3	6	2	1
AT1G05750	90	183	178	174	179	166	146	176	175	142	122	151	189	139	227	140	181	184	126	135	127	148	115	133
AT1G05757	0	0	0	0	0	0	0	0	0	0	13	0	0	0	0	1	0	0	0	0	0	0	0	0
AT1G05763	0	1	0	3	0	0	0	0	0	1	0	0	1	1	1	1	2	1	0	0	0	1	3	1
AT1G05770	0	1	1	0	11	0	9	17	25	0	16	10	0	0	4	1	2	5	14	2	21	15	11	15
AT1G05773	4	6	15	10	13	19	20	35	25	23	44	52	24	7	6	20	8	16	37	19	24	28	34	26
AT1G05777	0	0	3	0	1	0	0	0	0	0	0	0	0	0	0	0	0	2	0	0	0	0	0	0
AT1G05780	91	155	100	79	126	91	186	225	196	181	163	143	98	50	107	141	107	104	161	189	153	201	196	231
AT1G05783	0	2	8	6	1	2	7	7	12	14	9	12	2	0	0	0	1	4	2	6	4	4	7	6
AT1G05785	95	113	125	69	107	128	268	352	276	363	275	348	100	68	67	99	115	113	307	348	323	408	281	355
AT1G05790	603	769	862	656	884	768	815	828	936	883	866	736	694	595	867	744	940	654	792	885	914	924	828	971
AT1G05797	0	0	0	0	0	0	0	0	2	0	0	1	0	0	0	0	0	0	2	0	1	0	12	1
AT1G05803	0	0	0	0	0	0	1	1	0	2	0	0	0	0	0	0	0	0	0	1	0	0	0	0
AT1G05805	155	218	177	208	218	236	478	637	553	581	462	464	184	116	150	235	199	112	464	535	524	612	495	467
AT1G05807	0	0	0	0	0	0	4	2	0	0	0	4	0	0	0	0	0	0	0	1	4	0	0	1
AT1G05810	97	90	74	97	79	57	264	358	262	275	151	157	111	47	134	133	104	108	314	267	300	251	283	257
AT1G05813	3	0	0	0	0	0	0	0	0	0	0	2	0	0	0	0	1	0	0	0	0	0	0	0
AT1G05817	0	0	0	0	0	0	0	0	0	0	0	1	0	0	0	0	0	0	0	0	0	0	0	0
AT1G05820	136	114	124	85	85	92	87	74	126	116	162	80	129	134	154	132	148	108	102	84	72	111	90	121
AT1G05830	1364	1703	1724	1545	1333	1544	2091	2447	2457	2118	2152	1832	1262	1282	1900	1502	1674	1223	2044	2033	1808	2232	1901	2301
AT1G05833	2	14	10	3	2	1	19	13	14	21	10	9	11	12	2	2	3	1	17	9	6	13	10	5
AT1G05835	1	3	5	2	1	4	2	1	9	2	3	4	3	1	1	5	2	6	4	3	0	2	8	3
AT1G05840	565	611	742	597	841	659	950	1128	964	1079	1308	888	698	562	702	734	871	551	1047	1216	1012	1340	1123	1444
AT1G05850	9261	8338	9138	8621	10459	10113	17067	19658	19450	16537	14223	13637	9916	8614	9753	9881	11993	9289	17137	17730	17781	17190	16591	19608
AT1G05857	0	0	0	0	0	0	0	0	0	0	0	0	0	6	0	0	1	0	0	0	0	0	0	0
AT1G05860	372	397	423	305	369	428	410	504	466	429	466	511	364	336	435	406	469	367	399	440	405	527	393	606
AT1G05867	0	0	0	0	0	0	0	6	3	4	1	0	0	0	0	0	0	6	3	1	1	1	2	3
AT1G05870	1761	2497	2461	1239	1826	1840	1468	2071	1476	1518	1564	1380	1718	1578	1652	1469	1796	1700	1216	1311	1192	1400	1150	1526
AT1G05880	12	0	5	4	1	0	0	0	0	0	0	0	6	0	4	0	0	0	5	0	0	2	0	0
AT1G05890	1428	1581	2023	1662	1993	1883	2795	3164	3106	2899	3103	2637	1642	1704	2254	1621	2089	1525	2761	3179	2602	3356	2791	3402
AT1G05894	14	24	30	11	10	17	14	15	49	30	29	11	29	19	13	6	13	11	26	28	33	10	10	15
AT1G05897	0	0	0	0	1	0	0	0	0	0	1	0	0	0	0	0	0	0	0	0	0	0	0	0
AT1G05900	737	896	1134	769	900	795	560	535	529	576	668	445	781	723	1017	674	952	840	475	521	466	415	482	533
AT1G05903	0	0	0	0	0	0	0	0	0	0	0	0	0	0	0	0	0	0	0	0	1	0	0	0
AT1G05907	0	0	0	0	0	0	1	0	0	0	0	0	0	0	0	0	0	0	0	0	0	1	0	0
AT1G05910	1024	1050	1047	980	741	1090	1902	2246	2318	1846	1595	1982	1047	978	1478	883	1197	909	2032	1916	1711	2137	1752	1951
AT1G05930	0	0	0	0	0	0	0	3	0	0	0	0	0	0	0	0	0	0	0	0	1	0	0	0
AT1G05933	0	1	3	0	5	0	4	3	17	12	8	2	2	0	0	0	1	0	0	4	0	4	7	6
AT1G05937	0	0	0	0	4	1	0	1	0	0	0	0	0	0	0	0	0	0	0	0	0	0	0	0
AT1G05940	1133	1205	1403	1264	1320	1274	1483	1550	1743	1586	1557	1283	1166	1026	1245	1295	1541	1230	1260	1585	1507	1575	1469	1616
AT1G05950	222	251	372	288	236	352	328	378	279	320	331	310	266	308	478	318	378	314	345	323	253	260	287	263
AT1G05957	0	0	0	0	0	0	0	0	0	0	0	0	0	0	0	0	0	0	2	0	0	0	0	0
AT1G05960	1362	1845	1731	1607	1697	2004	3567	3990	3836	3404	3354	2819	1658	1757	2514	1802	2214	1605	3392	3826	3455	4111	3279	4079
AT1G05963	0	1	0	0	0	0	0	0	0	0	0	0	0	0	0	0	0	0	0	0	0	0	0	0
AT1G05970	107	144	160	108	183	210	122	148	97	126	174	151	125	124	170	227	234	183	114	155	148	165	184	214
AT1G05977	0	2	3	1	4	0	5	4	7	5	3	4	0	4	8	0	0	2	2	5	12	9	26	8
AT1G05987	5	4	7	6	1	3	0	0	1	0	6	0	1	0	5	3	4	2	0	0	0	0	0	0
AT1G05990	4	0	0	0	0	0	80	71	66	62	16	18	0	0	0	0	0	2	21	25	39	46	25	17
AT1G05993	0	0	0	0	0	2	3	1	4	0	0	0	0	0	0	0	0	0	0	2	4	8	1	0
AT1G05997	0	2	1	0	0	0	8	4	5	1	4	0	0	1	0	1	0	0	2	0	2	0	0	2
AT1G06010	139	175	270	175	148	196	277	383	257	262	332	336	176	148	258	222	226	202	426	355	290	394	305	348
AT1G06017	2	0	1	3	0	0	4	3	4	4	1	0	0	0	4	0	1	1	0	5	2	7	1	1
AT1G06020	0	9	17	1	0	15	12	17	28	4	19	10	2	14	16	4	5	4	5	15	22	5	12	19
AT1G06023	2	0	0	0	0	0	0	0	0	0	0	0	0	0	0	0	0	0	0	0	0	1	0	0
AT1G06030	0	1	0	0	0	4	8	25	6	37	11	10	5	1	0	1	0	1	21	3	11	9	5	12
AT1G06033	15	32	20	15	13	12	26	17	47	34	12	49	13	13	28	14	18	20	26	13	26	20	22	34
AT1G06037	0	0	0	0	0	0	4	0	0	0	0	0	0	0	0	0	0	0	0	0	0	0	0	0
AT1G06040	4347	5521	5825	4865	5439	5053	5099	5683	5335	5179	5713	4821	4690	4513	5300	4660	5786	4322	5053	5244	4903	4953	5066	6150
AT1G06050	91	180	175	159	153	134	185	246	294	206	171	158	201	136	180	119	182	148	231	224	231	211	174	284
AT1G06060	464	622	607	604	653	651	692	882	762	774	743	646	476	462	594	625	739	603	677	718	637	792	719	803
AT1G06070	444	560	592	467	597	650	901	1051	1043	855	1001	879	484	468	637	609	721	524	905	1006	814	1068	820	1103
AT1G06073	0	0	0	0	0	0	0	0	1	0	0	0	0	0	0	0	0	0	0	0	0	0	0	0
AT1G06080	160	101	218	177	329	222	192	204	217	152	200	109	147	213	165	295	226	211	233	124	181	234	225	225
AT1G06083	4	4	1	4	4	8	16	18	18	18	11	17	8	6	14	19	11	11	13	20	19	10	15	15
AT1G06087	8	10	2	3	0	1	18	14	9	12	4	7	8	7	5	2	1	14	16	4	12	7	22	7
AT1G06090	61	39	144	55	63	74	279	263	769	153	153	44	57	14	71	61	44	73	786	210	502	321	323	56
AT1G06100	104	69	187	71	171	177	5	0	2	18	56	1	177	155	74	133	97	95	0	21	0	0	14	0
AT1G06110	913	712	918	863	1095	1002	1438	1646	1412	1334	1525	1221	837	919	857	890	1139	821	1517	1410	1390	1730	1539	1797
AT1G06113	0	0	0	1	0	0	12	16	1	9	1	9	0	0	0	0	0	0	5	11	7	3	12	21
AT1G06117	0	0	0	0	0	0	0	2	0	0	0	0	0	0	0	0	0	0	0	2	0	0	0	0
AT1G06120	0	0	0	0	0	1	446	458	482	455	207	194	3	0	0	0	0	15	485	391	521	492	425	266
AT1G06123	0	0	0	0	0	0	3	0	0	12	3	3	0	0	0	1	0	0	0	0	0	1	0	4
AT1G06130	857	930	951	712	904	845	696	902	831	828	840	720	921	771	936	842	990	887	730	927	762	906	844	898
AT1G06135	0	0	0	0	0	0	0	0	0	0	0	0	0	0	0	0	0	1	0	0	0	0	0	0
AT1G06137	1	0	0	0	0	0	0	0	0	0	0	0	0	0	0	0	0	0	0	0	0	0	0	0
AT1G06140	25	20	41	22	24	23	68	68	77	24	43	59	14	26	22	19	47	24	77	41	64	81	45	77
AT1G06143	56	114	74	55	88	93	113	94	74	104	142	128	55	46	84	75	80	79	135	67	61	103	121	86
AT1G06148	5	4	1	8	2	2	0	1	0	8	7	0	4	1	1	3	0	2	0	7	1	9	8	4
AT1G06150	1406	1768	1861	1456	1573	1635	1444	1655	1699	1410	1754	1210	1471	1227	1941	1611	1947	1422	1289	1282	1107	1515	1434	1525
AT1G06160	42	7	50	16	24	14	14	9	7	19	11	4	10	20	22	31	17	18	4	13	14	11	19	30
AT1G06163	0	0	0	0	0	0	0	0	0	0	0	0	0	0	0	0	0	0	0	0	1	0	0	0
AT1G06170	1	0	0	6	7	9	20	6	20	15	8	12	7	1	0	1	7	10	33	17	7	15	16	9
AT1G06173	1	5	2	4	0	3	15	6	9	9	4	10	5	6	7	2	9	5	13	8	5	5	8	3
AT1G06180	314	706	481	207	366	370	543	602	456	444	455	669	259	191	331	295	311	326	454	406	314	473	460	605
AT1G06190	3004	3681	3717	2783	2852	3185	696	742	823	1272	1405	713	2902	2665	4223	3613	3826	3313	809	736	595	831	1038	745
AT1G06197	0	0	0	0	0	0	0	0	0	0	0	0	0	0	0	0	0	0	0	0	2	0	0	0
AT1G06200	861	903	984	888	818	889	1313	1592	1571	1502	1167	1572	790	734	905	769	973	894	1420	1339	1270	1623	1335	1739
AT1G06207	1	0	2	1	1	2	3	4	0	0	5	4	2	0	6	8	0	0	2	4	2	1	7	13
AT1G06210	700	525	698	620	670	647	1395	1561	1593	1282	1152	1503	660	533	483	609	515	528	1432	1302	1336	1427	1208	1688
AT1G06217	2	0	0	0	1	0	0	1	1	0	2	0	0	0	0	0	1	0	1	0	0	3	0	3
AT1G06220	3130	3146	3413	2998	2540	3328	3541	4399	4726	3723	3479	4063	3298	3012	4566	3114	3950	3156	4060	3693	3940	4470	3359	4068
AT1G06225	0	0	0	0	0	0	0	0	0	4	0	0	0	0	0	0	0	0	0	0	0	0	0	1
AT1G06227	0	0	0	0	0	0	0	0	0	0	0	0	1	0	0	0	0	0	0	0	0	0	0	0
AT1G06230	1924	1999	2315	1836	2115	2126	2671	2972	3161	2723	2912	2414	2081	2007	2671	2222	2670	1896	2727	3007	2839	3081	2604	2977
AT1G06240	516	548	564	481	637	631	263	329	405	403	398	389	482	390	617	662	670	504	308	296	218	375	338	292
AT1G06250	61	146	134	80	122	67	64	76	72	72	79	63	92	63	111	87	134	98	72	56	32	77	92	94
AT1G06265	43	50	100	65	73	34	87	78	57	59	113	74	48	61	66	57	38	61	55	61	41	58	75	98
AT1G06270	149	132	187	142	156	199	248	369	233	220	300	345	102	127	136	164	156	167	278	246	237	290	245	317
AT1G06273	4	6	4	9	5	4	5	1	5	3	3	8	4	1	2	3	2	4	1	1	5	1	4	4
AT1G06277	0	0	1	0	3	0	0	0	3	2	1	0	0	3	2	1	2	0	1	0	0	1	1	0
AT1G06283	118	181	147	181	100	127	38	72	63	67	100	96	112	122	174	102	145	109	74	65	56	88	57	70
AT1G06287	0	1	0	2	0	0	0	0	0	2	0	1	0	0	0	0	0	0	0	0	0	3	1	2
AT1G06290	2208	2177	2228	2441	2763	2572	3330	3859	4334	3582	3158	3043	2316	1548	2068	2171	2480	2364	3652	3426	3329	3882	3435	3661
AT1G06293	0	0	0	0	0	0	0	0	0	0	0	0	0	0	1	0	0	4	0	0	0	0	0	0
AT1G06307	0	0	0	0	0	0	0	0	2	0	4	2	0	0	0	0	0	0	1	4	0	1	0	2
AT1G06310	2	5	2	9	1	2	168	253	225	176	139	266	5	6	8	16	14	8	201	182	110	251	107	190
AT1G06320	0	0	0	0	0	1	22	23	19	19	18	26	1	0	0	0	0	0	14	21	9	11	14	9
AT1G06330	0	0	0	0	0	0	9	18	35	24	5	12	0	0	0	0	0	0	11	20	9	11	1	9
AT1G06340	0	0	0	0	0	0	0	0	0	0	0	0	0	0	4	0	0	1	0	0	0	0	0	0
AT1G06350	71	33	53	43	43	43	32	69	49	43	27	31	53	76	64	71	27	48	73	37	57	55	50	69
AT1G06353	0	0	0	0	0	0	1	0	0	0	0	0	0	0	0	0	0	0	0	0	0	0	0	0
AT1G06360	895	986	1190	661	968	1236	4	0	0	158	328	0	916	1110	1253	1393	1366	1044	9	90	8	2	202	0
AT1G06377	0	0	0	0	0	0	1	0	0	0	0	0	0	0	0	0	0	0	0	0	0	0	0	0
AT1G06380	239	382	266	266	168	250	328	459	390	378	337	470	234	234	373	205	307	294	393	342	320	440	309	438
AT1G06383	0	0	0	0	0	0	0	0	0	0	0	1	0	0	0	0	0	0	0	1	0	0	0	1
AT1G06390	2011	2289	2548	2230	2173	2413	1987	2295	2183	2360	2342	1952	2095	2394	2637	2275	2959	2208	2256	2270	1987	2547	2238	2661
AT1G06400	1359	1134	1371	1114	1661	1500	1508	1953	1816	1727	1688	1584	1463	1145	1217	1399	1699	1332	1961	1936	1642	2179	1944	2114
AT1G06407	4	0	0	0	0	0	1	0	0	0	0	0	0	0	0	0	0	2	0	0	0	0	0	0
AT1G06410	4882	5328	5830	5147	5482	5465	4678	5358	5498	5058	5247	3968	5299	4297	5863	5279	6480	4511	4910	4479	4577	5329	4670	4497
AT1G06413	0	0	0	0	0	0	0	0	0	0	0	0	0	0	2	0	0	0	0	0	0	0	0	0
AT1G06417	0	1	1	0	0	0	0	0	0	0	0	0	0	1	0	0	5	0	0	0	0	0	0	0
AT1G06420	16	41	25	7	58	49	56	90	78	35	63	72	48	32	13	43	34	52	48	41	38	88	50	77
AT1G06430	15532	11845	17238	13414	19926	13774	2537	1641	3233	4633	7616	1928	14358	14530	12408	11674	14523	12315	2543	2994	2476	1934	2837	2679
AT1G06440	35	50	27	25	33	30	101	163	112	103	75	124	22	15	68	64	38	36	135	62	106	129	58	99
AT1G06450	6	10	17	6	6	2	9	9	19	9	12	10	7	10	18	13	21	6	1	12	14	8	14	6
AT1G06457	0	0	0	0	0	0	1	0	4	1	2	0	0	0	1	0	0	2	1	0	3	0	0	2
AT1G06460	653	778	749	723	824	641	51	20	49	179	237	50	753	532	720	813	1049	690	21	43	33	35	135	73
AT1G06463	0	0	2	0	3	2	0	4	3	0	1	7	0	2	0	0	0	0	1	3	1	0	5	2
AT1G06470	550	768	626	540	494	608	1030	1050	1182	935	845	921	483	438	628	558	637	429	1038	803	792	911	779	1005
AT1G06473	17	19	41	35	64	43	83	114	72	102	126	98	34	38	29	46	41	39	75	119	113	157	153	142
AT1G06483	0	0	0	0	0	0	4	5	5	9	4	2	0	0	0	0	0	0	8	3	2	5	1	6
AT1G06487	0	4	0	0	0	0	0	0	0	0	3	0	0	1	0	0	2	0	0	3	0	0	0	3
AT1G06490	113	63	86	93	139	122	716	639	724	387	499	391	132	65	120	107	96	109	577	611	613	637	551	638
AT1G06493	0	0	0	0	0	0	0	0	0	0	2	0	0	0	0	0	0	0	0	0	0	0	0	0
AT1G06497	0	0	0	0	0	0	0	0	0	0	1	0	0	0	0	0	0	0	0	0	0	0	0	0
AT1G06500	84	115	103	93	106	97	103	167	141	170	131	119	120	77	112	115	103	137	165	127	105	155	123	185
AT1G06510	538	619	704	578	604	704	200	274	171	269	303	187	577	557	742	733	748	602	271	217	177	274	268	256
AT1G06515	71	139	112	86	89	111	241	269	232	226	221	301	70	55	120	109	103	106	250	184	194	314	189	319
AT1G06520	47	2	20	26	26	10	33	28	46	9	29	2	36	15	37	12	58	16	44	41	11	46	19	34
AT1G06533	0	0	1	0	0	0	0	0	0	0	0	0	0	0	0	0	0	0	0	0	0	0	0	0
AT1G06537	0	0	0	0	0	0	0	0	0	0	0	0	1	0	0	0	0	0	0	0	0	0	1	0
AT1G06540	38	33	49	16	2	33	100	52	129	58	40	81	31	35	91	23	31	25	104	110	99	38	28	62
AT1G06547	4	8	7	12	3	5	6	18	8	18	6	7	2	8	8	5	10	8	8	12	18	7	5	10
AT1G06550	2876	2516	3644	2288	2419	2808	10161	8899	11886	7850	6133	8769	3194	2612	3519	2684	2869	2778	8649	9363	7435	7828	5559	9283
AT1G06560	396	551	524	505	339	512	642	805	763	628	724	784	442	448	629	528	584	446	656	664	657	788	570	912
AT1G06567	0	0	0	0	0	3	4	0	0	0	0	1	0	0	0	0	0	0	3	0	0	1	0	0
AT1G06570	3771	3501	4051	3382	5875	3644	1271	1029	1492	1746	2795	1248	3874	3950	3738	3602	4490	3616	1205	1550	1164	1424	1743	1670
AT1G06573	24	27	51	31	25	24	99	103	62	75	96	109	59	38	114	74	79	31	54	80	125	123	106	117
AT1G06577	7	8	8	6	8	14	8	12	13	8	14	6	11	1	14	8	5	11	5	1	6	5	5	11
AT1G06580	81	51	54	76	52	79	154	167	157	116	107	115	58	42	41	95	64	51	97	135	92	194	95	125
AT1G06583	3	5	4	12	6	1	3	3	2	5	4	2	1	4	5	7	2	3	4	4	5	6	0	6
AT1G06590	408	365	489	372	308	516	849	1076	940	777	829	879	395	413	671	479	515	473	846	851	817	969	745	959
AT1G06593	0	0	0	0	3	0	2	1	0	1	1	0	0	0	2	1	0	0	0	0	0	0	1	1
AT1G06603	0	0	0	0	0	0	0	0	0	0	1	0	0	0	0	0	0	0	0	0	0	0	0	0
AT1G06607	0	0	0	0	0	0	0	1	0	0	1	1	0	0	0	0	0	0	1	1	0	1	0	0
AT1G06617	0	0	0	0	0	0	0	0	0	2	0	0	0	0	0	0	0	0	0	0	0	0	0	0
AT1G06620	81	34	46	57	100	53	876	961	1323	663	663	720	123	44	32	75	76	72	1070	904	1109	1081	941	1202
AT1G06630	443	492	555	584	542	478	735	962	888	872	920	806	415	327	579	473	588	454	758	977	692	838	694	1002
AT1G06640	943	837	1072	898	1299	1103	11992	12744	9960	8857	8101	7732	1189	780	928	1004	1290	1052	11029	11458	10776	11229	9934	14383
AT1G06645	483	587	615	657	831	678	27	36	16	174	294	38	466	479	549	579	747	557	33	58	36	46	118	24
AT1G06650	1220	1062	1350	1301	1377	1121	399	417	495	635	874	412	1145	918	1065	986	1424	1032	459	528	399	543	527	474
AT1G06660	91	83	172	81	139	192	230	300	202	203	212	219	151	96	192	127	153	147	274	205	225	292	211	246
AT1G06667	0	0	0	0	0	0	0	0	0	0	0	0	0	0	3	0	0	0	0	0	5	0	0	1
AT1G06670	2377	2836	2746	2172	1993	2802	3529	4692	4477	3610	3370	4466	2462	2621	4384	2712	3059	2585	3763	3799	3840	4192	2987	4025
AT1G06680	68854	76145	72267	75866	98493	91161	2243	1668	1784	18838	30013	1526	73028	63790	75609	93613	107709	75951	2180	4116	1673	2203	13357	2691
AT1G06687	13	8	6	9	14	3	12	0	10	2	6	0	9	9	7	10	8	8	0	1	5	0	3	0
AT1G06690	3633	3437	4738	3684	4206	3652	741	535	841	1206	1856	595	3293	2721	3039	2667	3394	2766	718	886	684	486	769	738
AT1G06693	0	6	7	5	13	5	3	0	3	1	4	0	3	3	9	2	6	0	3	1	1	1	1	0
AT1G06700	1564	1454	1601	1342	1785	1758	2560	3234	2627	2800	2623	2472	1519	1329	1599	1610	1986	1564	2500	2825	2635	2998	2880	3364
AT1G06710	194	309	241	237	167	206	331	415	366	323	333	337	216	163	326	247	318	250	303	321	271	378	308	418
AT1G06717	4	3	4	5	6	10	5	4	3	9	14	5	5	6	5	15	12	6	5	0	7	6	5	1
AT1G06720	1861	1897	2018	1769	1050	1800	2981	3764	3846	2933	2752	3457	1938	2321	3297	1603	1910	1830	3101	2925	2769	3355	2391	3074
AT1G06727	0	3	0	4	3	5	1	9	3	3	1	5	1	1	2	1	1	0	8	2	1	1	3	11
AT1G06730	441	708	633	436	439	595	502	613	534	581	473	535	497	487	781	560	674	568	459	462	507	542	558	571
AT1G06733	0	3	2	3	4	2	3	6	3	0	8	2	0	2	1	0	0	3	0	7	3	0	2	2
AT1G06737	3	1	3	0	13	0	0	3	0	0	0	0	0	1	1	0	1	2	1	0	2	2	0	1
AT1G06740	121	109	150	103	107	119	211	225	192	176	207	162	137	82	201	111	170	114	190	191	142	234	152	191
AT1G06743	1	1	4	0	3	1	0	0	1	3	6	0	0	0	0	4	0	1	1	1	1	1	1	2
AT1G06750	8	1	8	6	0	1	8	7	13	11	6	5	1	1	4	1	9	4	1	14	5	4	5	4
AT1G06753	1	10	8	10	4	12	31	43	32	27	19	19	3	7	18	7	12	1	40	36	28	47	37	36
AT1G06757	0	0	1	0	0	0	0	0	0	0	0	0	0	0	0	1	0	0	0	0	0	0	0	0
AT1G06760	1340	1582	1527	1111	1851	1920	3366	3835	3772	2922	2688	3100	1595	1271	1934	2161	1943	1708	3901	3787	3369	4964	4268	4151
AT1G06770	265	307	306	267	260	326	320	420	370	420	409	391	291	238	375	270	346	300	401	366	284	438	360	435
AT1G06773	1	6	0	3	0	1	1	1	6	1	2	10	0	0	0	1	1	0	10	2	3	3	1	8
AT1G06780	307	343	326	288	375	284	2013	2281	2664	1788	1556	1705	329	291	362	316	273	337	1925	1913	1911	1956	1419	1859
AT1G06790	214	263	268	149	117	261	269	385	313	326	328	421	159	215	291	199	234	267	335	237	223	305	303	280
AT1G06800	63	43	72	60	92	66	229	147	320	149	155	163	103	77	68	111	93	97	152	230	200	269	208	220
AT1G06810	0	0	0	0	3	0	0	0	1	0	0	0	0	0	0	1	1	0	0	0	0	0	0	0
AT1G06820	1642	1995	2021	1550	1794	1603	1074	1231	1163	1249	1476	1070	1601	1519	1873	1679	2243	1680	1157	936	874	972	1009	1065
AT1G06830	96	159	81	75	115	103	42	63	32	74	76	25	73	55	117	84	106	71	7	26	50	22	28	37
AT1G06837	20	28	20	20	18	16	1	5	1	5	12	1	14	4	2	6	18	15	13	1	0	3	14	8
AT1G06840	458	546	576	566	541	596	2092	2331	2276	1741	1702	1622	566	476	634	535	677	449	2093	2513	2439	2197	1912	2475
AT1G06850	163	201	237	188	236	198	644	703	694	569	600	652	208	191	260	252	270	235	686	677	622	759	578	674
AT1G06853	3	0	0	0	2	0	28	10	11	11	27	24	0	0	0	0	0	1	24	9	10	27	26	16
AT1G06860	0	0	0	0	0	0	0	0	2	5	2	5	0	0	0	0	0	0	0	0	2	3	0	0
AT1G06870	409	585	484	468	556	577	1779	1749	2347	1582	1536	1957	541	451	527	526	740	519	1670	2027	1633	1964	1592	2052
AT1G06883	0	4	1	1	0	0	2	0	4	0	0	0	1	0	0	4	3	4	0	0	0	0	0	0
AT1G06890	559	648	712	621	708	723	2936	3410	3296	2548	2193	3032	659	549	771	713	875	629	3080	2916	2827	3389	2604	3086
AT1G06900	1825	2223	2239	1985	1573	1906	3238	3901	3674	2936	2893	3496	1936	1839	2916	2007	2454	1882	3551	3319	3028	3300	2594	3382
AT1G06910	211	178	179	173	168	242	210	282	253	237	234	266	177	134	263	160	202	180	176	225	199	272	264	272
AT1G06917	0	0	0	0	0	0	0	0	1	0	0	1	0	0	0	0	0	0	0	0	0	0	2	0
AT1G06920	0	1	0	0	0	0	5	0	4	1	2	6	0	0	0	0	0	0	10	1	4	5	1	0
AT1G06923	0	0	0	0	0	0	132	121	84	117	35	29	0	0	0	0	0	0	76	79	81	75	48	26
AT1G06930	1	0	0	0	1	0	71	153	122	131	80	188	1	6	0	1	0	1	141	94	107	115	100	133
AT1G06950	9275	10142	9969	8514	7849	10926	4003	4481	4810	5110	5236	3703	9626	9135	14277	11417	13016	10751	3814	3910	3969	3959	4462	3970
AT1G06953	0	0	0	0	0	0	0	0	1	0	0	0	0	0	0	0	0	0	0	0	0	0	0	0
AT1G06957	0	0	0	0	0	0	0	0	1	0	0	0	0	1	0	0	0	0	1	0	0	0	0	0
AT1G06960	282	426	396	342	355	388	365	506	333	404	348	342	286	286	443	395	507	385	451	369	323	442	326	411
AT1G06963	0	1	0	1	0	0	11	4	1	1	0	4	0	0	3	0	0	0	7	0	9	9	3	1
AT1G06970	0	0	12	0	2	0	1	4	3	8	13	9	2	0	6	0	13	4	20	3	4	5	7	2
AT1G06977	12	28	28	27	13	16	23	25	28	24	23	16	24	9	36	44	37	25	15	45	23	7	29	37
AT1G06980	28	54	27	29	29	18	22	25	45	23	13	39	17	18	19	22	40	32	58	23	17	36	28	46
AT1G06983	0	0	0	4	4	0	10	3	4	1	3	8	1	0	0	1	3	2	0	14	4	4	4	5
AT1G06987	0	0	0	0	0	0	3	3	0	1	0	1	0	0	0	0	0	0	0	0	1	1	0	1
AT1G06990	0	0	0	0	0	0	2	18	7	1	1	8	0	0	0	0	0	0	2	4	4	0	1	2
AT1G06993	0	0	0	0	0	0	2	1	0	0	0	5	0	0	0	0	1	0	0	0	2	2	4	5
AT1G07000	141	207	166	123	98	118	603	626	780	517	454	383	154	122	228	229	268	133	595	672	636	662	653	538
AT1G07007	0	0	2	0	0	0	0	0	0	0	0	0	0	0	0	0	0	0	0	0	0	0	0	0
AT1G07010	4686	5700	5829	4626	5623	5247	491	411	537	1484	2058	378	4832	4042	5361	4220	5670	4514	404	546	428	313	864	563
AT1G07013	0	0	0	0	0	0	0	1	0	3	1	0	0	0	0	0	4	0	0	0	0	0	0	0
AT1G07020	48	54	64	52	69	48	199	192	204	155	132	186	36	48	37	54	50	76	157	180	138	208	152	225
AT1G07023	0	0	0	0	0	0	0	0	2	4	0	0	0	0	0	0	0	0	0	4	0	0	0	4
AT1G07025	0	0	0	0	0	0	1	1	0	0	0	0	0	0	0	0	0	0	0	0	0	0	0	0
AT1G07027	0	0	0	3	0	0	1	1	2	6	2	0	0	0	0	0	0	0	2	0	1	0	0	4
AT1G07030	722	781	1016	733	781	977	1589	1690	1703	1472	1443	1861	734	652	1073	831	1124	868	1510	1605	1425	1767	1350	1761
AT1G07040	376	464	479	604	654	406	1091	1089	1328	967	1155	1019	513	351	423	501	529	426	992	1055	983	1280	920	1289
AT1G07050	37	57	35	19	35	14	0	0	0	1	19	0	27	32	36	54	48	32	0	0	0	1	3	0
AT1G07051	0	0	0	1	0	4	0	0	0	0	0	0	0	0	0	1	0	0	0	0	0	0	0	0
AT1G07060	6	9	2	0	1	8	2	7	1	9	11	11	0	2	4	3	0	3	10	8	5	3	4	7
AT1G07070	362	528	416	310	258	433	789	951	758	761	540	1054	369	379	599	440	389	554	990	721	642	897	633	975
AT1G07080	1943	1555	2162	1728	2497	2274	1986	2159	2661	2031	2571	1932	1974	1802	1969	1902	2137	1820	2233	2440	2041	2502	2420	2923
AT1G07090	202	259	184	198	116	192	521	753	685	541	453	470	269	123	192	243	225	226	617	663	664	795	693	767
AT1G07110	6154	6361	7221	6657	6709	6202	1856	2464	2275	3151	3567	1752	6094	5936	7309	6065	8121	5124	1696	2176	2046	2010	2249	2233
AT1G07119	3	1	8	8	6	7	11	12	18	14	8	14	10	7	13	17	14	7	13	12	15	17	5	12
AT1G07120	0	0	0	0	0	1	1	0	6	0	0	0	0	3	0	0	2	0	4	0	0	1	0	1
AT1G07128	0	0	0	5	1	1	2	1	1	4	2	3	1	1	0	1	0	0	1	4	4	3	1	1
AT1G07135	38	8	24	23	28	16	13	12	2	25	11	10	83	64	92	134	124	48	13	22	14	9	22	8
AT1G07140	2992	3270	3118	2857	2489	3200	6745	8136	7418	6193	5709	6926	2812	2693	3855	3009	3707	3138	6987	6491	6466	7643	6127	7600
AT1G07143	0	0	1	0	0	1	0	0	1	0	0	0	1	0	1	0	0	0	1	0	1	0	3	0
AT1G07150	243	289	262	150	382	227	232	239	241	144	274	173	240	144	206	197	265	195	204	223	242	174	183	232
AT1G07160	5	5	4	5	2	1	16	17	16	7	4	7	11	1	12	30	1	5	4	5	16	7	20	9
AT1G07167	18	21	14	14	14	24	0	1	1	1	3	1	20	16	47	42	29	25	1	0	0	0	9	2
AT1G07170	206	167	161	147	210	198	330	444	350	309	476	431	155	171	200	163	252	214	399	418	256	442	357	437
AT1G07175	0	0	0	0	0	0	7	24	28	7	8	5	0	0	0	0	0	0	13	8	11	27	19	11
AT1G07180	10238	8603	12304	9735	12736	10678	107	23	52	2097	3923	29	10147	11064	10725	9741	13177	8945	110	317	16	28	1253	46
AT1G07187	129	149	132	115	143	137	14	25	8	31	48	24	124	92	168	104	174	152	19	33	10	24	34	24
AT1G07200	1165	891	1287	1118	1609	1252	2119	2097	2078	1760	1936	1074	1356	1142	1510	1585	1875	1213	2200	2285	2104	2339	2053	2575
AT1G07210	958	1186	962	1146	946	1309	1970	2388	2179	1821	1885	2457	877	856	1201	1124	1312	1142	1998	1717	1672	2505	1532	2504
AT1G07220	324	301	448	256	319	362	605	669	623	607	554	491	395	242	391	389	476	383	607	632	585	605	547	729
AT1G07230	715	540	714	796	985	822	934	1022	1032	1027	1005	804	705	655	597	671	864	691	969	1181	1058	1176	964	1272
AT1G07240	171	233	215	219	257	217	785	879	794	756	660	669	307	290	301	333	352	298	832	1004	1046	965	1061	1126
AT1G07243	0	0	0	0	0	0	0	0	1	0	0	0	0	0	0	0	0	0	0	0	0	2	0	0
AT1G07250	1303	1804	1711	1200	1786	1302	1406	1436	1636	1389	1556	1226	1201	1068	1115	1053	1561	1075	1329	1325	1207	1501	1388	1599
AT1G07260	73	40	63	28	44	47	649	660	610	464	376	377	66	40	60	63	45	63	540	502	507	637	475	603
AT1G07267	0	0	0	0	0	0	0	0	1	0	1	0	0	0	0	0	0	0	0	0	0	0	1	0
AT1G07270	37	46	49	48	30	78	62	80	56	76	107	83	47	30	108	63	59	60	28	52	80	88	63	78
AT1G07273	0	0	0	0	0	0	1	0	0	0	0	0	0	0	0	0	0	0	0	0	0	0	0	0
AT1G07280	1819	2048	1899	2329	3106	1824	122	129	116	571	1140	142	1981	1707	1743	1766	2604	1515	106	119	108	210	298	106
AT1G07287	0	1	1	0	0	1	1	0	7	2	6	1	0	0	0	0	1	0	2	2	5	3	0	1
AT1G07290	32	62	39	44	22	78	227	324	309	233	184	213	17	36	44	42	45	34	275	246	246	241	234	229
AT1G07293	0	0	0	0	0	0	1	0	0	0	0	0	0	0	0	0	0	0	0	0	0	0	0	0
AT1G07300	82	75	92	81	85	108	242	218	230	181	238	225	72	112	123	85	72	81	233	251	226	241	215	282
AT1G07310	450	414	511	438	592	638	1137	1209	1399	1175	1179	950	427	428	530	509	564	414	1048	1155	1236	1215	1112	1238
AT1G07313	14	17	24	15	19	31	23	8	20	21	36	23	18	18	15	18	16	17	22	17	18	23	18	23
AT1G07320	9488	11725	11021	8699	10731	12476	735	876	661	2480	3797	620	10092	9339	13467	14161	15122	11880	627	1009	633	816	2455	950
AT1G07323	95	138	131	67	78	102	295	356	274	221	260	289	114	117	88	101	133	104	269	251	217	263	226	286
AT1G07330	34	28	33	22	13	15	6	4	1	2	4	1	21	19	10	22	8	8	0	0	6	0	0	4
AT1G07340	0	0	0	0	0	0	0	0	0	0	0	0	0	0	0	0	0	0	1	1	0	0	0	0
AT1G07350	1931	1197	2115	1021	1283	1556	4896	2814	4409	3209	3987	3980	2749	2634	2943	2318	2672	2512	4236	6674	4290	5842	3976	6791
AT1G07360	1325	1400	1335	1254	1192	1470	1501	1965	1995	1617	1650	1900	1333	1083	1619	1371	1557	1260	1842	1806	1735	1957	1440	1891
AT1G07367	6	7	1	0	0	0	0	1	0	0	0	1	9	1	0	4	9	4	0	0	0	0	0	0
AT1G07370	487	504	592	350	338	645	824	932	878	760	782	1217	483	432	908	533	546	636	954	890	828	1045	746	938
AT1G07373	0	6	6	0	0	0	0	0	0	1	0	0	11	15	1	0	0	2	1	0	0	0	0	0
AT1G07380	296	247	307	308	442	269	1021	1144	1293	1017	834	810	346	260	271	318	428	264	1090	1012	1042	1240	1082	1194
AT1G07383	0	0	0	0	0	0	1	0	0	1	2	1	0	0	0	0	0	0	0	0	0	0	0	0
AT1G07390	310	232	305	275	225	199	148	143	115	167	151	137	369	224	329	267	275	237	118	120	162	135	114	122
AT1G07393	3	0	2	0	0	1	6	0	0	0	3	3	1	2	0	0	0	0	0	0	0	0	0	2
AT1G07397	0	0	0	0	0	0	0	0	3	0	3	0	0	0	0	0	0	0	0	1	0	0	1	0
AT1G07400	991	243	1099	378	753	1066	275	380	213	266	585	418	1259	2016	1199	740	1409	1951	140	556	207	342	304	510
AT1G07407	1	0	0	0	0	0	4	8	5	6	0	8	0	0	0	0	0	0	4	5	7	5	6	3
AT1G07410	13	21	30	16	27	36	248	415	329	234	193	331	25	35	9	42	35	34	286	267	253	255	207	260
AT1G07413	2	0	2	0	0	0	0	0	0	0	0	2	0	0	0	1	0	0	4	0	0	0	6	0
AT1G07417	0	0	2	0	0	0	0	0	0	0	0	0	3	0	0	1	0	0	1	0	2	0	0	0
AT1G07420	430	487	618	363	313	342	1394	1621	1668	1298	1251	1529	453	395	390	325	388	363	1493	1462	1252	1521	1111	1631
AT1G07423	0	0	0	0	0	0	0	0	0	0	0	0	0	0	0	0	0	0	0	0	3	0	0	0
AT1G07430	125	4	158	18	73	29	4	5	8	3	45	0	56	67	9	20	12	21	32	6	0	18	6	24
AT1G07437	0	0	0	0	0	0	0	0	0	0	0	0	0	0	3	2	0	0	0	0	2	0	0	0
AT1G07440	760	719	989	741	984	631	13	23	0	176	334	4	863	542	744	911	1017	832	16	32	9	9	134	17
AT1G07450	181	241	288	202	259	215	11	0	0	40	59	0	163	120	176	151	163	170	1	14	0	4	22	0
AT1G07460	0	0	0	0	0	0	0	0	3	0	1	0	0	0	0	0	0	0	1	10	1	0	0	0
AT1G07470	503	489	612	435	560	478	714	960	945	838	716	777	506	449	571	459	623	459	904	941	848	1028	824	1063
AT1G07473	0	1	2	0	1	0	0	0	0	1	0	0	0	0	1	0	0	0	0	0	0	0	0	0
AT1G07476	0	0	0	0	0	0	0	0	0	0	0	0	0	1	0	0	0	0	0	0	0	0	0	0
AT1G07477	0	1	0	2	2	1	0	1	0	0	0	0	1	0	1	2	0	1	1	1	0	0	0	0
AT1G07480	454	494	560	467	526	439	576	623	616	562	517	537	540	419	581	449	669	473	547	578	485	548	490	675
AT1G07483	0	0	0	0	0	0	0	4	0	1	0	0	0	0	0	0	0	0	0	0	0	0	1	0
AT1G07485	0	2	0	0	0	0	0	0	0	0	0	0	0	0	0	0	0	0	0	0	0	0	0	0
AT1G07493	0	1	0	0	0	0	4	1	1	1	0	0	0	0	0	0	0	0	0	0	0	0	0	0
AT1G07503	0	0	0	0	0	0	0	0	0	2	0	0	0	0	0	0	0	0	0	0	0	0	0	0
AT1G07510	1384	1261	1775	1402	1629	1479	2517	2535	3095	2350	2345	2301	1458	1330	1507	1293	1468	1448	2352	2576	2280	2528	2048	2635
AT1G07517	1	0	5	4	7	5	8	6	5	4	5	8	7	1	0	1	3	0	6	6	11	1	6	10
AT1G07530	1163	795	1308	1038	1564	1255	1734	1810	1863	1765	1999	1511	1188	1269	1102	1245	1446	1097	1683	2138	1727	2031	1620	2090
AT1G07543	0	0	0	2	0	0	0	2	0	3	4	0	0	0	2	0	0	0	0	0	0	0	0	0
AT1G07547	0	5	0	0	0	0	0	4	1	1	1	0	0	0	1	0	0	0	0	0	3	0	0	2
AT1G07550	4	0	5	0	0	0	60	78	97	15	40	42	1	0	0	0	0	0	117	91	147	158	163	99
AT1G07560	7	14	2	0	0	11	444	362	480	224	158	249	13	2	10	0	4	0	401	498	711	557	599	423
AT1G07570	783	868	942	844	984	996	422	521	410	622	655	477	835	884	1150	989	1104	864	416	511	359	505	476	504
AT1G07587	0	0	2	0	2	0	1	0	2	0	0	4	0	0	1	0	2	0	0	0	0	0	0	0
AT1G07590	1068	1098	1333	1039	1111	963	8098	8249	7647	6524	5432	7041	1349	885	1033	962	1046	1163	7242	8417	7995	8022	8079	10254
AT1G07603	7	1	1	1	0	5	2	7	11	4	3	0	1	0	1	0	5	0	0	1	2	1	0	3
AT1G07607	18	31	30	21	18	16	17	30	34	40	24	30	27	21	21	15	39	23	24	30	12	13	10	11
AT1G07610	379	298	366	302	297	277	7009	7713	7249	6127	4585	6697	713	283	401	250	446	468	11801	9241	8425	9896	11741	11706
AT1G07615	269	370	403	304	289	383	406	488	498	475	476	513	270	258	358	331	342	275	406	444	365	504	392	561
AT1G07617	0	0	0	0	0	0	0	0	4	0	0	0	0	0	0	0	0	0	0	0	0	0	0	0
AT1G07620	53	47	62	39	16	11	72	53	127	60	64	60	80	26	52	39	45	43	96	93	122	102	117	113
AT1G07630	390	348	440	376	342	361	1044	1108	1193	911	808	856	418	299	337	387	406	336	979	1121	1263	1191	962	1053
AT1G07633	0	0	0	0	0	0	0	0	0	0	0	0	0	1	0	0	1	0	0	0	0	0	2	0
AT1G07637	0	5	0	0	1	0	0	0	0	0	1	1	0	0	1	0	1	0	0	0	1	0	2	3
AT1G07640	532	683	714	522	636	640	935	900	1025	932	920	761	574	423	729	581	795	482	693	1026	794	756	666	888
AT1G07645	0	0	0	0	0	0	1	0	4	0	0	0	0	0	0	1	0	0	0	0	0	0	0	0
AT1G07650	682	1081	826	881	868	877	1373	1656	1490	1493	1193	930	865	820	1105	1005	1208	1173	1288	1516	1450	1585	1401	1501
AT1G07653	6	4	6	6	0	5	3	11	3	2	6	4	1	1	7	5	2	3	1	21	5	6	7	5
AT1G07660	440	507	432	364	354	597	522	773	636	513	607	507	415	364	534	455	559	429	603	624	470	678	661	790
AT1G07663	1	2	0	2	0	0	5	0	3	4	11	0	0	2	0	1	0	0	8	2	7	5	2	2
AT1G07670	1277	1132	1518	1244	1531	1648	5784	6309	7910	5245	4490	6195	1517	1342	1666	1556	1754	1469	6021	6046	5900	6578	5151	6512
AT1G07680	0	0	0	0	0	0	0	0	1	0	0	0	0	0	0	0	0	0	0	0	0	0	0	0
AT1G07683	0	0	1	0	0	0	5	9	2	8	4	4	0	0	1	0	1	0	10	4	2	4	2	1
AT1G07690	0	0	0	0	0	0	6	9	0	0	0	4	0	0	0	0	0	0	0	0	0	0	0	1
AT1G07693	5	5	1	0	3	2	0	0	1	0	3	0	0	3	1	1	1	3	0	1	2	0	0	0
AT1G07697	0	0	2	0	0	2	2	0	3	0	0	3	0	1	0	0	0	2	5	1	0	1	0	0
AT1G07700	1823	2167	2324	2166	2378	2288	750	747	741	1012	1519	768	2056	1805	2281	2200	2613	1874	791	846	698	841	944	1035
AT1G07703	1	3	0	2	5	1	3	0	1	1	1	1	1	1	0	3	0	0	3	0	2	2	6	3
AT1G07705	664	691	714	785	558	686	901	1120	1164	900	834	980	708	508	761	644	644	698	940	940	896	1083	783	1001
AT1G07707	0	0	3	0	0	1	5	6	6	2	5	4	0	1	0	0	0	0	5	2	1	1	16	5
AT1G07710	10	6	9	20	2	24	134	110	124	116	97	125	9	12	8	28	29	23	153	100	84	120	69	104
AT1G07720	1690	861	1608	1138	1763	1489	102	66	119	290	570	38	1721	1747	1139	1159	1323	1289	121	141	68	96	198	83
AT1G07728	0	0	0	0	0	0	0	1	0	0	0	1	0	0	0	0	0	0	0	0	0	0	0	0
AT1G07740	83	90	70	79	71	55	108	162	111	145	95	127	71	48	107	73	132	81	125	77	113	118	105	152
AT1G07743	33	34	41	47	46	47	38	55	29	69	67	30	33	27	48	38	44	32	31	23	38	29	30	37
AT1G07745	215	249	326	239	263	188	220	259	178	213	274	186	221	247	395	220	336	243	198	234	174	223	198	294
AT1G07750	340	306	329	372	378	356	2213	2750	2643	2361	1743	2453	560	299	334	332	472	456	2579	2516	2373	3033	2367	2812
AT1G07757	0	0	0	0	0	0	3	0	0	1	0	0	0	0	0	0	0	0	3	0	0	0	0	1
AT1G07770	5421	6033	5886	4735	4710	6431	7478	9749	8188	8276	7491	10211	5644	5055	7320	6461	7088	6136	9828	8905	8124	10452	8573	11351
AT1G07777	0	0	0	0	0	0	0	0	0	0	0	1	0	0	0	0	0	0	0	0	0	0	0	0
AT1G07780	510	508	664	514	410	515	471	700	598	522	676	654	499	512	741	588	624	598	572	515	406	552	478	671
AT1G07783	1	0	0	0	0	0	0	0	0	0	1	0	0	0	0	0	0	0	0	0	0	0	0	0
AT1G07790	834	1200	1211	816	822	1387	1185	1619	1333	1199	1072	1677	972	989	1560	1080	1160	1123	1344	1105	989	1433	1070	1445
AT1G07793	0	0	0	0	0	0	0	0	0	1	0	0	0	0	0	0	0	0	0	0	0	0	0	0
AT1G07795	0	0	0	0	0	0	16	30	45	34	16	28	0	0	0	0	2	0	7	26	14	25	29	8
AT1G07810	1183	1257	1441	1232	1400	1518	2939	3496	3981	3077	2777	3112	1457	1192	1608	1523	1655	1341	3417	3277	3333	3632	3274	3585
AT1G07820	1207	1608	1447	1093	1249	1870	2146	2883	2351	2044	2087	2725	1301	1135	1699	1698	1830	1415	2591	2165	2132	2928	2423	2921
AT1G07830	344	414	458	397	325	602	839	1124	831	821	881	1080	398	417	637	526	573	461	1019	913	695	1027	836	1194
AT1G07840	546	769	599	484	449	522	795	1052	954	853	711	957	511	613	744	557	603	583	862	764	652	869	688	940
AT1G07850	0	0	0	0	0	3	1	1	0	1	0	4	0	0	2	0	0	0	0	0	0	0	0	4
AT1G07870	305	245	305	251	267	272	632	547	733	636	472	492	351	258	262	254	301	300	801	754	711	786	644	623
AT1G07877	5	9	8	2	5	1	5	7	5	20	4	10	0	9	8	9	4	11	12	10	17	8	9	28
AT1G07880	65	91	107	62	90	76	343	190	210	154	165	96	138	84	92	121	151	98	238	244	208	223	221	321
AT1G07885	12	0	16	0	9	0	6	0	5	1	2	0	10	9	8	7	0	13	2	2	0	2	6	1
AT1G07890	35557	15121	32548	22762	27574	30721	35950	38968	46781	35455	32707	37041	27629	22863	25624	20985	21927	27830	40748	37405	38010	42825	34699	45534
AT1G07900	77	14	47	10	57	5	0	1	5	3	20	1	44	46	19	4	36	29	4	1	0	10	6	0
AT1G07901	7	4	4	11	3	4	10	3	3	3	10	9	4	1	2	4	4	4	17	6	7	1	1	11
AT1G07902	7	23	22	3	22	16	33	26	23	24	46	30	16	11	5	13	24	17	36	40	10	36	31	26
AT1G07910	517	690	609	610	584	698	1136	1304	1209	987	1002	1060	662	478	721	529	669	522	1119	1026	963	1176	965	1290
AT1G07913	0	0	0	0	0	0	13	6	3	4	0	1	0	0	0	0	0	0	7	4	0	1	0	7
AT1G07917	0	0	0	0	0	0	1	0	0	0	0	0	0	0	0	0	0	0	0	0	0	0	0	0
AT1G07920	9032	8701	9997	9037	7704	10700	9256	12510	11649	10206	9871	13389	9322	8774	11158	9561	11169	9455	11919	10449	9875	12813	10769	13832
AT1G07923	0	0	0	0	0	0	0	0	0	0	0	0	0	0	0	0	0	0	0	0	0	0	1	0
AT1G07930	14384	12435	14326	12283	11403	17931	14290	21527	22543	16542	16385	20092	15300	13461	19717	14152	18323	15453	19083	18399	18820	21614	18207	22017
AT1G07937	0	0	0	0	0	0	8	34	17	16	27	43	0	0	0	0	1	0	28	20	17	41	10	25
AT1G07940	7376	6733	7262	6231	5805	8101	8413	11406	10542	8477	8526	10940	7932	6802	8831	6529	9106	7480	11476	9242	9534	10757	9531	11589
AT1G07947	0	0	0	0	0	0	0	0	0	0	0	0	0	0	2	0	0	0	0	0	0	0	0	0
AT1G07950	244	317	271	228	248	264	539	734	610	594	552	733	249	208	324	292	288	259	720	497	522	678	529	701
AT1G07960	486	544	544	372	435	490	1274	1429	1245	1296	1065	1368	410	325	491	496	455	466	1240	1325	1054	1322	1134	1520
AT1G07963	3	0	1	0	1	0	1	4	5	4	4	2	1	0	0	0	0	0	1	2	1	1	5	1
AT1G07967	1	1	0	0	4	1	0	0	4	0	0	0	0	1	1	0	1	1	0	2	1	0	6	0
AT1G07970	571	594	582	488	534	654	732	890	860	945	896	877	582	647	825	610	847	566	868	810	789	952	817	903
AT1G07980	287	370	413	328	348	388	480	622	596	571	584	640	357	299	354	346	368	348	581	494	501	620	472	670
AT1G07985	101	9	248	61	229	80	337	309	378	271	387	388	88	102	44	73	78	85	287	305	194	264	172	431
AT1G07990	1362	1380	1499	1399	1699	1467	2608	2404	2997	2495	2504	2188	1390	1171	1449	1381	1474	1332	2367	2596	2522	2620	2323	2956
AT1G07993	2	17	18	14	9	4	0	0	3	0	4	6	12	8	9	13	8	16	0	0	0	0	3	0
AT1G07997	0	0	0	0	0	0	0	0	0	0	0	0	0	0	1	0	0	0	0	0	0	0	0	0
AT1G08000	245	332	260	186	248	337	242	254	298	288	299	329	280	259	449	351	283	323	312	295	293	306	213	323
AT1G08010	330	533	491	418	483	513	717	806	739	690	617	671	508	377	580	470	537	482	657	628	621	766	614	727
AT1G08030	602	562	589	591	634	601	1047	1363	1104	1073	963	1059	458	497	602	581	603	465	1060	1106	953	1183	940	1421
AT1G08033	0	0	0	0	0	2	3	0	11	4	0	14	0	1	4	1	0	0	1	1	1	2	3	1
AT1G08035	1	8	16	0	9	23	0	8	1	1	8	7	2	2	17	16	4	6	0	6	1	4	10	5
AT1G08037	0	0	0	0	0	1	0	0	0	0	0	0	0	0	0	0	0	0	0	0	0	0	0	0
AT1G08040	497	418	493	474	552	532	1083	1291	1381	979	1092	1034	537	398	428	440	557	478	1084	1122	960	1167	983	1345
AT1G08047	7	7	0	3	1	2	0	3	1	11	4	3	4	2	5	4	5	4	10	3	4	6	4	6
AT1G08050	112	93	90	99	67	93	446	378	576	367	265	262	144	79	142	111	106	60	410	350	525	411	349	395
AT1G08060	830	855	1091	955	1026	940	1028	1040	1404	975	1087	771	789	841	1172	1074	1252	740	938	1045	900	1051	969	1051
AT1G08070	24	54	34	36	34	43	38	45	38	45	24	22	23	17	51	64	48	34	35	42	40	53	52	39
AT1G08080	0	1	0	0	1	0	0	0	0	0	0	0	0	0	0	0	0	0	0	0	0	0	0	0
AT1G08090	0	0	0	0	0	0	2	0	6	0	0	0	0	0	0	0	0	0	2	0	1	0	1	0
AT1G08097	0	0	0	0	0	0	0	0	0	0	0	0	0	0	0	0	0	0	0	0	0	0	0	4
AT1G08103	0	0	4	0	0	2	0	0	0	2	0	2	0	0	0	2	0	0	3	1	0	0	0	0
AT1G08110	2126	2239	2504	2133	2846	2744	2014	2489	2295	2406	2564	2240	2352	2039	2721	2404	2812	2424	2228	2340	1956	2742	2307	2836
AT1G08117	0	0	4	1	0	1	0	0	0	3	1	1	0	0	0	0	0	0	0	0	0	0	0	1
AT1G08123	0	0	0	0	0	0	1	0	0	1	0	1	0	0	0	0	0	0	0	1	0	0	0	0
AT1G08125	284	422	428	398	357	453	683	751	619	679	686	599	377	352	410	378	438	392	657	609	497	789	580	795
AT1G08130	1303	1518	1530	1472	1070	1624	1851	2026	2133	1765	1805	2067	1385	1441	2171	1570	1672	1453	1610	1762	1523	1981	1520	2043
AT1G08140	0	0	0	0	0	0	1	0	2	0	0	0	0	0	0	0	0	0	0	0	0	0	1	0
AT1G08147	0	0	0	0	0	0	1	0	0	0	0	0	0	0	0	0	0	0	1	0	0	0	0	0
AT1G08153	0	0	0	0	0	0	0	0	0	0	1	0	0	0	0	0	0	0	0	0	0	0	0	0
AT1G08160	80	47	80	61	76	87	738	848	841	533	519	580	92	52	49	68	97	59	586	849	730	800	691	881
AT1G08165	3	15	4	14	4	5	5	1	20	1	4	1	2	8	11	14	12	4	26	7	8	10	19	35
AT1G08170	0	0	0	0	0	0	0	0	0	0	0	0	0	0	1	0	1	0	0	0	0	0	0	0
AT1G08173	0	0	0	0	0	0	32	54	30	26	52	59	0	0	0	0	0	0	33	46	28	43	26	55
AT1G08180	101	114	159	110	146	118	111	118	153	111	119	91	97	119	127	142	172	125	115	132	102	105	127	172
AT1G08183	0	0	0	0	0	0	0	0	0	1	0	0	0	0	0	0	0	0	0	0	4	0	1	2
AT1G08190	4178	3332	5310	4042	4375	4790	6999	6692	8500	5799	5622	4839	4042	3723	4173	3615	4533	3645	6466	6889	6961	7105	6049	6979
AT1G08193	0	0	0	0	0	0	0	0	0	0	0	3	0	0	0	0	0	0	0	1	0	1	6	0
AT1G08200	6325	5365	7667	5996	7276	7218	10763	11703	12997	9804	9306	10005	5763	5467	6304	5797	6658	5519	10502	10391	10157	10201	8192	10813
AT1G08207	0	0	0	0	0	0	0	0	1	1	0	0	0	0	0	0	0	0	0	0	0	0	0	0
AT1G08210	370	502	512	472	514	603	611	685	555	558	675	671	431	465	590	583	700	509	638	619	567	628	687	846
AT1G08213	2	1	4	0	0	0	2	1	8	2	5	6	0	1	0	0	3	0	1	5	10	12	4	1
AT1G08217	0	0	0	0	0	0	1	4	4	4	3	0	0	0	0	0	0	0	3	4	3	0	1	0
AT1G08220	227	243	219	248	142	272	501	692	570	480	451	653	207	226	322	233	210	203	620	442	374	522	451	550
AT1G08227	0	0	0	0	0	0	0	0	0	0	0	0	0	0	0	0	0	0	0	0	1	0	0	1
AT1G08230	742	591	1120	745	861	841	422	362	487	564	785	600	947	976	902	904	1190	946	369	484	324	465	549	594
AT1G08237	0	0	0	1	1	0	0	0	0	0	0	0	0	0	0	0	0	0	0	0	0	0	0	0
AT1G08257	0	0	0	0	0	0	0	0	0	0	4	0	0	0	0	0	0	0	0	0	0	0	0	0
AT1G08260	828	777	1032	752	655	980	1440	1678	1672	1108	1174	1261	917	1001	1509	1017	1044	879	1388	1342	1386	1522	1223	1485
AT1G08267	0	0	0	0	0	0	0	0	1	0	0	0	3	0	0	0	0	0	0	0	0	0	0	0
AT1G08270	18	8	39	11	11	18	41	69	42	45	39	68	13	27	20	15	12	14	64	56	40	29	50	74
AT1G08273	0	0	0	0	0	0	0	0	0	1	0	0	1	0	0	1	0	0	0	0	0	0	0	0
AT1G08280	158	376	212	212	203	255	626	988	763	565	528	559	165	85	305	178	185	212	705	643	658	747	628	736
AT1G08283	9	0	4	0	0	1	7	18	9	4	5	20	1	6	0	11	1	2	8	14	30	11	20	24
AT1G08290	30	44	35	19	11	12	200	175	176	127	146	72	39	26	21	26	29	23	189	175	159	144	152	212
AT1G08293	1	4	5	1	5	10	20	36	31	11	6	28	0	1	3	2	1	3	15	13	9	21	9	29
AT1G08300	224	281	272	259	271	306	212	199	202	231	326	261	226	271	396	158	263	260	161	242	149	202	142	228
AT1G08310	18	68	37	33	17	57	283	282	258	248	248	202	141	37	87	22	15	39	215	222	248	198	256	359
AT1G08320	23	11	36	24	35	35	1535	1574	1644	1082	975	1154	43	6	4	14	32	18	1369	1493	1688	1687	1777	1658
AT1G08333	2	2	10	0	1	4	2	3	4	4	0	2	1	0	5	1	0	0	0	2	3	0	5	0
AT1G08340	25	20	16	18	32	11	640	497	727	461	323	237	24	30	27	18	20	24	551	491	603	593	462	393
AT1G08350	138	208	191	261	225	206	716	839	783	679	600	747	215	132	192	172	179	211	726	648	790	835	670	810
AT1G08357	0	0	0	0	0	0	0	0	0	0	0	0	0	0	1	0	0	0	0	0	0	0	0	0
AT1G08360	8795	9619	9646	7580	6761	9856	10530	13749	11419	10833	10493	14923	8745	8594	12184	10007	10991	9969	12770	10875	9970	14341	10332	14363
AT1G08370	985	1021	1209	911	1168	1093	1828	2022	2137	1659	1931	1884	1176	1026	1063	1091	1261	1309	1920	1693	1696	2134	1565	2207
AT1G08377	0	0	0	1	0	0	0	0	0	0	0	1	0	0	1	0	0	0	0	0	0	0	0	0
AT1G08380	23038	29058	25284	28917	35320	33261	411	380	319	6947	10947	314	26224	23086	27140	30806	38201	26603	458	1115	277	452	4506	437
AT1G08390	61	69	60	55	77	87	25	48	32	47	44	56	92	60	73	84	88	71	39	44	44	45	56	50
AT1G08393	3	4	0	1	1	6	5	9	5	12	8	11	1	0	6	8	4	0	10	1	6	5	7	7
AT1G08400	116	194	198	184	130	189	403	409	386	358	301	311	183	174	209	155	187	168	378	403	316	405	303	464
AT1G08410	701	769	709	638	462	712	874	1246	1263	1088	946	1321	786	760	1138	628	754	842	1115	1050	876	1118	867	1147
AT1G08413	0	0	0	0	0	0	7	0	3	0	5	7	0	0	0	0	0	0	7	0	1	1	0	2
AT1G08417	0	0	0	0	0	0	0	0	1	0	0	0	0	0	0	0	0	0	0	0	0	0	0	0
AT1G08420	2089	1958	2497	2115	2197	2331	3119	3389	3865	3025	3109	2872	2064	1865	2505	1925	2535	1980	2855	3319	3257	3366	3014	3260
AT1G08427	1	0	1	0	0	0	0	0	0	1	0	1	0	0	0	0	0	0	0	0	0	0	0	0
AT1G08430	43	21	26	10	14	21	1002	947	801	486	592	486	61	3	54	38	59	55	1364	895	932	2368	1581	1352
AT1G08433	0	0	0	0	0	0	0	0	0	0	1	0	0	0	0	0	0	0	0	0	0	0	0	0
AT1G08440	5	7	10	0	0	7	12	5	26	1	4	2	1	0	7	1	1	0	17	23	19	16	8	34
AT1G08443	3	0	0	1	0	0	5	0	0	2	3	3	1	0	0	0	0	0	0	3	2	0	0	0
AT1G08450	1044	1179	1253	1049	1215	1152	1769	2000	1712	1827	1838	1558	1018	928	1174	1304	1340	1148	1730	1569	1566	1981	1550	1969
AT1G08460	574	541	598	642	758	653	661	745	808	752	848	603	655	492	625	572	647	703	815	905	747	843	905	1102
AT1G08465	374	409	422	389	376	447	1	0	0	61	154	0	433	299	387	412	372	372	2	16	0	0	42	0
AT1G08470	403	403	463	412	432	404	949	954	1047	768	712	859	483	330	360	423	405	439	910	828	846	853	757	998
AT1G08473	0	0	0	0	0	0	0	0	0	0	0	0	0	0	0	1	0	0	0	1	0	0	0	1
AT1G08480	1117	1084	1161	1094	1024	1257	2545	2925	2258	2716	2384	2859	1324	1000	1303	1215	1208	1332	3036	2609	2511	3335	2582	3402
AT1G08487	0	0	0	0	0	0	0	0	0	0	0	0	0	0	0	0	0	0	1	0	0	0	1	0
AT1G08490	2118	2357	2619	2320	2284	2495	862	976	956	1254	1267	818	2271	1923	2773	2248	2740	2111	822	932	852	880	926	814
AT1G08493	0	0	0	0	0	0	0	0	2	0	0	0	0	0	0	0	0	0	0	0	2	8	0	0
AT1G08500	21	23	20	32	29	14	558	547	596	435	361	540	30	22	12	6	21	14	438	396	458	460	484	461
AT1G08507	5	19	4	2	4	2	9	6	7	16	5	9	1	3	11	15	17	2	4	3	4	6	9	12
AT1G08510	2577	2509	2786	2728	3375	2731	5084	5406	5691	5447	5425	5008	2638	2317	2906	2731	3127	2460	4778	5147	4765	5229	4475	5980
AT1G08520	8315	8856	9621	8248	9334	10221	1294	1537	1360	2987	4115	1167	9113	7888	12239	11756	12617	9747	1254	1602	1311	1505	2581	1573
AT1G08530	361	436	440	407	412	470	336	447	369	376	381	371	393	276	375	362	414	396	337	312	383	371	286	417
AT1G08540	4938	5652	6043	5384	5671	5692	648	631	674	1633	2295	521	5162	4411	6841	5708	7360	5447	560	801	534	676	1295	661
AT1G08543	0	0	0	0	0	1	1	0	0	0	0	0	0	0	0	0	0	0	0	0	0	0	0	0
AT1G08550	927	1115	1162	1038	1283	1087	126	105	140	339	585	112	878	722	1054	1173	1400	852	112	145	69	109	211	148
AT1G08560	823	860	935	610	1182	1563	896	954	858	745	785	820	831	807	1235	1496	1146	1121	1161	865	869	1220	1037	1139
AT1G08563	8	3	15	1	0	1	37	26	29	21	7	42	1	2	0	0	3	5	13	22	21	18	20	33
AT1G08567	0	0	0	0	0	0	0	18	2	11	3	11	1	0	0	0	1	0	1	4	4	2	1	7
AT1G08570	4680	3056	6346	2693	6112	4664	1854	1551	1999	1813	3391	1434	5700	4722	4454	4433	5279	4669	2128	2146	1786	2247	2119	2422
AT1G08573	0	0	2	0	0	0	0	0	0	0	0	4	2	0	0	0	0	0	0	0	0	0	0	0
AT1G08580	671	1117	954	680	411	901	1150	1429	1047	1096	915	1431	790	815	1194	736	739	755	1144	911	917	1102	821	1159
AT1G08590	0	0	0	0	0	1	49	46	55	40	32	43	1	0	0	0	0	0	55	67	46	55	51	57
AT1G08600	1080	1119	1485	1099	1190	1278	2662	2764	2878	2516	2547	2597	1249	1173	1379	1110	1290	1122	2414	2681	2353	2942	2241	2854
AT1G08607	0	0	0	0	4	0	0	0	0	0	0	0	0	0	0	0	1	0	0	2	0	0	0	0
AT1G08610	282	490	398	420	253	441	198	220	220	225	291	236	430	384	678	373	447	392	208	212	184	180	173	255
AT1G08620	1080	1120	1361	1032	1210	1153	1933	1993	2220	1773	1742	1576	1169	745	1280	1049	1324	1115	1723	1832	1793	2010	1742	1998
AT1G08630	202	89	248	142	177	157	14	13	13	34	66	22	181	180	132	148	143	151	0	6	3	1	25	8
AT1G08633	5	0	2	5	1	3	1	0	1	0	2	1	2	0	0	4	0	3	0	2	0	0	0	2
AT1G08640	3014	3441	3691	2736	2771	3747	912	997	1128	1309	1578	1134	2867	2725	3745	3317	3295	3260	857	995	921	831	1224	1099
AT1G08650	198	172	347	131	131	328	923	990	770	727	655	774	134	147	92	128	121	138	1046	1178	1172	925	756	1110
AT1G08660	526	591	566	468	592	590	1382	1868	1389	1400	1346	1523	409	408	623	523	630	507	1448	1352	1292	1610	1293	1594
AT1G08670	0	0	0	6	0	1	227	293	186	207	128	203	2	0	1	4	4	15	243	202	239	193	182	179
AT1G08673	0	0	0	0	0	0	0	0	0	4	2	0	0	0	0	0	0	0	0	0	0	0	4	0
AT1G08680	1268	1132	1585	1467	1588	1718	1594	1865	2096	1700	1854	1451	1347	1129	1502	1409	1591	1338	1690	1801	1596	1871	1737	1905
AT1G08697	0	2	0	0	3	1	35	10	13	9	20	13	0	0	1	0	0	0	14	12	6	16	12	14
AT1G08700	764	911	1030	891	1012	1048	1174	1206	1346	1202	1188	1025	898	915	1269	949	1247	913	1125	1188	1022	1413	1235	1432
AT1G08703	0	0	0	0	0	0	0	0	0	0	0	0	0	0	0	0	0	0	0	0	0	3	0	0
AT1G08710	237	273	279	279	281	276	339	476	422	298	415	367	205	276	377	250	326	235	421	452	350	423	421	483
AT1G08720	663	604	678	685	787	756	983	1189	1143	1014	1006	889	697	602	679	696	857	555	1080	1186	1019	1236	1046	1341
AT1G08730	24	28	59	40	27	29	92	126	114	67	57	96	34	20	43	32	39	30	100	69	108	103	56	65
AT1G08733	3	10	8	0	5	1	0	3	0	2	3	0	4	1	0	0	8	1	0	0	0	0	0	1
AT1G08743	0	0	6	0	0	0	0	0	3	3	0	0	0	0	0	0	1	0	2	0	0	0	0	0
AT1G08747	14	10	13	11	7	15	1	1	0	3	4	6	16	8	20	4	9	13	2	4	5	3	0	0
AT1G08750	343	384	438	377	382	386	570	742	699	705	548	630	305	309	447	389	399	334	615	599	605	607	657	718
AT1G08757	19	4	2	13	0	5	0	0	0	0	0	0	10	4	14	10	3	18	0	0	0	0	0	0
AT1G08760	552	595	594	663	719	593	1271	1410	1443	1182	1146	1325	662	588	688	629	635	554	1347	1329	1188	1364	995	1419
AT1G08767	0	0	0	0	0	0	0	0	0	0	0	0	0	0	0	0	0	0	0	0	0	0	0	1
AT1G08770	231	213	295	215	245	290	607	677	548	619	652	556	339	218	311	280	283	248	642	753	588	684	609	735
AT1G08780	274	285	304	215	250	301	557	854	683	509	515	684	283	243	342	272	316	283	671	622	563	735	676	815
AT1G08790	0	0	0	0	0	0	0	0	0	1	0	0	0	0	0	0	0	0	0	0	0	0	1	0
AT1G08800	453	317	488	469	575	424	2033	2269	2508	2097	1762	1789	690	423	538	436	614	523	2049	2113	2300	2193	1896	2040
AT1G08810	283	319	274	402	337	277	15	2	10	84	134	0	420	236	364	244	384	321	1	11	3	7	40	14
AT1G08820	638	624	798	726	976	795	2363	2354	2735	2094	2214	2214	825	605	759	713	826	720	2237	2341	2238	2855	2059	2722
AT1G08830	472	431	432	469	525	587	3464	3544	4473	2985	2690	5128	470	465	674	469	528	503	3759	4887	4377	4492	3883	4789
AT1G08833	0	0	4	0	0	0	0	0	0	0	0	0	0	0	0	0	1	0	0	0	0	0	0	0
AT1G08840	351	314	335	310	238	347	541	620	795	526	562	680	284	351	493	331	351	331	595	611	501	631	487	698
AT1G08845	155	185	187	149	185	186	173	220	217	227	214	258	173	205	283	167	240	174	150	234	152	168	146	246
AT1G08847	73	152	137	214	138	168	207	207	197	304	317	253	171	120	153	162	223	124	156	160	109	104	142	224
AT1G08857	3	2	3	1	4	4	7	1	9	9	17	13	2	8	4	1	0	5	4	14	3	7	6	8
AT1G08860	6	9	7	1	3	6	3	7	4	1	2	1	0	2	2	11	12	9	2	2	2	1	1	5
AT1G08863	0	0	0	0	1	0	0	0	0	0	0	0	0	1	0	0	0	0	0	0	0	0	0	0
AT1G08877	0	0	0	0	0	0	0	0	0	0	3	0	0	0	0	0	0	0	0	0	0	0	0	0
AT1G08880	1433	1666	1731	1301	1191	1735	2077	2415	2046	1950	1687	1873	1493	1286	1843	1533	1475	1649	2012	1933	1966	2307	2047	2440
AT1G08887	0	0	0	0	0	0	0	0	0	0	0	0	0	0	2	0	0	0	0	0	0	0	0	0
AT1G08890	14	1	30	2	13	11	473	429	493	365	262	362	10	8	8	23	17	29	367	406	409	469	337	377
AT1G08900	204	190	191	268	405	188	67	93	87	120	227	42	214	155	163	322	341	199	51	93	59	96	121	104
AT1G08903	0	0	0	0	0	0	36	56	51	33	20	43	0	0	0	0	0	2	73	65	46	81	104	78
AT1G08907	0	0	0	0	0	0	0	0	0	0	1	0	1	0	0	0	0	0	0	1	0	0	0	0
AT1G08910	948	919	1065	1021	955	1210	794	837	913	906	978	768	952	1105	1499	978	1159	932	723	1053	761	784	743	843
AT1G08920	193	66	247	220	601	203	2695	1264	3936	1561	1853	1590	272	166	184	180	228	155	2092	2778	2117	1900	1615	2800
AT1G08930	1034	1002	803	1094	685	515	2353	2499	2744	2202	1572	1693	1345	1107	2310	1652	2466	1456	2651	3304	3315	2805	3159	3033
AT1G08933	0	0	0	0	0	0	0	2	0	0	0	0	0	0	0	0	0	0	0	0	0	0	0	0
AT1G08937	13	6	6	1	8	15	6	23	13	9	34	13	6	18	15	5	7	8	17	9	12	6	9	15
AT1G08940	39	41	47	72	46	42	612	604	716	557	410	476	91	73	74	61	79	64	611	688	805	679	563	777
AT1G08947	0	0	0	0	0	1	0	0	0	0	0	0	0	0	0	0	0	0	0	0	0	0	0	0
AT1G08960	269	399	276	316	304	363	658	746	786	560	539	745	303	279	385	326	367	265	691	631	608	622	551	634
AT1G08967	0	0	0	0	0	0	0	0	0	4	0	0	0	0	0	0	1	0	0	0	0	0	0	0
AT1G08970	794	770	901	762	917	988	1625	1631	1631	1392	1382	1360	922	784	843	944	875	862	1310	1612	1409	1830	1520	1765
AT1G08977	0	0	0	0	0	10	0	0	0	0	0	0	0	0	0	0	0	0	0	0	0	0	1	0
AT1G08980	509	584	538	549	789	661	176	244	183	313	362	167	640	569	928	1017	1205	628	240	322	305	396	420	315
AT1G08985	0	0	0	0	0	0	0	0	0	0	0	0	0	0	0	0	0	0	1	0	0	0	0	0
AT1G08987	2	0	4	7	0	5	3	1	9	0	8	3	3	6	6	8	4	0	0	1	0	5	12	1
AT1G08990	8	13	23	22	6	32	1666	1442	2049	1220	1004	931	42	14	6	13	5	29	1514	1792	1917	1563	1588	1660
AT1G08993	0	0	0	0	0	0	0	0	0	0	0	0	0	0	0	0	0	0	1	0	0	0	0	0
AT1G08997	0	0	0	0	0	0	0	0	1	0	0	0	0	0	0	0	0	0	0	0	0	0	0	0
AT1G09000	96	94	132	95	99	142	611	677	686	575	478	613	127	81	120	126	117	98	625	697	616	682	589	731
AT1G09010	2127	1874	2389	2313	2877	2242	2089	2612	2272	2310	2780	1884	2149	1799	2344	2380	2736	1989	1968	2303	1988	2816	2440	2636
AT1G09020	1608	1746	1894	1652	1787	1961	2396	2614	3116	2391	2498	2382	1611	1531	2027	1736	1926	1534	2458	2473	2474	2595	2194	2481
AT1G09023	1	1	1	0	0	0	0	0	1	2	5	2	0	0	3	0	3	0	0	0	2	0	3	0
AT1G09030	0	0	0	0	0	0	0	0	3	0	0	0	0	0	0	0	0	0	0	0	0	0	0	0
AT1G09040	95	164	148	109	148	155	207	289	190	186	227	176	150	98	148	150	171	141	200	170	183	252	193	270
AT1G09043	0	0	1	0	0	0	0	0	0	0	0	0	0	0	0	0	0	0	0	0	0	0	0	0
AT1G09050	106	169	144	110	142	140	214	211	257	267	220	190	102	77	131	117	144	138	172	159	172	231	206	260
AT1G09060	1652	1481	2145	1898	2215	2104	1272	1384	1401	1496	1714	1278	1995	1733	2488	2034	2571	1812	1176	1400	1273	1386	1276	1469
AT1G09063	0	0	0	0	0	0	0	0	0	0	3	1	0	0	0	0	0	0	0	0	0	0	3	0
AT1G09070	3108	2078	2735	2981	4233	2557	1658	1664	2021	2150	2152	1308	3742	2956	4220	4967	5742	3429	1832	2092	1951	1901	2361	2220
AT1G09080	35	90	41	8	2	1	11	31	22	10	22	21	2	19	20	15	8	19	11	15	14	33	11	9
AT1G09083	48	108	81	67	36	86	108	142	109	90	149	154	58	57	94	103	72	70	84	102	90	127	96	122
AT1G09090	1	0	3	5	1	32	673	738	474	468	277	327	10	1	2	6	6	6	394	550	626	558	523	471
AT1G09097	0	0	0	0	0	0	0	0	0	0	0	0	0	0	0	1	0	0	0	0	0	0	0	0
AT1G09100	495	483	570	518	547	561	1280	1505	1649	1307	1233	1376	529	450	530	410	458	577	1506	1418	1274	1739	1272	1704
AT1G09103	0	0	0	0	0	1	0	0	0	0	0	0	0	1	0	0	1	4	0	0	0	0	0	0
AT1G09110	0	0	0	0	0	0	0	0	0	0	0	0	0	0	0	0	0	2	0	0	0	0	0	0
AT1G09127	0	0	0	0	0	0	0	0	0	0	1	0	0	0	0	0	0	0	0	0	0	0	0	0
AT1G09130	5751	5901	6627	6139	6965	6782	1552	1772	1811	2696	3274	1550	5654	5199	6263	6135	7304	5970	1521	1738	1435	1745	2119	1802
AT1G09133	2	0	0	0	0	0	0	0	0	0	0	0	0	0	0	0	0	0	0	0	0	0	0	0
AT1G09137	0	0	0	0	0	0	0	0	0	0	0	0	0	0	0	0	0	0	0	0	0	3	0	0
AT1G09140	2936	2729	3988	3255	4992	4477	4279	4672	4721	4796	7288	5493	3297	3448	3823	3367	4347	3693	3621	4697	3936	5164	4959	6315
AT1G09150	606	814	729	647	701	742	1240	1556	1388	1247	1168	1548	691	647	829	736	723	752	1345	1237	1111	1581	1184	1572
AT1G09155	15	10	11	12	4	19	177	209	159	132	122	168	12	12	12	2	2	16	126	179	105	128	88	156
AT1G09157	0	0	6	1	0	0	1	3	2	0	0	0	1	0	0	1	0	0	0	3	1	0	0	0
AT1G09160	837	1300	1167	1016	961	1156	1362	1461	1323	1160	1339	1322	840	949	1390	1335	1467	1052	1214	1302	1023	1309	1008	1283
AT1G09163	0	0	0	0	0	0	0	0	0	0	0	0	0	0	0	0	0	0	0	0	0	0	0	5
AT1G09170	8	13	31	3	10	13	727	656	865	615	337	407	40	34	18	27	10	32	744	630	706	548	493	413
AT1G09176	0	1	0	0	0	0	15	12	20	27	14	11	0	0	0	1	0	0	19	20	1	3	10	9
AT1G09180	58	21	61	50	87	74	28	11	43	32	35	18	57	54	33	40	56	55	14	29	25	14	17	24
AT1G09190	52	81	51	58	53	63	75	125	132	60	84	99	75	60	50	86	85	60	103	110	63	118	70	131
AT1G09193	0	0	0	0	0	0	0	0	0	0	0	0	0	0	0	0	0	0	0	1	0	0	0	0
AT1G09195	140	225	216	155	164	134	375	352	372	282	318	359	106	122	141	142	157	88	412	383	415	297	315	381
AT1G09200	1526	1982	1890	1213	1536	2212	2022	2658	2255	1960	2060	2521	1473	1420	2135	1988	1811	1592	2262	1691	1777	2573	2134	2399
AT1G09210	3588	3567	4182	4065	4427	6021	15290	20130	17360	15404	13634	20552	4194	3129	4553	4599	5121	4694	17612	15166	14200	18532	12958	19590
AT1G09213	0	0	0	0	0	0	0	0	0	0	0	0	0	0	0	0	0	0	0	0	0	0	1	0
AT1G09217	0	0	0	0	0	0	4	6	1	2	1	1	0	0	0	0	0	0	2	3	0	6	0	1
AT1G09220	29	29	14	24	22	35	85	81	49	41	27	27	19	8	40	34	38	11	46	45	35	58	51	28
AT1G09230	631	737	808	879	753	714	538	690	641	766	813	740	715	575	956	538	757	716	615	594	562	630	552	641
AT1G09240	402	502	494	583	296	352	0	8	0	130	97	0	517	129	389	239	364	373	0	0	0	0	34	0
AT1G09250	282	598	396	374	633	385	563	768	642	634	615	753	217	182	322	321	381	327	565	529	551	671	558	634
AT1G09263	0	0	0	0	0	0	0	0	1	0	0	0	0	0	0	0	0	0	0	0	0	0	0	0
AT1G09267	6	3	7	1	4	4	14	9	6	11	3	9	6	2	3	5	0	7	5	8	19	5	2	16
AT1G09270	1298	1509	1541	1287	1590	1470	3202	3737	3903	3203	2623	3203	1529	1252	1544	1429	1518	1279	3296	3384	3529	3777	3104	3232
AT1G09273	0	0	0	0	0	0	0	0	0	0	0	0	0	0	0	0	0	0	1	0	0	0	0	0
AT1G09280	493	609	517	506	469	549	747	935	908	765	969	852	506	447	789	517	791	583	836	968	676	1136	857	1107
AT1G09287	7	1	10	15	3	8	5	6	14	7	7	4	14	9	6	2	5	1	6	7	3	9	5	3
AT1G09290	237	345	330	253	255	256	284	400	216	311	299	343	254	243	365	256	252	276	286	212	224	350	269	338
AT1G09293	0	0	0	0	0	0	0	0	0	0	0	0	0	0	0	0	0	0	0	0	0	6	1	0
AT1G09300	427	383	381	339	349	325	586	633	674	552	590	584	365	414	469	323	412	321	657	643	651	635	584	733
AT1G09310	22797	13378	23187	23849	30074	26158	575	156	474	5441	10396	138	20345	21666	16091	16525	21787	19820	212	1099	213	536	2340	233
AT1G09320	119	168	169	122	149	166	292	398	362	274	309	330	147	173	286	148	238	182	349	323	326	377	335	348
AT1G09330	619	753	682	615	521	715	1377	1699	1385	1356	1234	1750	624	492	560	615	750	647	1470	1318	1317	1489	1282	1544
AT1G09340	30578	33214	35567	29132	41471	32519	627	464	451	6702	13062	387	31593	26494	31523	36504	42802	31705	650	1436	407	454	4668	526
AT1G09343	1	0	0	1	0	2	0	0	0	0	0	0	0	1	0	0	0	0	0	0	0	0	0	0
AT1G09350	8	0	14	1	3	1	170	198	171	129	47	130	30	2	0	4	3	0	134	151	129	86	111	123
AT1G09357	0	0	0	0	0	0	0	0	0	0	0	0	0	0	0	1	0	0	0	0	0	0	0	0
AT1G09363	0	1	0	1	0	2	2	1	0	1	4	0	0	1	0	1	4	0	4	0	3	1	0	3
AT1G09367	5	21	9	11	9	6	18	29	15	11	6	16	5	5	2	8	14	2	15	9	10	17	15	22
AT1G09370	0	0	0	0	0	1	10	4	2	1	4	3	0	0	0	0	0	0	2	2	3	3	1	5
AT1G09373	0	0	0	0	0	0	0	0	1	0	0	0	0	0	0	0	0	0	0	0	0	0	0	0
AT1G09380	1	0	0	0	0	2	7	2	23	16	3	0	0	0	0	0	0	4	11	9	17	22	20	28
AT1G09390	196	173	164	349	379	255	322	348	344	369	424	288	194	197	243	273	330	189	362	305	274	336	394	482
AT1G09400	7	4	4	2	1	13	18	13	28	10	22	4	3	0	3	6	5	8	12	11	12	12	20	9
AT1G09410	28	31	9	34	11	25	77	84	50	46	41	32	25	24	57	27	16	32	57	46	59	62	51	55
AT1G09415	203	258	268	263	326	309	180	240	233	196	290	221	259	252	346	320	490	307	226	289	240	222	274	335
AT1G09420	304	379	339	313	299	299	397	468	545	463	527	363	308	208	334	414	331	357	400	366	306	478	337	458
AT1G09427	3	5	1	3	0	3	2	1	2	0	3	4	1	5	1	2	2	4	2	1	0	0	4	2
AT1G09430	1683	1587	1705	1525	1353	1576	3499	4090	4216	3382	2738	2941	1997	1565	1996	1580	1977	1856	3775	3791	3629	4001	3498	4031
AT1G09437	0	0	0	0	0	0	0	0	0	0	0	0	0	0	0	0	0	0	0	1	0	0	0	1
AT1G09440	295	240	241	303	401	251	193	192	228	228	261	131	355	325	359	402	502	299	193	213	200	177	167	191
AT1G09447	0	6	12	0	3	6	5	12	10	7	19	12	4	0	7	2	2	2	3	5	1	9	7	9
AT1G09450	166	210	241	128	145	258	217	336	253	208	268	297	138	128	267	222	158	203	286	214	186	271	195	350
AT1G09457	0	0	0	1	0	1	0	0	0	3	0	0	0	0	0	0	0	0	0	3	0	0	0	0
AT1G09460	96	115	83	149	139	161	1252	1347	1330	1193	1410	1404	164	109	246	179	223	172	1475	1488	1108	2116	1660	2182
AT1G09463	0	0	0	0	0	0	0	0	0	0	0	0	0	0	0	0	0	1	0	0	0	0	0	0
AT1G09467	53	119	100	69	45	57	83	151	131	111	131	127	66	56	87	78	85	66	150	101	89	101	78	108
AT1G09470	237	239	252	157	212	306	298	353	206	239	303	235	248	209	292	290	224	244	285	198	236	273	201	280
AT1G09480	45	33	93	36	46	55	46	85	105	84	65	76	37	43	68	63	56	41	88	112	122	119	100	108
AT1G09483	0	3	4	0	5	4	0	0	4	0	0	0	3	0	0	0	0	8	0	0	0	0	1	0
AT1G09490	1047	832	1280	1049	1407	1032	473	460	440	629	732	449	1014	822	876	952	1133	919	451	469	393	522	499	583
AT1G09493	0	0	0	0	0	0	1	1	3	8	3	6	0	0	0	0	0	0	1	3	0	4	1	6
AT1G09497	0	0	0	0	0	0	5	6	3	3	1	7	0	0	0	0	0	1	3	6	6	1	4	2
AT1G09500	509	171	619	315	961	393	1	4	5	44	324	3	236	276	108	149	139	245	12	1	1	11	37	9
AT1G09510	0	0	0	0	0	0	2	0	0	0	0	0	0	0	0	0	0	0	0	1	0	0	0	0
AT1G09513	5	19	10	8	6	9	0	0	4	1	3	0	8	1	19	9	13	5	0	1	0	0	3	4
AT1G09520	509	446	568	451	618	655	490	469	555	524	613	501	407	542	659	512	570	445	528	595	524	653	415	652
AT1G09527	0	0	1	0	0	1	8	0	0	1	0	1	0	1	0	0	0	0	11	5	0	1	6	4
AT1G09530	981	462	1119	1285	1514	1159	219	185	314	543	656	151	917	974	1008	799	1091	806	203	152	128	199	263	216
AT1G09533	39	65	39	24	38	37	80	74	84	90	59	88	23	21	57	37	21	42	69	70	51	72	68	62
AT1G09537	18	9	15	14	19	20	12	10	13	6	11	11	2	10	12	7	11	9	13	9	6	10	7	24
AT1G09540	2	4	9	7	6	5	392	352	342	318	229	259	9	6	11	1	8	8	233	350	395	317	202	263
AT1G09543	28	69	24	36	35	32	8	15	15	23	32	20	23	28	32	26	56	30	12	7	7	21	25	26
AT1G09560	2084	1449	2053	1872	1710	2188	16478	15788	24372	12817	12380	13549	2478	1941	1893	1641	2096	2129	19768	21249	20818	22124	20165	23934
AT1G09570	2481	2799	2529	3732	4191	3107	5958	7214	6966	6089	6651	6153	3056	2622	3480	3365	4088	2480	6097	6876	6373	6855	5710	7371
AT1G09573	4	0	8	0	1	1	2	8	8	6	1	0	5	0	5	1	7	1	4	6	7	6	9	5
AT1G09575	79	36	77	125	94	62	102	138	128	186	79	103	77	75	118	146	117	89	105	115	111	108	122	160
AT1G09580	201	235	236	146	243	242	575	896	662	537	525	883	199	113	195	232	180	180	673	576	582	818	549	719
AT1G09590	4675	5172	5406	4224	3647	7154	7594	10084	8739	7918	7243	11470	5583	4996	7616	6050	6270	5833	9949	8177	7591	10977	8370	10413
AT1G09600	98	85	115	58	123	147	158	170	172	132	140	204	76	78	120	132	77	133	188	143	143	186	137	162
AT1G09607	4	4	0	0	0	3	1	1	2	4	0	0	3	5	0	1	0	5	0	0	2	0	1	1
AT1G09610	0	0	0	0	0	0	0	0	0	0	0	0	0	0	0	0	0	0	0	0	0	2	0	0
AT1G09620	5785	6473	5827	5742	5082	6333	6005	6965	7165	6500	6184	6257	6068	6251	8864	6593	7839	6310	6674	6647	5708	7246	6133	6843
AT1G09630	262	287	316	352	318	414	738	1010	911	659	690	940	322	299	391	417	372	302	949	865	786	966	749	994
AT1G09640	7873	7630	7891	6685	5748	8259	11236	13688	13657	10701	10646	13082	7663	7604	10900	7717	9381	8442	12888	11919	11320	14100	10581	14262
AT1G09645	220	282	209	252	266	223	509	622	470	516	415	432	214	191	240	210	157	220	494	542	553	583	565	684
AT1G09647	7	3	4	4	3	5	4	9	4	5	9	1	2	0	0	3	0	0	5	9	14	20	10	14
AT1G09650	11	9	19	14	11	25	10	22	3	17	17	17	5	11	19	14	8	17	8	10	2	20	14	12
AT1G09653	0	0	0	4	0	1	0	2	0	0	0	0	0	0	0	0	1	0	0	0	0	0	0	1
AT1G09660	877	1210	1130	1003	850	1137	1478	2046	1709	1617	1922	2211	974	972	1609	1008	1460	1088	1546	1654	1445	1898	1333	1996
AT1G09663	3	0	0	0	2	0	9	4	5	6	2	7	0	0	3	0	0	1	6	12	7	3	0	4
AT1G09665	0	0	0	0	0	0	0	0	0	0	0	0	0	0	0	0	0	0	0	0	0	1	0	0
AT1G09667	0	0	0	0	0	0	0	2	0	0	0	0	0	0	0	0	0	0	0	0	0	0	0	0
AT1G09677	0	4	4	1	0	0	0	0	5	1	4	2	0	0	9	1	0	0	10	2	2	1	1	2
AT1G09680	20	38	26	31	38	84	83	109	77	49	69	57	54	47	67	42	55	33	64	93	65	65	69	75
AT1G09683	0	0	0	0	0	0	2	0	0	0	0	0	0	0	0	0	0	0	0	0	0	2	0	0
AT1G09687	38	62	29	32	17	24	38	85	52	47	60	66	27	34	46	30	45	28	57	48	42	55	59	65
AT1G09690	9165	9372	9776	7744	8977	13341	10466	14978	12912	11496	11256	16602	9576	8301	12884	11463	12245	10306	14299	11656	11080	15846	12441	16460
AT1G09693	0	0	0	1	0	2	0	1	5	1	3	0	0	0	2	4	0	0	1	18	1	0	2	10
AT1G09697	2	0	0	0	0	0	8	0	0	0	0	0	0	0	0	0	0	0	0	12	0	1	0	4
AT1G09700	341	346	412	395	291	490	389	621	581	506	562	562	371	370	477	470	471	434	506	496	521	571	417	656
AT1G09703	0	0	0	0	0	0	0	0	0	0	0	0	0	4	1	0	0	0	0	0	0	0	0	0
AT1G09710	295	396	379	417	331	337	252	307	275	348	335	286	409	388	533	514	523	465	271	343	226	404	367	441
AT1G09720	0	0	0	0	0	0	0	0	1	0	0	0	0	0	0	0	0	0	0	0	0	3	0	0
AT1G09730	991	1062	1386	959	1336	1198	1856	2007	2094	1758	1924	1492	936	828	1122	1110	1296	900	1564	1852	1730	1926	1669	2017
AT1G09733	0	0	0	0	0	0	0	0	2	0	1	0	0	0	0	0	0	0	0	0	1	0	6	1
AT1G09740	287	242	293	293	264	323	3425	3492	4368	3027	2506	3103	499	243	335	383	302	415	3770	4243	4329	3982	4031	4713
AT1G09750	2615	3401	3076	2860	4281	4966	203	401	202	906	1490	324	2836	3298	4878	5115	5542	4067	305	347	285	319	1085	238
AT1G09753	17	22	19	15	11	14	29	30	19	19	37	20	12	20	19	38	29	13	54	14	19	44	36	36
AT1G09760	1179	1534	1567	1285	1168	1447	1734	2142	1768	1892	1935	2404	1398	1132	1573	1386	1539	1354	1973	1759	1513	2259	1586	2089
AT1G09770	2926	3366	3374	3245	3130	3736	4855	6188	5925	5010	5516	5233	3253	3113	4375	3529	4261	3107	5319	5644	4815	6904	5085	6631
AT1G09777	0	1	1	0	0	2	7	5	4	5	5	7	0	1	2	4	0	0	9	5	6	1	14	3
AT1G09780	3827	3174	3672	3063	2082	3592	13015	15380	15939	11713	8584	14321	4406	3464	4787	3267	3678	3630	15320	12072	13064	14800	10169	13919
AT1G09783	0	0	0	0	0	0	0	0	0	0	0	0	0	0	0	1	0	0	0	1	1	1	0	0
AT1G09787	6	15	11	9	1	16	15	4	13	13	3	9	4	1	16	11	2	12	18	15	9	4	11	6
AT1G09790	0	0	0	0	0	0	0	0	0	0	0	0	0	0	0	0	0	0	0	0	0	1	0	0
AT1G09794	15	29	29	39	26	41	91	132	77	97	55	99	22	27	21	12	8	22	138	82	64	110	131	85
AT1G09795	1374	1657	1746	1250	1363	1906	301	372	388	583	766	386	1376	1375	1937	1795	1892	1628	279	373	326	457	491	460
AT1G09797	0	0	0	0	0	0	0	0	0	0	0	0	0	0	0	0	2	0	0	0	0	0	0	0
AT1G09800	162	179	208	92	121	187	198	253	262	195	243	253	115	119	214	171	127	154	279	183	179	274	214	264
AT1G09803	0	0	0	0	0	0	0	0	0	0	0	0	0	0	0	0	0	0	0	0	2	0	0	0
AT1G09807	0	0	0	0	0	0	0	0	0	0	0	0	0	0	0	0	0	0	0	0	1	0	0	0
AT1G09810	387	533	520	412	411	432	460	534	539	457	491	537	517	531	661	495	484	454	392	453	317	481	365	507
AT1G09812	100	99	86	117	71	86	39	93	52	60	73	54	80	35	138	73	102	69	53	57	53	35	56	55
AT1G09815	384	464	471	352	296	446	415	608	423	600	422	525	445	337	453	423	412	452	469	503	413	539	481	611
AT1G09820	135	182	227	165	155	146	147	303	232	232	187	201	161	171	231	208	229	195	201	213	206	229	189	228
AT1G09823	0	6	2	0	0	1	7	3	20	4	5	7	3	0	1	3	1	1	1	9	14	5	5	6
AT1G09830	1564	1757	1585	1455	1108	1938	985	1350	1211	1119	1139	1157	1500	1329	2224	1469	1799	1551	1103	1099	1030	1073	974	1067
AT1G09840	916	1009	1294	950	913	1113	2880	2905	3102	2468	2334	2286	1082	932	1253	918	1272	807	2775	2785	2719	3027	2608	3166
AT1G09850	383	328	406	334	378	378	1306	1233	1359	1041	954	1128	359	268	344	360	334	415	1291	1188	1337	1328	1106	1526
AT1G09863	34	28	25	18	23	23	50	60	32	36	74	55	7	25	10	33	33	6	53	18	31	74	48	72
AT1G09867	12	25	21	34	2	20	34	18	30	26	30	46	40	23	20	13	13	14	28	23	34	33	11	38
AT1G09870	529	710	810	609	650	737	1339	1758	1588	1486	1450	1834	616	548	672	607	617	637	1502	1377	1406	1850	1200	1652
AT1G09880	3	11	23	8	5	3	37	44	38	33	48	37	6	7	2	3	1	9	32	35	34	64	52	53
AT1G09890	20	7	14	23	49	18	50	37	53	42	47	22	28	24	26	28	3	12	40	23	55	27	33	39
AT1G09897	3	0	2	8	7	1	17	16	16	7	9	9	3	3	0	2	10	0	15	4	10	11	10	10
AT1G09900	809	1138	882	785	666	911	295	357	342	523	455	386	750	778	1411	979	889	865	283	338	285	376	414	368
AT1G09910	266	220	246	229	318	201	675	649	621	479	522	521	365	209	255	281	309	268	623	509	524	765	593	748
AT1G09913	1	1	2	0	0	1	0	0	0	0	0	0	0	4	0	0	1	0	0	0	0	0	0	0
AT1G09917	12	26	14	3	9	5	10	10	2	11	12	20	9	6	17	16	3	3	10	10	1	11	2	5
AT1G09920	613	525	755	550	698	721	1432	1495	1600	1296	1281	1417	573	503	614	563	614	658	1400	1462	1318	1448	1309	1624
AT1G09923	0	0	0	1	0	0	1	0	2	1	1	1	0	0	0	1	0	0	2	1	0	0	0	0
AT1G09930	0	3	3	0	0	1	0	4	7	8	2	0	4	0	0	0	1	2	10	1	1	10	1	3
AT1G09932	80	92	88	46	20	27	312	267	231	280	111	179	82	39	61	88	63	42	393	138	182	288	179	234
AT1G09935	0	4	0	0	0	0	0	0	0	0	0	0	0	0	0	0	0	0	0	0	0	0	1	0
AT1G09940	639	698	678	623	688	600	814	811	852	751	755	563	585	467	749	788	976	565	799	936	808	857	860	795
AT1G09947	4	0	0	0	0	0	0	4	0	0	0	2	0	0	0	1	0	0	0	1	0	0	0	0
AT1G09950	6	1	7	0	17	1	25	18	30	27	11	12	5	2	0	0	6	10	18	24	12	18	22	30
AT1G09960	166	101	174	162	186	219	734	841	806	618	565	567	199	149	156	249	215	151	870	766	771	929	799	904
AT1G09963	0	1	0	0	0	0	0	0	0	0	0	0	0	0	0	0	0	0	0	0	0	0	0	0
AT1G09970	2753	1942	2827	3145	3524	3028	15098	13802	17878	13287	11113	10787	3640	2685	3810	3838	4533	3314	15221	17929	15969	16613	14346	17781
AT1G09980	931	1211	1327	1132	1063	1381	1777	2096	2069	1655	1617	1617	939	867	1292	1011	1273	1050	1801	1697	1545	1540	1388	1590
AT1G09987	0	0	1	0	0	0	1	2	1	0	0	3	0	1	0	8	1	0	1	5	1	1	1	0
AT1G09993	0	5	0	5	1	4	8	10	2	6	11	10	1	1	4	3	3	2	4	6	2	3	10	14
AT1G09995	71	100	100	99	85	92	284	421	313	309	328	352	80	105	105	79	126	96	319	254	271	341	233	412
AT1G10000	19	40	17	17	11	29	40	41	21	35	46	37	25	25	23	40	33	28	30	18	20	50	44	10
AT1G10010	0	0	0	0	0	0	1	0	0	0	0	0	0	4	0	0	0	0	0	0	0	4	0	0
AT1G10020	542	440	608	572	602	628	572	682	785	657	623	603	672	752	1093	1270	1265	688	721	656	689	694	732	610
AT1G10030	264	228	275	219	263	316	847	1043	973	774	715	1162	262	261	377	359	341	255	942	798	681	988	837	971
AT1G10040	30	43	38	42	34	51	224	244	192	168	143	255	24	48	47	50	30	36	227	258	265	324	200	273
AT1G10050	335	257	285	267	264	305	1635	1431	1952	1271	1182	1270	407	324	358	368	439	387	1502	1685	1610	1666	1325	1542
AT1G10060	233	232	155	267	354	297	3	9	10	75	115	3	206	172	237	188	233	125	2	14	3	17	16	10
AT1G10070	20	26	20	46	29	25	60	104	49	90	60	51	47	17	44	40	57	48	65	69	62	83	83	73
AT1G10090	313	297	361	382	360	401	1321	1509	1649	1228	1001	895	299	275	289	266	291	220	1120	1359	1349	1122	970	1175
AT1G10095	105	100	103	87	127	122	265	287	220	190	226	180	94	80	120	117	114	105	179	186	181	249	181	226
AT1G10100	0	0	0	0	0	0	0	0	1	1	0	0	0	0	0	0	0	0	0	0	0	0	0	0
AT1G10110	0	0	0	0	0	0	0	2	0	0	2	1	0	0	0	2	0	0	0	3	0	2	1	1
AT1G10120	404	564	496	352	468	481	1109	1350	1129	1058	1097	1559	406	394	596	593	615	493	1267	1160	928	1198	821	1197
AT1G10130	1110	1191	1294	1132	1147	1266	2928	3476	3542	3000	2607	3197	1161	875	1350	1113	1253	1104	3186	2863	2988	3532	2683	3063
AT1G10140	77	87	139	138	230	85	980	1014	1055	1000	979	876	161	135	125	100	148	109	881	1278	1012	1070	929	1607
AT1G10155	8	24	11	6	24	8	8	19	15	17	9	3	4	6	6	1	4	14	15	6	25	26	9	31
AT1G10170	1488	1501	1940	1599	1907	1734	2500	2550	3091	2326	2716	2241	1955	1694	2544	2085	2571	1755	2686	2526	2455	3053	2705	2704
AT1G10180	823	778	886	920	1067	1020	1288	1401	1308	1246	1135	1109	752	681	1167	833	915	850	1209	1217	1128	1369	1041	1433
AT1G10200	778	884	762	870	818	881	1871	2454	1903	2042	1737	1885	918	695	864	908	1038	879	1929	1835	1664	2175	1787	1984
AT1G10210	152	100	100	137	214	176	277	375	298	311	277	324	133	118	133	129	177	100	280	373	325	483	352	376
AT1G10220	1	2	4	6	7	0	85	48	111	80	55	62	11	0	0	8	0	1	48	78	35	56	71	66
AT1G10225	3	0	0	8	1	1	0	0	0	0	0	0	1	0	2	0	8	16	0	0	0	0	0	0
AT1G10230	276	227	358	192	203	389	251	297	264	324	314	334	323	301	424	362	366	357	281	264	188	319	269	403
AT1G10240	321	309	340	360	379	459	445	441	468	402	517	472	345	311	571	421	513	397	439	442	419	494	457	503
AT1G10250	0	0	0	0	0	0	0	0	0	0	0	0	0	0	0	0	1	0	0	0	0	0	0	0
AT1G10270	635	788	663	671	545	797	1069	1392	1520	1020	970	1224	670	704	1113	578	731	735	1082	1093	1100	1142	858	1093
AT1G10280	130	167	237	207	219	200	365	408	403	339	326	374	179	197	191	182	179	162	296	326	336	390	242	322
AT1G10290	2374	2707	2944	2656	2792	3125	5352	5773	6404	4936	4639	5309	2614	2280	3379	2858	2987	2670	5314	5164	4865	5977	4577	5206
AT1G10300	6	22	13	11	24	20	285	409	356	266	323	426	16	3	7	27	13	24	327	239	201	411	275	362
AT1G10310	666	773	843	751	778	798	277	368	313	398	435	363	678	612	907	756	951	731	293	320	295	388	357	351
AT1G10320	506	649	683	656	424	724	996	1218	1137	1132	1115	1098	650	539	942	659	735	658	986	1119	970	1265	811	1175
AT1G10330	25	71	52	42	48	73	99	117	112	60	86	105	35	34	47	49	87	45	75	87	75	96	94	124
AT1G10340	42	62	61	21	5	20	29	43	38	29	9	15	48	5	63	37	29	51	65	31	50	53	65	25
AT1G10350	227	426	375	301	325	334	644	706	716	631	520	527	310	234	270	288	316	302	638	724	668	681	697	681
AT1G10360	638	960	978	859	1154	1065	373	352	384	503	673	296	875	741	1060	1080	1580	969	259	432	336	372	396	499
AT1G10370	9183	5621	11310	6638	6726	8084	3012	1446	4326	2999	3425	1869	7997	8553	6808	6461	7298	6478	2151	2587	1642	1268	1556	2086
AT1G10380	228	191	293	203	308	262	1081	1007	1391	906	818	797	231	196	288	220	323	207	1098	1205	1067	1248	1013	1716
AT1G10385	0	0	0	0	0	0	74	53	69	26	21	18	0	0	0	0	1	4	45	31	38	50	24	25
AT1G10390	2374	2934	3252	2846	2857	2979	4156	4348	5366	3877	4094	3981	3086	2602	3814	2845	3427	2749	4130	4448	4267	4830	3862	4621
AT1G10400	1	0	1	1	2	0	124	232	94	118	82	97	1	0	1	1	0	0	148	77	105	99	101	64
AT1G10410	498	568	522	463	493	512	2427	2538	2730	2226	1961	1953	466	350	431	395	419	466	2252	2257	2131	2588	1999	2461
AT1G10417	20	36	30	32	11	20	91	138	74	111	60	93	8	22	22	19	22	32	71	106	65	77	58	127
AT1G10430	657	665	690	584	761	632	972	1175	1167	994	909	1021	571	498	619	639	685	608	1106	1118	1020	1161	964	1136
AT1G10450	888	964	1039	897	753	899	1792	2235	2204	1706	1682	1785	936	969	1315	1026	1250	915	1768	1892	1638	2052	1649	2182
AT1G10455	0	0	0	0	0	0	3	6	0	0	0	1	0	0	0	0	0	0	2	2	0	0	0	0
AT1G10460	15	14	6	1	6	0	86	84	88	78	81	85	22	6	8	8	8	5	86	56	92	99	66	170
AT1G10470	1118	1796	1332	1036	977	1152	5583	4909	6111	4769	4655	4573	1058	751	1362	1329	1331	1117	4228	5117	4228	5004	4586	5791
AT1G10480	4	2	23	7	8	9	512	340	570	217	326	258	18	10	6	3	8	9	394	474	453	469	507	696
AT1G10490	1404	1341	1436	1193	823	1396	1979	2208	2165	1844	1799	2176	1368	1447	2262	1295	1483	1503	1927	1764	1658	2110	1559	1980
AT1G10500	1561	1618	1827	1637	2078	1631	600	744	758	937	1130	607	1500	1260	1476	1298	1670	1508	578	620	555	673	713	704
AT1G10510	2290	2492	2490	2129	2373	2597	929	1039	937	1075	1394	805	2164	2296	2998	2700	3019	2631	879	914	781	998	1006	1007
AT1G10520	94	55	68	99	60	109	225	223	197	189	177	172	76	52	91	87	92	81	163	182	182	235	97	194
AT1G10522	810	1104	1192	697	809	1120	167	172	104	334	385	162	770	679	1288	1089	1183	1091	119	120	130	179	297	153
AT1G10530	2	0	1	1	0	5	45	91	57	86	80	58	1	1	3	2	13	7	51	59	51	77	44	41
AT1G10540	32	17	26	14	24	49	19	24	6	8	29	17	53	12	7	48	37	49	36	21	14	3	18	13
AT1G10550	39	44	9	36	10	25	39	40	51	54	22	17	46	27	51	19	33	50	36	38	43	58	81	51
AT1G10560	24	6	8	10	25	13	262	344	261	274	201	308	28	15	8	38	38	14	298	272	280	300	334	313
AT1G10570	487	796	674	692	566	635	1300	1363	1194	1142	1047	933	614	429	623	539	600	542	1018	1215	990	999	910	1263
AT1G10580	961	1168	1085	981	913	1097	1451	1837	1697	1522	1191	1454	959	928	1373	1033	1108	957	1708	1353	1568	1588	1278	1535
AT1G10585	135	127	162	191	141	164	4	0	0	35	70	0	180	131	90	123	75	163	0	2	0	0	20	1
AT1G10590	1497	1687	1506	1197	1152	1700	2670	3414	2913	2524	2381	3190	1528	1339	1738	1596	1649	1568	3098	2774	2711	3220	2839	3591
AT1G10600	533	574	544	507	545	561	345	412	336	387	497	294	507	511	662	460	638	531	337	385	284	444	402	480
AT1G10610	195	279	233	248	167	236	227	292	181	332	289	188	239	224	274	270	259	189	166	228	238	264	254	321
AT1G10620	0	0	0	0	0	0	0	0	0	0	0	0	0	0	0	0	0	0	0	0	0	1	0	0
AT1G10630	1186	1272	1257	1101	1239	1565	3324	4426	3871	3575	2849	4436	1252	1147	1479	1506	1598	1502	4108	3294	3363	4106	3245	4277
AT1G10640	1173	968	2143	1039	2276	2360	59	74	67	249	812	100	1095	1179	1441	1737	1505	1656	67	89	44	139	226	71
AT1G10650	1289	1296	1630	947	1218	1221	932	827	853	790	851	597	1229	1114	1302	1172	1223	1138	791	785	686	917	859	890
AT1G10657	445	381	658	342	485	523	5	1	0	82	150	8	413	264	401	554	480	417	16	28	1	2	65	8
AT1G10660	1089	1167	1533	1288	1110	1240	757	846	708	959	1170	713	1304	1147	1954	1326	1735	1122	843	799	784	913	985	1011
AT1G10670	5436	5255	6365	5422	6718	6592	10203	11419	12016	9841	10403	11414	5864	5624	6351	6321	7569	5945	10367	9622	8882	11725	8872	10851
AT1G10680	0	0	0	0	0	0	22	6	42	3	13	13	1	0	0	0	0	4	20	14	9	9	3	18
AT1G10682	165	185	209	187	173	239	3895	4462	3299	3509	2607	3073	281	223	309	191	408	239	3983	3846	3779	3727	4468	5214
AT1G10690	44	72	36	28	97	49	161	135	117	177	156	135	54	30	102	65	67	57	186	148	140	206	136	183
AT1G10700	521	554	588	592	574	570	901	1078	1004	849	745	814	549	479	659	573	788	561	967	969	956	1080	874	1072
AT1G10710	0	1	0	2	2	2	3	9	4	2	10	20	0	6	6	0	1	0	1	5	14	11	7	9
AT1G10715	0	0	0	0	1	0	0	0	0	0	0	0	0	0	0	0	0	0	0	0	0	0	0	0
AT1G10720	435	553	589	535	459	587	1417	1517	1508	1173	1220	1195	450	383	606	440	541	463	1247	1370	1355	1439	1148	1466
AT1G10730	160	196	218	181	219	206	537	566	677	589	481	509	220	139	181	179	238	216	516	592	529	666	417	611
AT1G10740	2384	1640	3057	2151	2717	2535	1359	1436	1535	1613	2025	1370	2709	2423	3001	2959	3507	2234	1383	1583	1351	1560	1427	1611
AT1G10747	1	0	0	0	0	0	0	1	0	0	0	0	0	0	0	0	0	0	0	1	0	0	0	0
AT1G10750	112	126	131	57	137	159	287	367	279	277	291	263	88	73	149	110	136	88	243	314	189	318	253	361
AT1G10760	3193	2324	3202	2780	3124	2651	1631	1607	2218	1931	1990	1306	3132	2479	2980	2454	2910	2345	1878	1619	1447	1836	1458	1766
AT1G10770	0	1	0	0	0	0	0	0	5	0	4	0	0	0	0	0	0	0	0	1	1	2	1	4
AT1G10780	219	294	276	197	199	335	301	349	282	268	315	351	179	184	405	293	286	227	325	305	249	269	189	436
AT1G10790	0	4	20	17	0	11	94	106	122	79	86	52	1	2	8	9	3	9	54	86	73	114	85	84
AT1G10800	6	0	1	3	15	1	32	32	28	22	21	9	9	6	0	8	4	4	12	24	14	38	5	45
AT1G10810	5	14	13	7	24	19	146	153	192	111	61	99	24	8	16	7	26	18	102	159	139	141	134	148
AT1G10820	487	689	638	585	687	735	633	776	709	724	758	664	537	521	744	497	730	579	633	645	639	714	580	674
AT1G10830	889	873	923	841	1082	993	324	294	269	347	492	262	819	782	817	872	928	874	266	262	253	300	334	333
AT1G10840	3233	3441	3474	2928	2651	3364	3848	5066	4618	4041	3956	5006	3088	3119	4330	3433	3896	3584	4492	4294	3930	5247	3923	4803
AT1G10850	1124	1403	1513	1034	1286	1737	1091	1234	1168	1172	1283	1271	1084	1073	1536	1316	1682	1204	1091	1108	998	1304	1045	1342
AT1G10865	128	183	123	177	136	125	317	398	338	331	261	297	125	130	210	134	195	157	303	327	332	331	368	437
AT1G10870	794	897	1027	909	842	909	1574	1755	1657	1476	1396	1409	940	805	931	789	1177	973	1566	1462	1460	1410	1297	1529
AT1G10880	0	0	0	0	0	0	0	0	0	0	6	0	0	0	0	0	0	0	0	0	0	0	0	2
AT1G10890	1071	1657	1497	1305	1233	1269	2404	2561	2713	2505	3031	2559	1376	1291	1874	1385	1857	1315	2182	2352	2091	2566	2205	2767
AT1G10900	3628	3343	4677	4239	3723	3898	3204	3052	3865	3655	3606	2539	3681	3151	3732	2587	3815	2527	2843	3043	2804	2663	2462	2835
AT1G10910	1449	1948	1923	1655	1796	1806	536	773	635	911	1207	626	1541	1555	2226	1963	2251	1692	455	644	533	674	849	715
AT1G10920	201	282	291	196	253	229	37	19	45	64	159	40	188	201	184	216	268	180	17	38	22	38	56	32
AT1G10930	812	970	984	751	733	1063	597	795	693	759	675	738	851	756	1641	1153	1056	888	698	645	582	739	622	710
AT1G10940	1450	1701	1954	1582	1779	1846	2725	3016	2826	2684	3088	2729	1537	1416	1841	1642	1889	1628	2691	2456	2490	2748	2572	3145
AT1G10950	2935	3131	3139	3086	2894	3359	6787	7983	8214	6899	6217	7164	2988	2715	3661	3354	3938	3069	7498	6952	6714	8186	6539	7776
AT1G10960	30217	26166	31964	26895	35998	34366	3991	2683	4783	8798	13530	3820	28376	28257	31576	30693	39170	32338	3815	4758	3612	3517	6606	4597
AT1G10970	57	79	56	55	65	90	549	646	511	434	480	389	61	47	67	76	78	104	349	417	375	417	329	546
AT1G10980	1	5	3	0	1	1	0	2	4	0	0	2	1	10	12	10	4	0	0	0	0	0	4	0
AT1G10990	6	64	8	24	34	53	74	98	125	41	79	84	32	21	32	25	33	44	70	51	58	125	85	76
AT1G11000	136	177	117	206	135	171	628	845	959	746	595	899	124	111	174	203	152	140	846	672	653	932	746	772
AT1G11020	280	251	389	276	334	334	493	497	634	390	497	386	299	251	261	412	329	274	501	531	518	575	588	659
AT1G11040	0	0	0	0	0	0	8	5	2	2	4	1	0	0	0	0	0	0	0	5	6	0	4	1
AT1G11060	581	578	658	562	662	580	885	1130	1157	910	938	918	641	522	642	584	785	542	951	1088	947	1083	893	1042
AT1G11070	63	71	68	77	51	60	123	148	110	82	129	85	55	42	61	67	60	58	51	91	75	155	95	133
AT1G11080	81	79	43	72	113	90	846	726	946	523	518	460	141	71	82	206	184	96	1578	984	493	2982	1795	1826
AT1G11100	67	34	43	35	57	53	703	591	839	482	527	486	76	65	74	62	62	66	570	852	773	719	639	856
AT1G11110	1	1	1	0	0	0	0	0	0	0	0	0	1	0	0	0	1	0	0	0	0	0	0	0
AT1G11112	22	52	52	26	37	40	1	1	11	10	6	0	17	47	45	45	28	33	5	9	3	5	8	0
AT1G11120	81	142	96	74	74	144	155	211	147	165	113	236	102	64	163	76	89	125	182	154	115	194	147	180
AT1G11125	14	19	32	7	21	18	70	114	60	39	54	96	36	31	40	28	43	21	61	78	77	80	57	101
AT1G11130	732	808	1014	633	905	1031	1550	1794	1827	1329	1571	1346	767	740	1113	989	1010	935	1313	1718	1548	1400	1370	1957
AT1G11145	0	0	0	0	0	0	0	0	0	0	0	0	0	0	0	0	0	0	0	0	0	0	0	1
AT1G11160	73	101	140	95	102	139	484	584	639	476	416	361	107	130	176	122	122	88	485	536	497	516	430	463
AT1G11170	17	32	18	26	38	40	167	166	127	146	154	148	20	10	15	34	22	19	124	165	102	123	75	111
AT1G11175	60	42	104	57	80	42	114	126	86	111	93	91	71	59	41	69	66	49	131	98	124	96	99	156
AT1G11180	209	261	279	247	313	268	157	177	122	220	238	164	219	153	261	305	319	234	117	134	119	180	194	179
AT1G11185	0	0	0	0	1	0	17	41	20	25	7	14	0	0	0	0	1	5	36	26	14	26	9	22
AT1G11190	11	13	6	17	25	18	195	101	258	73	60	58	31	8	7	4	5	4	155	131	131	152	174	128
AT1G11200	227	227	276	226	254	326	552	624	645	515	491	573	253	177	236	231	267	220	577	565	518	528	408	591
AT1G11210	12	1	15	1	12	4	13	25	25	22	26	23	10	7	19	4	9	8	37	44	32	16	13	21
AT1G11220	50	60	77	45	70	86	60	98	88	74	63	87	79	59	94	134	80	89	140	121	113	84	88	81
AT1G11240	706	808	700	685	611	700	1030	1490	1180	1259	1014	1434	705	611	916	741	797	723	1244	1009	879	1322	1086	1517
AT1G11250	0	0	0	0	0	0	0	0	0	0	0	0	0	0	0	0	1	0	0	0	0	0	0	0
AT1G11260	973	418	678	1307	2624	968	1298	1425	1424	1530	1658	827	1153	1132	1338	1711	1493	768	1281	1509	1567	1780	1921	1364
AT1G11270	70	101	56	92	132	82	190	235	204	203	202	197	64	63	87	89	110	100	178	196	160	232	198	300
AT1G11280	960	1361	1171	973	896	1021	1201	1486	1368	1140	1094	1017	1034	1016	1289	982	1201	1007	1139	1187	1155	1269	1148	1279
AT1G11290	222	233	269	168	255	188	73	88	109	96	152	75	197	153	319	285	300	229	101	99	96	105	118	98
AT1G11300	82	166	120	93	85	147	117	121	153	100	137	85	140	74	121	178	136	135	191	145	123	208	206	154
AT1G11303	184	206	166	132	182	159	0	0	0	33	63	8	170	136	274	176	240	147	0	6	5	1	13	0
AT1G11310	1341	1280	1706	1614	1881	1684	2732	2496	3684	2432	2599	2077	1606	1387	1736	1847	2190	1561	3032	3153	3124	3262	3361	3332
AT1G11320	150	259	142	161	139	155	182	165	162	191	172	171	156	125	219	151	206	163	129	158	121	140	172	165
AT1G11330	446	428	457	448	263	437	773	727	884	590	426	444	574	362	485	427	439	451	792	681	736	610	455	788
AT1G11340	94	78	44	112	117	86	0	1	2	22	47	1	136	90	134	67	137	74	0	0	6	1	20	6
AT1G11350	418	573	424	410	486	420	191	212	167	314	300	144	419	389	546	628	768	427	175	219	194	185	226	207
AT1G11360	429	389	444	446	509	528	1000	1265	1026	996	966	1017	431	305	355	450	535	353	1006	1196	1030	1255	1048	1333
AT1G11362	0	0	0	0	0	0	0	0	0	5	0	0	0	0	0	0	0	0	0	4	0	6	0	0
AT1G11370	4	0	0	0	0	0	0	0	0	0	0	1	0	0	1	0	0	1	0	0	1	0	0	1
AT1G11380	240	161	232	255	275	194	613	826	630	601	747	608	271	248	378	257	454	258	710	715	554	770	594	856
AT1G11390	524	724	706	572	479	573	1011	1351	1331	1150	905	1213	513	460	628	420	620	539	1140	1124	1195	1274	936	1210
AT1G11400	450	542	636	404	611	622	843	790	813	781	921	893	512	480	594	581	608	458	827	946	742	885	746	864
AT1G11410	829	554	895	759	1031	822	121	133	192	360	473	106	762	759	652	554	854	638	90	213	80	86	152	179
AT1G11420	56	67	82	85	73	118	537	662	584	424	470	515	100	77	121	78	93	99	463	468	386	561	414	612
AT1G11430	3294	3488	3234	2681	3100	3925	701	877	804	1224	1645	850	3048	2783	4547	4002	3774	3780	797	869	731	712	1093	889
AT1G11440	200	296	349	256	390	316	293	374	408	357	334	324	325	208	285	310	379	325	287	288	357	428	350	449
AT1G11450	91	89	105	104	90	104	1702	1350	1882	1318	1120	977	130	85	74	121	111	90	1537	1547	1530	1485	1319	2053
AT1G11460	0	0	7	11	1	1	87	78	48	61	51	46	5	1	7	1	6	1	74	124	88	52	62	104
AT1G11475	493	481	455	393	340	467	456	624	517	543	487	625	405	509	542	359	472	543	754	483	472	661	599	733
AT1G11480	1410	1218	1729	1445	1592	1480	3133	3877	3828	3092	3103	3319	1382	1143	1537	1524	1715	1260	3429	3796	3135	4130	3397	4029
AT1G11490	1	1	0	0	0	1	19	59	27	25	26	26	1	0	0	1	0	0	18	47	35	24	37	34
AT1G11500	0	6	6	1	5	1	6	14	12	18	9	7	5	0	1	8	1	1	10	8	18	1	15	9
AT1G11530	85	100	116	86	133	81	28	60	55	94	73	47	105	87	112	102	174	119	34	58	43	50	64	54
AT1G11540	0	0	1	0	0	0	117	148	164	84	43	59	6	1	5	0	5	1	122	130	105	180	140	98
AT1G11545	238	352	223	206	127	246	1820	2558	2179	1861	1257	2355	187	154	403	319	324	213	1869	1682	1778	1934	1451	1898
AT1G11560	0	0	6	0	0	1	1	1	1	1	0	0	0	0	0	0	4	0	11	3	2	13	1	4
AT1G11570	10	0	9	9	4	4	37	44	31	44	9	8	5	8	7	2	10	12	17	46	55	37	16	30
AT1G11572	6	0	0	0	0	0	0	1	0	0	0	0	0	0	0	0	4	0	0	4	4	1	1	1
AT1G11580	944	452	714	741	1016	987	12476	14819	13632	10128	7916	10135	1184	677	763	906	979	1016	12650	12481	12173	13864	10766	14894
AT1G11590	0	0	4	0	0	0	0	0	0	0	0	0	0	0	0	0	0	0	0	0	2	0	0	2
AT1G11591	0	0	0	0	0	0	2	0	0	0	0	2	0	0	0	0	2	0	0	0	0	1	0	0
AT1G11592	77	129	170	116	168	146	363	409	389	369	373	394	101	104	183	150	151	154	343	413	341	410	360	425
AT1G11600	531	598	732	467	764	945	148	166	187	238	302	139	561	566	632	733	602	723	144	212	196	117	227	249
AT1G11630	255	356	347	225	166	353	308	352	322	339	337	300	220	223	325	289	267	268	300	310	257	362	275	377
AT1G11650	7134	6773	7564	6723	7357	7698	6967	7440	7679	7336	7160	6993	7605	6923	9044	7347	8644	7061	7190	7363	6984	7803	7372	8131
AT1G11655	0	0	0	0	0	0	26	45	49	16	4	16	0	0	0	0	0	4	40	19	48	12	19	20
AT1G11660	1022	1113	1217	1036	1073	1095	2276	2699	2605	2130	1844	2028	1006	868	1374	985	1231	1100	2328	2278	2209	2586	1950	2369
AT1G11670	333	248	307	231	193	370	3193	3743	3726	3214	2606	3041	360	247	326	272	331	299	2891	2964	3381	3103	2726	3317
AT1G11680	2326	2597	2739	2724	2541	2998	5676	6906	6512	5526	5200	6593	2746	2416	3299	2525	3434	2862	6235	5801	5438	6448	4998	6266
AT1G11684	0	0	0	0	0	0	0	0	0	2	0	0	0	0	0	0	0	0	1	0	4	0	1	0
AT1G11690	4	0	0	0	0	0	8	11	17	0	0	7	0	0	1	0	1	0	0	4	3	8	1	0
AT1G11700	323	358	311	261	214	380	258	361	339	288	277	268	426	310	244	321	336	264	256	339	374	253	390	354
AT1G11710	121	185	166	104	74	125	216	203	210	172	193	239	120	119	183	117	161	101	160	186	132	144	125	184
AT1G11720	3341	3656	4275	3598	4453	3560	488	514	506	1126	1918	535	3490	3033	3980	3630	4271	3026	505	493	403	721	839	562
AT1G11730	64	92	111	86	109	96	90	119	85	71	122	77	88	37	88	103	83	51	97	96	54	66	68	145
AT1G11735	0	0	0	0	0	0	2	1	0	0	4	0	0	0	0	0	0	0	0	0	0	0	0	0
AT1G11740	0	2	0	5	2	5	51	59	30	55	37	50	6	0	0	8	5	1	37	58	63	29	54	49
AT1G11750	3110	3487	3554	3006	3683	3803	771	971	885	1400	1797	905	3078	2610	3739	3563	3984	3478	824	921	708	940	1088	1053
AT1G11755	260	188	244	162	142	242	316	371	330	292	270	191	215	185	224	190	200	227	296	289	311	323	307	315
AT1G11760	105	176	171	138	132	205	259	321	256	233	231	218	152	113	189	194	207	152	183	262	229	322	265	289
AT1G11770	0	0	0	0	0	0	0	2	0	0	0	0	0	0	0	0	0	0	0	0	0	0	0	0
AT1G11780	359	504	453	343	295	421	500	664	577	504	476	562	366	246	468	386	391	339	564	432	558	494	500	619
AT1G11785	0	2	7	3	0	5	0	0	0	0	0	1	0	1	3	2	5	3	0	0	0	0	0	0
AT1G11790	1398	1254	1746	1285	1613	1701	1239	1215	1590	1316	1323	1187	1238	1302	1661	1298	1530	1371	1337	1286	1139	1294	1038	1447
AT1G11800	253	295	271	240	204	291	315	425	345	330	289	310	249	208	285	232	291	257	317	294	350	326	276	326
AT1G11810	0	0	0	0	1	0	8	2	0	0	0	0	0	0	0	0	0	0	1	0	0	0	0	0
AT1G11820	2278	3074	2596	2255	1881	2820	1207	1509	1376	1531	1635	1183	2300	2137	3937	2597	3697	2632	1029	1234	1288	1187	1352	1328
AT1G11840	6837	4023	7435	5608	7328	6909	20783	24349	22028	16895	13815	14258	6570	4446	4653	5908	5970	6334	22733	20472	20276	23043	19188	28053
AT1G11850	92	83	53	94	113	65	0	0	1	26	32	0	143	86	100	110	128	131	0	2	0	0	14	0
AT1G11860	37481	38608	41060	35139	48176	43055	5350	6008	5268	11886	17513	5624	38387	33125	44003	47550	58185	38692	5423	6178	5243	6228	10411	6026
AT1G11870	1136	1323	1516	1222	1395	1486	581	613	540	748	827	566	1339	1202	1669	1673	1750	1427	577	495	450	623	636	671
AT1G11880	122	151	172	116	152	137	225	338	277	331	241	289	170	126	165	141	179	145	245	324	273	288	292	367
AT1G11890	644	806	831	707	656	830	1186	1409	1243	1141	1051	1309	669	600	756	656	719	676	1187	1062	971	1163	1000	1177
AT1G11900	10	18	31	17	12	15	16	9	17	17	21	19	15	23	23	27	7	19	29	19	25	23	39	15
AT1G11905	201	185	213	214	199	199	581	696	654	562	509	733	144	186	214	172	189	230	612	538	539	658	629	646
AT1G11910	11249	10276	11297	11648	12931	12042	26415	26732	33124	23527	22343	21715	12354	9848	10671	10964	11342	11202	27673	29087	28726	30397	25089	33082
AT1G11915	2	18	1	4	2	17	69	62	64	37	36	36	4	2	13	5	10	10	52	63	64	73	69	76
AT1G11920	0	0	0	0	0	0	23	26	20	15	1	4	0	0	0	0	0	0	17	9	29	0	4	1
AT1G11930	1383	1641	1544	1318	1772	1601	1322	1474	1414	1400	1591	1247	1358	1171	1522	1596	1807	1612	1278	1356	1123	1447	1481	1641
AT1G11940	122	177	210	163	215	230	337	403	366	267	331	449	136	123	163	142	187	149	386	390	273	483	340	425
AT1G11950	222	248	298	194	237	297	373	481	356	379	373	346	251	189	376	308	261	293	382	300	348	364	263	481
AT1G11960	146	195	230	174	222	234	558	491	513	406	441	466	215	160	278	215	173	196	458	449	507	528	497	560
AT1G11990	12	6	12	16	1	1	0	0	0	1	3	0	2	1	0	11	4	13	0	0	0	0	3	4
AT1G12000	3395	3011	3986	3274	3510	4452	11575	13400	13101	10760	9413	13767	3452	3053	3860	3589	3513	3894	12517	10365	10047	13699	9029	12183
AT1G12010	3	25	18	1	19	24	419	695	531	408	314	277	28	15	20	37	39	20	520	500	578	374	410	711
AT1G12013	0	3	0	0	0	0	6	4	0	0	0	1	0	4	0	0	0	0	14	0	3	0	4	0
AT1G12015	0	2	0	0	0	0	1	0	0	0	0	0	0	0	0	0	0	0	2	0	0	0	0	0
AT1G12020	232	256	292	227	260	279	179	251	182	246	236	233	268	212	449	252	372	260	198	184	121	224	242	257
AT1G12030	25	13	38	66	110	70	0	8	3	17	70	1	47	23	43	15	24	18	1	1	8	1	2	1
AT1G12040	1	1	6	5	0	0	2115	1819	2798	1748	733	609	6	0	2	0	1	51	1658	1551	2048	1555	1459	809
AT1G12050	1413	1154	1513	1269	1527	1446	1960	2086	2242	1992	1716	2145	1487	1259	1325	1345	1332	1307	2077	1878	1751	2347	1672	2050
AT1G12060	117	90	138	106	111	143	171	186	165	147	137	137	130	95	106	119	131	168	193	218	205	230	177	312
AT1G12064	7	0	12	4	0	9	4	1	1	1	8	4	0	0	4	7	6	2	5	8	5	10	0	4
AT1G12070	14	2	2	5	12	2	12	19	7	12	26	11	8	10	15	15	8	7	17	10	4	8	18	23
AT1G12080	106	112	96	45	78	124	2957	3208	2636	2209	2631	3591	208	176	343	253	464	211	2853	2450	2378	3604	2967	2869
AT1G12090	4646	6947	5730	7035	7479	8050	6037	6650	5337	7882	7550	9221	4444	4662	6538	5859	6577	4955	5148	4897	4460	6803	6347	5339
AT1G12100	11	19	18	15	19	51	12	0	6	16	13	21	25	8	50	18	10	20	5	7	10	1	16	1
AT1G12110	3029	1829	2670	2048	2168	2395	5432	5393	8969	3576	3057	3519	3395	2084	2625	2454	2627	2958	8143	8884	11487	10679	10421	7469
AT1G12120	938	1154	1114	1023	975	1026	1906	2059	1840	1687	1612	1598	789	624	792	880	997	780	1844	1760	1536	1893	1500	1897
AT1G12130	0	0	6	0	0	1	9	16	7	11	7	7	1	0	0	4	2	0	6	5	1	24	12	7
AT1G12140	795	668	837	769	706	698	1910	1598	2713	1799	1313	1339	853	626	684	584	666	714	1417	1736	1907	1431	1619	1811
AT1G12150	0	0	1	0	0	0	20	2	9	10	2	4	0	0	0	0	0	0	3	6	14	4	3	0
AT1G12160	15	5	13	12	11	27	627	810	595	546	497	603	18	3	4	1	9	26	771	626	701	886	660	918
AT1G12180	0	0	0	4	0	0	0	0	0	1	0	0	0	0	0	0	0	0	0	0	0	0	0	0
AT1G12190	0	0	0	0	0	0	0	1	0	0	0	1	0	0	0	0	0	0	0	0	0	0	0	0
AT1G12200	492	238	452	468	869	474	1829	1591	2306	1599	1287	1336	681	426	563	501	593	446	2095	2261	2186	1739	1665	2594
AT1G12210	16	4	2	1	9	5	10	24	15	17	17	19	12	7	3	4	4	2	28	31	14	20	7	39
AT1G12211	0	0	0	0	0	0	3	0	1	0	0	0	0	0	0	0	0	0	0	0	0	0	0	0
AT1G12220	150	153	237	194	153	140	404	461	461	425	297	234	192	186	257	181	230	176	334	413	377	351	440	391
AT1G12230	2630	2781	2789	3057	3141	3386	3609	4559	3815	3997	4129	4299	2697	2584	2907	2787	2814	2655	3797	3726	2994	4540	3624	4434
AT1G12240	4813	3072	5101	5988	12577	4887	5337	5727	6080	5876	7306	5691	5218	4794	5196	6655	8327	4803	5311	5231	4931	5156	4279	5246
AT1G12244	268	385	290	256	350	327	106	132	86	177	183	110	302	270	421	354	371	349	102	91	68	112	115	90
AT1G12250	1439	1483	1584	1575	2701	1861	207	167	183	497	971	163	1567	1408	1726	1880	2269	1719	216	254	144	173	394	286
AT1G12260	34	1	27	23	46	32	176	192	230	134	98	161	31	30	35	56	7	45	171	131	159	151	173	174
AT1G12270	1575	2066	1752	1599	1366	1892	2526	3318	2993	2286	2397	3075	1645	1471	2457	1859	1830	1739	3151	2449	2466	3405	2350	3307
AT1G12280	201	181	300	206	273	166	287	307	291	230	307	246	237	200	282	263	363	215	200	253	274	273	248	326
AT1G12290	34	83	80	58	72	81	229	316	302	274	215	277	72	23	53	68	87	56	237	317	324	318	264	347
AT1G12300	89	196	218	132	101	200	202	224	211	173	236	219	135	91	173	136	176	175	150	215	145	242	203	245
AT1G12320	111	119	99	102	83	103	183	133	137	106	119	104	146	101	122	119	95	112	183	183	119	208	145	168
AT1G12330	558	632	691	599	724	806	62	69	85	227	240	41	558	587	663	695	676	690	52	57	53	58	110	46
AT1G12340	7	8	11	4	2	10	0	1	0	0	4	0	0	7	8	6	18	10	0	1	4	0	2	0
AT1G12350	464	531	478	419	464	385	783	765	882	702	525	682	451	382	434	411	513	458	685	782	694	814	700	836
AT1G12360	1341	1270	1622	1488	1831	1690	3461	3712	3958	3280	3123	2834	1388	1160	1506	1511	1636	1273	3318	3947	3292	3874	3018	3716
AT1G12370	526	362	623	324	392	495	1106	877	1264	804	775	911	575	507	653	564	547	490	1160	1003	1064	956	730	1121
AT1G12380	253	287	337	201	243	269	735	871	854	519	512	565	313	244	301	293	311	355	683	634	581	713	490	712
AT1G12390	372	379	443	405	402	422	834	996	879	779	759	935	397	311	427	366	409	465	823	851	683	1008	900	1094
AT1G12400	119	81	95	95	74	97	244	330	298	260	220	311	130	57	98	69	113	115	273	229	225	292	328	338
AT1G12410	3550	4220	4606	3797	4182	4157	1148	1434	1202	1919	2260	1255	3568	3509	4509	4213	4305	4375	1186	1112	1137	1367	1481	1408
AT1G12411	0	0	0	0	0	0	0	0	2	0	0	0	0	0	0	0	0	0	0	0	0	0	0	0
AT1G12420	139	174	204	115	203	229	641	493	820	491	542	523	163	130	207	209	125	228	470	532	549	576	471	668
AT1G12430	934	942	1102	702	858	1026	847	916	962	944	878	598	900	918	1278	1103	1088	1011	1022	1018	1088	957	946	1003
AT1G12440	1169	1237	1365	1392	1793	1540	901	976	1018	1253	1333	977	1351	1173	1991	1849	2128	1530	999	1104	911	1158	1331	1259
AT1G12450	139	95	161	238	172	201	351	313	289	365	359	276	189	175	199	214	182	146	292	347	267	343	214	383
AT1G12460	436	760	785	567	486	642	301	439	250	478	397	407	456	408	652	552	804	496	243	288	290	327	267	300
AT1G12470	1164	1239	1283	1204	1484	1454	2099	2412	2753	2106	2037	1842	1039	1046	1231	1146	1359	1151	2143	2040	2104	2272	1948	2328
AT1G12480	26	26	20	42	50	41	0	4	6	8	15	1	20	9	24	13	17	14	0	0	0	0	13	0
AT1G12490	6	0	16	0	18	0	0	0	0	0	0	0	0	3	0	6	1	0	0	0	0	0	3	0
AT1G12500	1182	1472	1537	1264	1217	1326	1498	1679	1624	1624	1521	1479	1317	1061	1785	1279	1915	1184	1344	1446	1515	1318	1314	1518
AT1G12520	472	786	640	742	770	617	999	1259	1135	1161	1342	1356	545	528	697	549	889	512	1129	1283	1201	1339	1189	1282
AT1G12530	352	341	446	305	283	380	733	726	654	668	604	636	378	258	387	305	462	281	722	595	571	769	579	787
AT1G12550	252	175	233	198	250	208	170	185	268	207	182	126	204	146	182	210	237	197	114	173	169	148	135	166
AT1G12560	2	0	0	0	0	4	1356	1110	1376	1053	448	628	0	0	4	0	0	37	993	1034	1199	913	894	613
AT1G12570	147	57	112	107	230	169	1	1	1	33	99	0	103	155	73	124	84	86	8	26	2	1	17	2
AT1G12580	1263	1103	1460	1172	1314	1223	1285	1467	1533	1319	1356	1243	1400	1402	1820	1780	2247	1208	1426	1479	1353	1629	1475	1455
AT1G12600	6	4	1	6	4	10	49	27	52	24	11	9	1	1	8	2	1	8	21	28	25	17	21	28
AT1G12610	0	0	0	0	0	0	1	0	0	0	0	0	0	0	0	0	5	0	0	0	0	0	0	4
AT1G12620	172	208	274	210	143	231	188	253	207	205	222	208	176	153	207	179	218	147	195	167	208	205	238	200
AT1G12630	1	1	0	5	4	0	4	0	1	16	4	4	6	1	1	4	5	7	11	0	3	2	1	9
AT1G12640	1101	967	1336	987	1178	1135	2103	1989	2474	2040	1884	1835	938	836	979	921	1165	951	2080	2034	1888	2294	1846	2254
AT1G12650	750	968	706	520	519	704	1289	1537	1372	1126	1078	1665	665	694	937	629	760	679	1309	1244	1072	1314	951	1322
AT1G12663	0	0	0	0	0	4	0	1	0	0	3	0	0	0	0	0	0	0	0	0	0	0	0	1
AT1G12672	4	0	0	0	0	0	0	0	0	0	1	0	0	0	0	0	0	1	1	0	0	0	0	0
AT1G12680	535	602	775	729	826	730	867	1053	859	955	1044	781	562	578	694	609	672	574	855	808	831	990	840	947
AT1G12700	112	164	203	152	166	112	113	180	121	83	129	164	115	137	181	138	159	99	127	123	82	97	77	168
AT1G12710	91	98	122	83	112	88	249	313	261	267	245	353	76	91	127	100	81	119	262	264	262	302	235	357
AT1G12730	118	123	140	112	149	146	204	327	231	182	271	224	135	79	146	162	177	116	205	198	216	269	221	264
AT1G12740	17	18	19	4	14	7	3612	3190	3878	2985	1546	1979	37	3	15	10	7	36	2401	2625	3034	2157	2319	2494
AT1G12750	457	696	614	648	590	720	658	826	632	728	695	582	447	520	757	625	741	553	523	629	498	590	510	812
AT1G12760	1055	980	1034	1148	1222	1172	2300	2235	2398	2011	2110	2065	978	1125	1153	1118	1417	1061	2038	2644	2477	2449	2237	2881
AT1G12770	2064	2334	2467	1615	1904	2231	557	610	615	863	1068	541	2141	1781	2915	2544	2782	2083	639	577	637	644	678	570
AT1G12775	73	173	133	99	97	122	99	130	101	105	132	98	91	75	107	143	114	112	100	94	111	114	109	122
AT1G12780	1025	1172	766	1817	1775	816	946	1332	1115	1461	1671	862	1737	1407	1800	1623	2339	1281	1026	1207	983	2042	1803	1510
AT1G12790	84	130	120	139	94	81	129	168	141	157	130	127	100	73	104	76	115	64	107	118	103	150	118	108
AT1G12800	10237	11861	13588	10963	12287	12598	1167	1246	1150	3328	4924	1092	9887	9506	13540	12094	13585	10392	939	1297	987	1249	2404	1163
AT1G12805	0	0	0	0	0	0	1	2	0	0	0	0	4	1	0	3	0	0	0	0	0	1	0	14
AT1G12810	172	175	161	175	295	286	480	579	529	460	472	456	225	170	189	193	237	208	553	533	537	546	589	531
AT1G12820	1181	936	1582	1273	1697	1443	893	1072	992	1047	1205	830	1395	1190	1455	1407	1809	1286	906	1024	971	1241	1044	959
AT1G12840	3452	3441	3612	3292	3977	3580	6334	6797	7087	6172	5410	6158	3641	2984	3883	3577	4344	3673	6549	6106	6123	7126	5850	6703
AT1G12845	44	59	46	43	65	76	44	52	39	41	57	73	50	72	46	46	68	46	49	46	17	26	16	30
AT1G12850	915	1123	1144	1072	915	1105	1640	1945	1786	1565	1382	1583	933	769	1220	973	1238	933	1512	1489	1441	1598	1423	1613
AT1G12855	0	6	0	0	0	2	0	0	0	0	0	0	0	1	1	1	1	0	0	0	0	0	0	0
AT1G12860	1162	1463	1425	1315	1515	1696	62	75	54	360	544	88	1228	1144	1649	1638	1747	1416	50	126	37	100	262	95
AT1G12870	0	0	0	0	0	0	0	0	0	0	0	0	0	0	0	1	0	0	0	0	0	0	0	0
AT1G12880	180	219	234	168	200	196	210	223	168	253	253	138	188	127	194	172	218	165	153	158	120	134	167	208
AT1G12890	0	7	2	2	9	1	0	2	16	11	12	15	0	7	9	7	5	1	9	6	16	9	26	4
AT1G12900	63321	69255	70184	70009	72089	77903	637	270	327	15149	21974	149	61487	59215	76032	75530	101512	57297	473	2135	264	349	9773	324
AT1G12910	733	620	775	751	1086	887	997	1118	959	1030	1206	1173	758	757	1022	1034	1072	817	1077	1210	1003	1478	1135	1354
AT1G12920	3264	3570	3747	3410	2458	3386	4036	4943	4412	4184	3767	4422	3387	3289	4817	3677	4418	3529	4534	4100	3916	4810	3894	4900
AT1G12930	817	764	1033	1041	974	966	1091	1375	1200	1097	1059	957	953	811	1123	997	1323	873	1027	1094	966	1199	1042	1271
AT1G12940	1	0	2	0	1	0	0	0	0	0	0	0	1	1	0	0	0	0	0	0	7	0	0	0
AT1G12950	3	0	0	1	0	12	549	612	659	491	217	258	21	5	1	5	0	12	573	438	522	425	317	390
AT1G12970	107	139	195	190	280	177	568	640	684	589	594	604	177	133	185	194	272	154	654	857	737	830	545	936
AT1G12980	6	14	1	6	11	7	0	0	0	1	3	0	0	17	2	5	2	6	0	0	0	0	0	0
AT1G12990	335	459	471	299	285	376	355	475	340	426	336	374	289	329	407	412	501	283	361	248	322	389	339	424
AT1G13000	176	304	224	303	230	246	760	1034	1019	925	719	751	246	135	250	183	227	222	921	814	767	901	733	902
AT1G13020	1344	1436	1415	1123	1121	1560	1821	2204	2338	1891	1523	1875	1268	1131	1565	1402	1438	1314	1881	1875	1708	2170	1661	1967
AT1G13030	536	529	520	450	356	539	532	720	636	520	486	634	484	414	729	468	528	606	595	424	516	597	518	544
AT1G13040	134	162	156	179	115	137	303	346	359	298	406	364	117	125	218	170	212	153	360	311	298	465	248	424
AT1G13050	93	113	126	77	91	133	256	300	260	264	320	336	81	71	155	82	118	97	235	272	202	313	213	306
AT1G13060	2091	2100	2381	2054	2292	2602	3690	4561	4504	3916	3540	4648	2265	1932	2321	2202	2291	2392	4555	3778	3879	4930	3821	4829
AT1G13080	1558	960	1874	1517	1920	1725	2998	1858	3248	2039	2762	1728	2140	1684	1687	1927	2140	1823	2026	3161	3065	2670	2911	3642
AT1G13090	1471	1056	1666	1316	1867	1503	649	579	748	920	1179	535	1320	1058	994	1281	1452	1304	581	670	629	552	670	706
AT1G13100	134	120	172	228	192	180	522	445	706	337	409	342	246	154	157	172	205	158	399	596	553	457	524	480
AT1G13110	877	841	713	1130	972	925	1723	1873	2528	1506	1669	1419	1318	878	896	928	1172	941	1633	2348	2312	1963	2285	1995
AT1G13120	669	858	854	788	660	821	1275	1506	1455	1144	1159	1244	679	635	852	672	835	686	1129	1100	958	1341	1006	1341
AT1G13130	1	5	7	1	0	2	9	8	22	8	0	6	0	0	9	1	1	4	7	18	22	10	15	0
AT1G13140	16	24	11	24	18	19	35	56	33	41	53	42	12	13	15	38	14	18	36	22	19	47	53	46
AT1G13150	34	34	46	60	28	52	80	41	67	40	83	68	37	24	19	32	76	20	44	44	37	69	55	82
AT1G13160	1152	1470	1341	1119	824	1272	2330	2936	2513	2096	1928	2845	1205	1287	2114	1225	1220	1430	2397	2170	2111	2471	1650	2280
AT1G13170	584	781	821	664	667	876	1861	2122	1946	1730	1561	1753	626	509	799	737	774	667	1897	1731	1672	1814	1357	1790
AT1G13180	196	209	208	142	171	173	609	728	629	541	496	548	189	129	160	178	177	153	590	502	491	618	528	551
AT1G13190	1050	865	1140	1179	1326	1116	1090	1126	1343	983	1318	1046	1147	1007	1172	1270	1256	1139	1238	1194	1038	1396	1250	1322
AT1G13195	161	180	203	152	234	198	486	450	475	426	364	453	203	165	173	206	190	216	500	503	464	508	431	622
AT1G13200	0	0	0	0	0	0	11	3	10	5	0	3	0	0	0	0	0	1	7	1	2	7	6	2
AT1G13210	249	258	290	274	203	251	2157	2200	2218	2127	1650	1729	254	153	348	523	416	274	2039	2233	1978	2216	1856	1887
AT1G13220	779	1040	1214	834	969	1125	1170	1366	1319	1266	1332	1203	854	843	1428	1006	1008	1052	1076	1118	1194	1208	975	1422
AT1G13230	1	4	4	0	6	1	9	4	4	2	18	0	3	3	17	6	16	4	1	3	1	26	4	2
AT1G13245	1082	1017	1296	1200	1447	1002	164	145	172	393	573	117	1144	1135	1452	1375	1963	1186	173	322	202	134	288	170
AT1G13250	374	232	513	365	503	447	504	496	522	507	414	324	474	451	399	413	545	372	435	493	547	367	442	608
AT1G13260	775	207	446	837	962	421	555	460	581	787	786	515	1499	1263	1375	1098	1856	783	936	1296	984	757	759	969
AT1G13270	1007	1095	1238	766	1000	1373	117	179	174	254	450	153	1208	1033	1596	1605	1336	1290	173	189	102	174	305	159
AT1G13280	349	225	374	378	384	390	1641	2160	1693	1529	1461	2051	369	276	260	405	349	346	1502	1576	1436	2034	1565	1990
AT1G13300	21	33	33	19	50	50	2263	2348	2183	1968	1334	1906	104	42	39	47	69	51	2565	2818	2524	2770	3231	3050
AT1G13310	7	8	3	0	0	1	10	1	0	2	5	1	0	0	0	0	1	0	1	7	2	4	6	8
AT1G13320	1780	1717	1897	1753	1843	2037	2569	2939	3070	2596	2557	2444	1822	1548	1995	1878	2172	1757	2610	2629	2644	3078	2532	2980
AT1G13330	94	59	96	70	41	43	59	87	59	119	75	85	85	46	58	39	60	74	104	87	73	92	52	101
AT1G13340	46	80	77	22	21	20	414	387	506	277	354	267	34	14	22	22	43	39	410	438	356	494	355	512
AT1G13350	1338	1780	1791	1545	1535	1693	1466	1886	1781	1776	1923	1364	1300	1491	2102	1530	1886	1369	1258	1549	1478	1595	1389	1631
AT1G13360	811	883	1009	733	1027	1104	2545	2150	2408	1719	2073	1889	847	670	648	869	864	758	2117	2652	1938	2600	2012	2971
AT1G13370	8	5	1	8	1	2	0	5	0	5	7	1	1	6	9	5	11	1	10	4	0	1	6	6
AT1G13380	532	614	585	570	602	680	594	692	549	620	607	578	572	516	800	692	767	517	716	559	603	855	697	765
AT1G13390	305	447	378	291	321	306	839	821	660	700	700	704	307	230	296	300	393	277	626	702	548	763	722	713
AT1G13400	11	25	17	21	15	29	0	0	1	5	3	0	0	14	29	17	4	24	0	0	0	0	0	0
AT1G13410	58	42	59	51	18	30	117	136	117	79	83	89	36	35	73	52	42	42	128	71	85	84	65	108
AT1G13420	4	1	10	4	10	1	1208	1440	877	992	418	694	40	0	0	1	7	10	990	664	813	864	579	568
AT1G13430	28	46	64	113	70	71	102	113	124	150	90	80	29	30	40	42	24	55	84	77	115	95	107	62
AT1G13440	44749	37752	42598	41719	40309	46210	43089	49742	52870	44635	38234	42398	50139	39744	54132	44618	58597	46494	60922	51723	51800	62710	58295	58086
AT1G13448	11	3	9	2	3	3	14	1	5	9	9	5	10	6	4	7	18	12	19	9	12	12	11	5
AT1G13450	514	539	703	534	685	551	1123	1264	883	933	1258	1020	564	469	611	607	758	600	977	1144	962	1424	1197	1380
AT1G13460	466	778	700	469	551	609	881	969	883	995	678	787	378	304	581	467	485	436	836	929	823	900	855	873
AT1G13470	4	12	6	0	0	5	0	0	0	0	0	1	4	0	2	0	1	1	0	0	0	0	0	0
AT1G13480	4	4	3	1	10	2	40	40	56	17	7	42	16	0	5	11	12	4	101	64	39	67	93	44
AT1G13490	0	0	0	0	0	0	0	1	2	1	0	0	0	0	0	0	0	0	13	0	1	0	1	0
AT1G13500	0	3	3	5	0	1	92	137	80	95	51	76	4	1	8	0	0	0	85	91	100	57	92	112
AT1G13510	0	4	2	0	1	1	198	231	285	158	81	117	4	2	0	0	0	0	166	254	231	174	136	142
AT1G13520	0	5	8	5	1	7	216	218	399	145	200	148	28	6	2	3	2	6	171	325	234	161	169	258
AT1G13530	1	4	1	4	1	6	169	245	215	171	135	143	4	0	4	6	8	2	216	211	301	203	228	207
AT1G13540	10	0	7	21	25	13	27	62	60	45	32	25	9	14	18	21	37	6	69	85	90	45	51	48
AT1G13550	2	0	0	0	0	0	17	32	11	17	16	6	6	0	0	0	0	0	8	33	28	13	23	25
AT1G13560	2028	1980	2590	1841	2036	2248	2766	3282	3386	2818	2803	3224	2011	1898	2491	1941	2407	2026	3061	2910	2515	3504	2641	3310
AT1G13570	336	373	479	355	429	425	676	704	680	686	771	618	270	261	381	445	506	419	723	644	618	854	711	870
AT1G13580	165	217	196	187	162	241	709	847	843	783	642	771	118	124	171	232	182	219	698	761	728	730	498	759
AT1G13590	5	0	2	1	0	4	239	344	210	222	167	266	14	1	0	0	1	3	433	229	226	324	276	334
AT1G13600	91	46	89	51	71	68	142	114	112	66	130	81	123	91	63	138	78	94	124	107	95	191	161	151
AT1G13605	0	0	0	0	0	0	0	0	0	1	0	0	0	0	0	0	0	0	0	0	1	0	1	0
AT1G13607	0	0	0	0	0	0	0	0	0	0	0	0	5	0	4	0	0	0	0	0	0	0	0	0
AT1G13608	1	23	8	0	0	0	0	0	0	0	0	0	10	1	13	8	11	4	0	0	0	0	0	0
AT1G13609	82	176	115	50	22	101	0	1	2	10	13	1	488	165	295	210	310	342	18	7	0	5	34	23
AT1G13610	7	11	5	2	8	13	126	75	116	68	65	68	14	5	9	13	14	11	115	93	110	102	87	174
AT1G13620	0	0	0	0	0	0	55	80	69	87	35	73	4	0	0	0	0	1	108	63	40	119	96	81
AT1G13630	149	112	174	160	129	170	167	220	182	133	232	192	137	173	193	232	164	176	143	162	133	118	94	203
AT1G13635	11	7	1	0	1	12	186	171	258	131	133	153	9	10	3	9	8	20	201	191	215	198	211	245
AT1G13640	1885	1910	2221	1751	1603	1583	1957	1762	1895	1800	1849	1277	2602	2165	3539	2795	3738	2228	2011	2402	2096	2357	2375	2446
AT1G13650	1183	1165	1591	1735	2093	1595	25	0	4	359	711	1	955	1036	1112	1666	1811	924	12	43	1	1	229	4
AT1G13670	74	44	86	120	119	58	472	630	538	427	321	535	94	59	93	114	111	103	385	358	357	373	299	479
AT1G13680	0	0	0	1	1	0	0	0	0	0	0	0	0	0	0	1	0	0	0	0	0	0	0	0
AT1G13690	260	249	220	236	216	306	319	395	361	293	359	337	243	238	289	284	303	271	349	300	333	389	262	424
AT1G13700	140	41	128	184	102	87	195	181	151	166	189	134	176	142	242	213	284	262	226	218	138	229	187	261
AT1G13710	219	267	404	319	295	373	26	3	6	81	132	5	321	415	383	399	415	312	16	52	17	24	57	11
AT1G13730	1160	1701	1472	1053	872	1496	2453	2990	2829	2300	2339	3572	1155	1202	1818	1115	1409	1146	2642	2204	2062	2864	1802	2886
AT1G13740	98	125	140	47	96	123	241	314	289	176	230	160	104	97	87	93	115	73	252	211	245	244	223	295
AT1G13750	91	78	119	109	80	111	503	566	677	489	340	421	169	62	107	105	65	129	474	489	673	429	489	507
AT1G13770	420	535	438	381	422	454	453	629	411	485	478	481	303	350	497	370	521	411	485	423	308	530	470	543
AT1G13780	173	162	132	175	185	159	178	161	192	188	267	212	135	148	186	173	161	168	215	190	189	227	232	213
AT1G13790	155	202	249	153	246	172	20	36	31	40	93	7	133	135	283	271	248	214	9	22	7	16	50	16
AT1G13800	92	80	96	62	41	99	80	152	126	95	87	99	56	66	78	69	74	72	96	82	80	114	90	112
AT1G13810	287	327	245	300	237	285	266	288	339	327	309	309	280	307	461	298	385	313	240	224	232	283	301	339
AT1G13820	1725	1926	2620	2019	2437	2083	372	418	313	746	1005	337	1788	1477	2023	2090	2209	1939	268	408	369	343	552	426
AT1G13825	0	0	0	0	0	0	1	6	1	0	14	7	0	0	0	0	0	1	0	2	0	0	0	1
AT1G13830	25	31	26	10	11	21	730	745	871	570	477	646	58	16	11	17	23	19	747	687	682	639	574	785
AT1G13860	438	546	611	563	415	593	788	1203	942	876	774	711	438	337	506	441	600	402	756	757	768	767	650	868
AT1G13870	338	387	394	395	326	397	377	512	491	490	394	502	392	394	447	340	421	379	389	457	378	404	410	464
AT1G13880	678	617	677	592	778	755	1119	1053	1118	1073	1058	866	602	529	686	653	748	634	1000	1044	964	1016	932	1238
AT1G13890	0	0	0	0	0	0	0	0	0	0	1	0	0	0	0	0	0	0	3	0	0	0	0	0
AT1G13900	483	541	554	533	534	632	1321	1590	1672	1220	1134	967	417	497	438	554	559	498	1276	1240	1422	1503	1255	1417
AT1G13910	105	169	159	134	128	170	287	285	178	253	273	195	102	101	141	104	152	114	234	303	207	209	201	262
AT1G13920	21	29	53	32	36	49	109	167	126	99	133	92	23	13	23	17	29	12	110	125	119	149	81	99
AT1G13930	4345	2675	4432	3941	5140	5092	8210	8483	8246	7522	5939	6821	4626	3453	3068	3731	3731	3575	7494	7885	8432	7142	7257	9747
AT1G13940	712	654	766	661	744	766	764	965	873	916	758	640	686	658	947	769	917	680	607	825	740	807	740	891
AT1G13950	100	52	85	55	69	61	740	880	986	674	429	645	179	74	94	128	130	122	889	859	902	992	872	807
AT1G13960	464	483	621	418	607	474	1508	1218	1636	1179	1184	988	467	428	581	539	548	405	1447	1511	1345	1389	1194	1436
AT1G13970	48	7	11	4	22	35	816	743	751	495	477	581	60	6	8	9	13	14	671	652	651	660	581	658
AT1G13980	1215	1301	1302	1252	1453	1316	2376	2965	2860	2431	2232	2054	1210	1064	1599	1362	1698	1118	2378	2436	2395	2873	2346	2699
AT1G13990	464	435	488	448	809	476	645	587	611	716	1038	737	571	402	380	357	440	575	628	736	553	741	733	822
AT1G14000	1579	1547	1981	1581	1814	1816	2464	2674	3114	2476	2191	2189	1725	1458	1700	1731	1716	1693	2451	2550	2669	2403	2107	2770
AT1G14010	246	243	239	276	334	332	1083	1508	1291	1058	962	1181	247	208	228	224	265	303	1210	1113	1091	1278	1072	1339
AT1G14020	384	640	661	527	455	636	841	1405	1109	1026	790	1092	379	396	604	461	552	427	931	923	963	1004	854	1055
AT1G14030	589	630	788	624	841	769	117	98	104	197	372	64	687	609	867	873	760	739	98	150	87	100	163	118
AT1G14040	138	145	139	66	106	135	1685	1350	1909	1486	1164	1232	135	65	141	96	170	135	1476	1701	1658	1490	1128	1676
AT1G14048	0	0	0	0	0	0	0	0	0	1	0	0	0	0	0	0	0	0	0	0	0	0	0	0
AT1G14060	380	415	464	344	199	443	837	986	881	891	656	1277	311	348	627	325	404	376	982	839	752	1094	618	995
AT1G14071	7	19	6	3	11	6	13	26	24	9	15	7	6	4	11	7	12	10	18	20	9	13	14	13
AT1G14080	0	1	5	3	0	8	434	623	624	431	299	324	13	0	0	0	0	12	599	553	589	551	538	508
AT1G14100	0	0	0	0	2	1	0	0	0	0	0	0	0	0	1	1	0	2	0	0	0	0	0	0
AT1G14110	2	0	0	0	0	0	0	0	2	0	2	2	0	0	0	0	0	0	0	0	9	0	10	0
AT1G14120	243	196	298	190	227	258	3851	3394	4701	3138	4044	4001	333	171	251	253	315	255	3104	3605	3349	3198	2660	4730
AT1G14130	245	186	267	238	290	310	924	1142	1145	922	1105	1113	269	202	175	225	286	247	1032	1122	926	1084	1045	1528
AT1G14140	335	313	373	302	326	404	343	491	374	378	456	450	280	259	361	389	370	353	387	424	342	406	365	458
AT1G14150	1651	1763	1771	1482	2034	1624	24	2	18	284	592	5	1515	1149	1479	1619	2045	1373	20	33	6	11	160	4
AT1G14160	2	1	4	6	6	6	524	490	366	457	286	408	16	1	0	8	10	1	282	371	446	530	386	441
AT1G14170	37	43	53	26	60	54	1042	1067	1232	892	429	487	83	37	60	43	68	62	1055	997	1072	913	869	746
AT1G14180	170	242	249	184	252	242	277	292	230	217	268	248	181	235	318	265	268	278	215	231	213	297	228	282
AT1G14185	27	23	42	14	15	46	589	528	557	413	396	293	13	53	9	38	50	16	432	588	527	565	537	586
AT1G14190	32	14	46	24	32	34	253	169	209	126	151	144	50	30	29	61	42	44	152	156	169	227	205	194
AT1G14200	367	122	277	146	191	223	1119	189	750	422	474	441	428	342	289	298	251	332	875	1914	678	894	390	1144
AT1G14205	38	70	66	51	61	81	40	40	30	57	58	46	52	63	137	128	121	71	37	41	22	31	41	59
AT1G14210	506	449	448	450	286	425	1834	2492	1885	1753	1187	1399	587	264	554	421	544	580	2113	1820	2209	1785	1836	2133
AT1G14220	0	0	0	0	1	0	112	157	185	108	56	95	4	1	0	1	0	1	177	142	150	130	114	53
AT1G14230	410	422	502	484	402	458	1664	1748	1738	1376	1275	1314	421	309	449	328	490	417	1491	1603	1426	1587	1409	1829
AT1G14240	16	12	21	5	27	12	641	663	791	540	537	363	42	5	2	19	11	34	742	503	530	909	526	731
AT1G14250	17	8	32	4	30	17	0	0	0	4	7	0	50	8	26	39	33	40	0	1	0	0	1	0
AT1G14260	13	34	11	10	16	35	82	68	59	52	40	58	37	32	13	33	26	17	73	60	57	76	54	65
AT1G14270	1718	2077	2442	1761	2332	2452	268	241	205	507	843	160	1764	1608	2472	2263	2466	2000	195	264	156	202	478	232
AT1G14280	1135	1717	1191	1250	1370	1305	116	215	163	405	504	192	1211	1345	1450	1185	1497	1153	144	141	105	103	255	138
AT1G14290	427	579	583	576	612	533	1280	1420	1182	1340	1125	1486	454	479	568	668	743	468	1266	1221	1110	1246	1030	1275
AT1G14300	459	486	447	416	375	487	775	847	810	718	828	961	358	421	607	492	453	448	760	622	636	978	617	883
AT1G14310	258	258	319	302	343	340	286	334	210	261	289	253	258	177	306	326	305	344	217	284	226	309	230	259
AT1G14320	17815	16777	18680	14634	13721	21128	18228	23847	21724	19673	17839	24464	17440	16324	23688	18839	21642	18423	23956	19664	18949	24139	19726	25073
AT1G14330	290	275	318	311	266	283	930	900	928	785	744	812	261	254	339	340	397	284	742	872	712	867	655	765
AT1G14340	302	216	274	375	348	285	915	938	1048	786	764	783	297	274	246	285	395	291	955	934	906	1019	1018	1180
AT1G14345	3832	4079	4645	3554	4714	4581	228	160	238	1098	1568	166	3709	3502	4217	3878	5119	3919	264	280	160	214	646	279
AT1G14350	426	523	511	295	335	472	503	532	614	470	502	528	530	426	587	615	599	524	502	513	435	703	552	734
AT1G14360	429	412	546	571	614	787	1393	1756	1748	1640	1678	1967	442	487	594	572	703	699	1581	1566	1365	1624	1309	2066
AT1G14370	126	102	77	133	69	59	379	467	641	420	400	351	146	80	165	129	162	117	455	472	411	458	509	514
AT1G14380	600	796	772	780	850	927	1306	1621	1443	1335	1202	1257	740	665	790	836	815	753	1369	1316	1271	1575	1412	1539
AT1G14390	3	5	1	7	13	19	467	530	548	413	319	500	18	3	4	11	13	9	424	331	349	505	358	347
AT1G14400	1829	1990	2029	2030	2326	2527	5024	5935	5702	4949	4482	5380	2265	1911	2311	2284	2801	2282	5924	5978	5099	6067	5497	7059
AT1G14410	1097	1183	1295	934	968	1626	349	482	416	568	657	475	1020	1078	1540	1423	1232	1468	393	374	299	516	472	464
AT1G14420	0	0	0	0	0	0	0	0	0	0	0	0	5	1	9	8	4	1	0	1	0	0	2	0
AT1G14430	201	345	273	191	293	232	47	54	50	80	107	23	279	192	470	420	406	425	77	51	39	41	103	29
AT1G14440	313	475	428	292	484	552	12	1	2	38	172	6	324	329	531	557	489	447	1	18	13	3	67	5
AT1G14450	54	66	66	40	37	44	129	109	102	135	93	137	63	34	71	64	47	56	96	91	68	132	107	113
AT1G14453	0	2	1	0	1	0	4	5	15	0	0	11	1	5	2	2	2	0	5	3	3	0	11	2
AT1G14455	0	0	0	0	0	0	0	7	0	2	0	5	0	0	0	0	0	0	1	0	4	0	3	1
AT1G14460	612	879	797	686	853	898	1001	1153	1041	968	963	888	650	654	878	821	1049	814	797	910	829	1086	766	867
AT1G14470	18	40	15	29	33	19	64	59	93	57	55	33	25	36	44	44	48	17	51	70	78	102	55	65
AT1G14480	36	42	62	43	36	27	95	131	115	154	80	102	35	44	38	29	51	36	96	94	67	145	90	95
AT1G14490	40	55	50	51	23	71	18	13	20	25	18	33	27	44	47	53	78	52	20	23	12	16	24	10
AT1G14500	0	0	0	0	0	0	20	14	21	17	16	35	0	0	0	0	0	0	9	17	22	16	17	11
AT1G14510	1196	1522	1368	1197	1273	1555	1606	1930	1802	1685	1772	1719	1331	1104	1633	1505	1612	1378	1886	1698	1546	1782	1578	2014
AT1G14518	0	0	0	0	0	0	0	2	0	0	0	0	0	0	0	0	0	0	0	0	0	0	0	0
AT1G14520	28	88	30	62	55	52	45	55	61	21	14	22	34	17	33	45	101	33	50	16	13	53	50	29
AT1G14530	122	100	125	96	122	106	256	312	381	301	256	336	98	83	109	102	138	138	369	302	225	360	327	313
AT1G14540	8	5	3	10	1	18	571	663	626	615	321	426	18	8	6	59	25	35	671	828	573	599	682	663
AT1G14550	1	0	0	0	1	0	34	41	30	92	43	43	0	0	0	0	0	0	64	39	27	50	44	32
AT1G14560	383	567	514	505	390	526	838	1015	907	736	775	930	443	369	510	392	472	369	824	889	715	808	727	893
AT1G14570	1106	1423	1363	1269	1577	1370	2503	2978	2812	2549	2219	2646	1234	1111	1376	1457	1469	1238	2457	2484	2395	2884	2173	2695
AT1G14580	625	830	789	643	758	758	193	244	204	289	398	151	783	663	924	710	969	768	191	195	235	263	287	153
AT1G14590	217	265	241	219	174	171	240	249	225	183	235	199	176	177	179	284	196	193	255	228	203	238	175	288
AT1G14600	168	140	193	194	142	155	48	65	58	87	92	35	226	105	162	169	142	168	81	72	61	48	81	80
AT1G14610	6334	6654	6678	6409	5232	6370	7294	8995	9612	7924	7838	7770	6675	5820	8763	6348	7502	6734	7709	8020	7403	8778	7231	8752
AT1G14620	574	543	636	514	482	605	1317	1769	1458	1263	1319	1756	523	483	676	586	707	589	1674	1295	1137	1831	1265	1789
AT1G14630	87	75	89	74	38	90	303	266	273	208	228	140	57	38	63	88	72	54	242	295	240	369	311	309
AT1G14640	81	149	128	131	133	121	160	201	153	98	189	80	88	64	108	116	154	109	160	142	110	146	151	135
AT1G14642	12	11	24	11	11	2	29	7	11	10	14	8	13	3	10	8	12	3	5	7	14	12	28	14
AT1G14650	2121	2268	2148	1988	1835	2330	3093	3801	3762	3245	3428	3499	2284	1999	3056	2234	2640	1976	3116	3306	3053	3919	3156	3631
AT1G14660	116	146	213	140	209	204	207	343	266	227	287	249	80	101	162	176	196	150	288	257	246	284	228	291
AT1G14670	2454	2414	2760	2520	2523	3109	7841	9132	9475	7054	6118	7970	2386	2349	3019	2596	2930	2277	8369	7679	7622	8452	6670	8565
AT1G14680	37	27	39	37	26	28	31	45	37	24	39	36	36	41	15	38	48	23	22	23	39	26	54	38
AT1G14685	775	733	1067	999	1076	1161	1035	1190	965	1072	1299	1064	912	855	1188	1122	1243	935	934	941	881	1200	1071	1273
AT1G14686	0	0	0	0	0	0	0	4	0	0	0	0	0	0	0	1	0	0	0	0	0	0	1	0
AT1G14687	60	61	49	22	34	74	31	35	14	40	23	25	47	45	73	68	82	47	17	52	30	47	34	38
AT1G14688	0	0	0	0	1	0	0	0	0	1	0	0	0	0	0	0	0	0	0	0	0	0	0	0
AT1G14690	924	926	1222	1045	1201	1201	1525	1573	1733	1560	1641	1303	1120	1005	1241	1208	1349	1001	1403	1761	1550	1916	1482	1965
AT1G14700	830	680	956	1086	1461	1114	39	32	37	331	469	37	922	1057	996	1398	1952	892	36	88	13	97	287	60
AT1G14710	2441	2923	2865	2929	2277	3016	4035	4809	4655	4080	3894	4007	2665	2457	3614	3010	3505	2691	4046	4060	3810	4436	3854	4524
AT1G14720	1119	878	1309	873	1047	988	1035	1092	809	785	782	532	1049	789	1164	1128	953	1046	957	779	723	1102	1026	1225
AT1G14730	51	27	39	40	38	63	1319	1221	1296	792	1186	923	89	36	14	25	40	57	1268	1278	937	1892	1687	1704
AT1G14740	1615	1472	1827	1828	1578	1572	3710	4124	4008	3468	3137	2745	1704	1647	2398	2238	2749	1825	3730	4115	3919	4453	3651	4615
AT1G14750	10	9	28	34	34	46	79	119	92	72	60	148	39	23	58	37	48	32	85	90	72	109	76	95
AT1G14760	6	12	33	14	28	43	0	0	0	0	16	0	8	9	17	12	18	19	0	0	0	0	5	0
AT1G14770	229	294	197	202	233	192	292	294	256	231	199	235	178	155	261	244	262	185	203	224	213	322	237	282
AT1G14780	34	40	59	81	49	50	518	531	737	486	286	282	84	52	74	51	103	49	577	623	563	384	411	541
AT1G14790	138	157	131	102	168	175	357	448	355	312	407	189	174	91	126	175	217	157	354	358	323	436	330	410
AT1G14810	3001	3018	2781	2506	2355	3208	2286	2910	2818	2245	2487	2878	2850	2593	3987	3315	3521	3257	2632	2193	2179	2922	2266	2624
AT1G14820	368	374	410	254	275	450	259	352	353	325	336	385	389	249	352	330	338	323	286	268	251	349	298	332
AT1G14830	2043	1940	2457	2065	2195	2554	5430	6888	6384	5317	4674	5681	1804	1727	2165	2150	2308	1912	6137	5118	5287	6068	4719	5655
AT1G14840	1374	1681	1876	1544	1550	1781	325	417	328	620	794	327	1368	1346	1745	1680	1971	1511	258	320	318	396	422	417
AT1G14850	1405	1223	1450	1500	1370	1586	2486	3037	3010	2412	2431	2516	1468	1550	2291	1531	1831	1565	2537	2485	2267	3270	2254	2947
AT1G14860	40	34	59	50	57	40	1411	1322	1271	1166	743	1135	91	67	100	86	104	62	1393	1550	1249	1319	1150	1573
AT1G14870	101	75	121	77	39	156	4210	3899	5052	3385	2344	3310	229	139	148	150	154	204	4628	5090	4731	5389	5600	5550
AT1G14880	0	47	10	0	0	0	0	0	0	0	0	0	0	0	0	0	0	0	0	0	0	0	0	0
AT1G14890	595	230	532	676	755	663	261	269	228	310	480	193	665	680	630	737	829	625	193	256	190	386	339	345
AT1G14900	1237	1460	1740	1324	1624	2170	1737	2077	1939	1692	1850	1854	1424	1313	2052	1676	1857	1536	1850	1916	1769	2351	2167	2373
AT1G14910	874	880	1013	875	1034	883	1415	1715	1683	1582	1507	1381	855	804	940	1047	1103	851	1473	1541	1571	1786	1549	1898
AT1G14920	713	1041	798	698	911	927	639	766	756	742	627	654	724	805	1098	1185	1127	796	660	800	764	758	630	721
AT1G14930	0	1	1	0	0	1	0	0	0	0	1	0	0	0	0	0	4	0	0	0	0	4	0	0
AT1G14940	0	0	0	0	0	1	0	0	0	0	0	0	0	0	0	0	0	0	0	0	0	0	0	0
AT1G14950	0	0	0	0	0	0	0	0	0	0	0	0	0	0	0	0	0	0	0	0	1	0	0	0
AT1G14960	10	2	6	0	1	1	1099	961	1303	999	508	542	15	0	0	0	0	13	913	807	848	797	690	1047
AT1G14970	258	349	350	177	238	390	582	774	668	590	634	842	269	196	366	318	355	336	724	576	683	761	521	867
AT1G14980	3115	2725	2938	2783	2941	4345	4109	5553	4341	4343	4512	6402	3012	2920	3739	3206	3840	4089	4911	4114	3951	4944	4285	6110
AT1G14990	139	139	154	147	116	163	270	256	241	287	222	221	154	137	179	131	182	201	290	234	232	364	289	371
AT1G15002	2	6	1	6	0	6	4	2	1	4	5	5	4	1	4	1	0	4	1	4	3	0	0	2
AT1G15010	16	8	27	7	8	14	22	18	26	30	8	23	5	7	34	16	76	7	22	14	22	12	1	12
AT1G15020	343	292	379	446	369	415	1012	1227	937	1011	813	1079	350	297	387	381	426	316	1027	988	1052	1275	1102	1183
AT1G15030	1235	1449	1478	1643	1284	1453	823	1055	706	1064	1033	752	1359	1341	1801	1403	1712	1331	810	753	623	821	865	937
AT1G15040	9	5	8	20	12	14	421	471	282	308	85	171	32	23	53	6	19	21	406	671	1000	306	305	579
AT1G15050	0	4	1	1	1	0	6	19	4	1	7	9	1	1	3	1	5	1	4	24	3	23	11	20
AT1G15060	1280	1379	1687	1366	1676	1522	1032	1013	1004	1145	1482	921	1346	1246	1289	1277	1704	1258	999	895	892	1060	888	1152
AT1G15080	70	113	91	79	90	127	104	129	118	148	91	104	40	71	102	96	92	82	105	101	117	144	108	157
AT1G15085	7	5	20	12	16	6	63	94	64	38	44	45	7	8	0	14	7	8	93	77	30	78	20	74
AT1G15100	326	392	408	170	357	300	1698	2029	2125	1496	1215	1337	264	200	249	187	255	244	2165	2411	2513	2237	2144	2467
AT1G15110	240	301	315	264	383	322	1840	1947	2019	1729	1579	1813	285	283	312	317	353	391	1838	2083	1953	2067	1771	2188
AT1G15120	1465	1637	1425	1260	1122	1545	4212	5394	4369	3847	3077	4592	1724	1272	1796	1479	1967	1576	5460	4196	4182	4955	4540	5419
AT1G15125	70	39	64	97	52	37	26	51	48	36	42	26	109	112	123	128	86	93	35	31	47	40	64	44
AT1G15130	1427	1418	1514	1617	1895	1630	3770	4116	5225	3870	3450	3332	1620	1156	1636	1527	1693	1567	3889	4399	4482	4516	3975	4486
AT1G15140	1958	2149	2356	1843	2157	2726	604	851	813	1097	1047	793	1947	1842	2770	2265	2896	2453	677	750	632	728	890	705
AT1G15150	14	4	17	2	5	2	7	1	1	1	8	0	11	4	15	21	27	1	6	5	2	4	1	0
AT1G15160	134	159	195	124	98	204	187	246	241	237	250	277	138	110	218	111	136	152	278	200	160	211	153	272
AT1G15165	271	429	369	340	242	300	229	246	234	287	270	218	284	245	392	321	312	207	232	220	210	188	187	170
AT1G15170	337	203	343	347	334	311	469	580	692	510	528	506	344	328	355	261	401	327	621	571	459	649	521	576
AT1G15175	54	44	61	51	89	31	8	1	1	16	14	8	66	50	32	75	74	58	5	5	7	2	5	4
AT1G15180	1756	1420	2092	1720	2018	2039	62	95	100	415	706	58	1772	1604	2219	2003	2690	1729	114	125	97	108	320	48
AT1G15190	2	7	1	4	6	11	29	48	32	22	36	36	2	6	6	6	1	7	50	35	49	42	47	56
AT1G15200	2140	2657	2733	2504	2229	2721	2559	3083	2765	2823	3141	3036	2169	2122	3216	2282	2956	2643	2597	2566	2419	3005	2414	3339
AT1G15210	148	77	166	134	87	146	9519	12026	11301	8441	5696	8798	324	83	106	112	93	226	9644	9432	10193	9991	7493	7846
AT1G15215	122	181	172	166	138	165	193	315	240	246	335	290	125	129	154	181	187	181	207	220	181	319	254	252
AT1G15220	114	163	157	121	157	138	154	197	253	179	173	228	89	106	119	147	183	104	184	187	178	281	174	227
AT1G15230	559	370	662	503	693	617	729	815	826	720	928	753	621	483	551	506	687	577	684	812	666	919	763	1006
AT1G15240	1358	1442	1824	1621	1826	1768	2503	2719	2870	2610	2748	2264	1527	1235	1546	1429	1610	1333	2286	2638	2350	2574	2332	2810
AT1G15250	322	473	400	347	292	484	295	359	345	360	406	477	412	446	629	345	548	450	376	329	281	341	449	420
AT1G15260	814	742	1089	762	854	1032	14	28	19	168	328	1	950	830	956	793	1161	945	15	33	15	7	112	22
AT1G15270	1301	1365	1447	1259	1148	1205	2089	2694	2214	2295	1989	2437	1676	1500	1643	1122	1650	1720	3234	2271	2153	2598	2540	3173
AT1G15280	1834	2053	2257	1926	2132	2011	2820	3341	3043	2856	3141	2879	2068	1945	2590	1938	2439	1969	2709	3036	2707	3123	2503	3158
AT1G15290	13988	12572	16595	17448	17900	16389	2445	2246	2691	5154	7485	1964	15412	15042	22895	17290	23000	14192	2370	2635	1912	2638	4221	2591
AT1G15310	76	94	71	95	61	81	605	603	813	513	402	587	80	56	68	108	102	67	580	565	573	773	468	635
AT1G15320	0	0	1	1	0	1	9	1	0	8	5	9	0	0	1	0	0	0	2	1	10	8	8	9
AT1G15330	5	1	1	4	19	4	20	15	15	9	40	31	4	5	15	8	17	1	27	11	11	91	34	39
AT1G15340	3404	3284	4355	3369	5371	4971	3789	3933	4747	3935	4762	3487	3824	3735	4287	4318	4799	3738	3370	4228	3722	3958	3704	4665
AT1G15350	328	324	387	252	424	321	1220	1475	1119	1096	1058	1260	390	282	284	338	451	354	1346	1345	1193	1381	1150	1325
AT1G15360	0	0	1	0	10	5	0	1	0	0	0	0	1	0	0	5	4	0	0	0	0	0	0	0
AT1G15370	583	696	716	594	668	674	1241	1220	1143	1103	1177	1186	661	484	655	637	716	689	1184	1165	1080	1423	1038	1458
AT1G15380	17	11	6	16	13	22	1113	1372	1026	936	814	874	33	2	13	27	36	23	1656	1343	1304	2902	2316	1882
AT1G15385	0	0	0	3	0	0	9	10	25	4	2	0	0	0	0	0	0	0	18	4	11	6	0	13
AT1G15390	981	972	1127	887	833	1052	394	525	383	549	655	601	950	832	1187	1026	977	863	408	397	308	557	433	482
AT1G15400	590	473	664	512	730	639	1466	1638	1599	1482	1430	1544	666	458	484	524	622	593	1426	1844	1752	1882	1774	2068
AT1G15410	911	799	1134	803	753	777	592	576	591	698	855	626	805	640	910	883	1044	1083	523	659	469	705	587	630
AT1G15415	1	1	10	2	3	6	10	7	3	6	2	11	1	3	10	8	8	0	8	4	13	16	24	11
AT1G15420	736	970	698	561	362	723	1145	1743	1546	1199	1059	1517	659	749	1018	590	726	775	1399	1206	1118	1472	974	1523
AT1G15430	214	182	278	189	280	285	412	521	506	398	457	504	189	221	264	268	329	213	439	502	450	507	422	537
AT1G15440	1092	1347	1121	1067	682	1224	2079	2643	2718	2114	1891	2647	1266	1227	2223	1129	1179	1235	2371	2250	2112	2524	1885	2511
AT1G15460	10	4	9	4	2	15	893	601	992	509	624	602	12	0	3	4	0	20	651	649	454	840	637	873
AT1G15470	448	554	544	449	358	581	1057	1141	1360	1002	810	1081	499	416	500	479	469	430	1206	953	953	1099	872	1083
AT1G15480	300	360	291	348	241	338	668	811	768	723	670	876	269	295	422	331	234	330	701	641	502	859	543	766
AT1G15490	284	437	487	394	341	500	887	1068	970	727	863	712	349	322	364	385	480	270	823	1019	893	918	909	983
AT1G15500	8352	9078	9735	7958	7480	9877	7449	8843	8386	7912	7690	7803	8687	8644	13772	9918	11644	9075	8850	9244	8732	9143	7957	9420
AT1G15510	671	783	712	672	562	646	130	217	197	275	275	107	553	709	1175	631	727	744	176	144	158	141	207	141
AT1G15520	126	196	182	133	141	150	219	219	251	224	264	249	114	108	193	166	138	168	217	158	121	200	191	216
AT1G15530	222	244	241	349	319	197	365	397	505	412	366	313	310	216	361	354	401	285	418	441	509	449	494	476
AT1G15540	0	0	0	0	1	4	3	11	3	5	2	2	0	0	1	0	2	1	5	5	1	2	6	6
AT1G15550	245	129	314	290	276	236	1017	718	1106	838	687	633	398	356	477	261	313	298	742	1086	801	764	705	1238
AT1G15570	617	730	836	555	764	1078	648	813	585	595	828	749	575	629	999	922	892	828	595	621	506	705	729	659
AT1G15580	15	21	28	24	16	7	6	9	4	5	20	0	8	14	5	14	11	19	6	8	4	1	17	12
AT1G15620	0	4	0	0	1	0	1	0	1	0	0	0	0	0	0	0	0	0	0	0	0	0	0	0
AT1G15625	0	6	11	0	4	7	60	38	38	47	9	53	2	3	0	13	0	16	29	47	59	76	84	63
AT1G15630	0	0	1	0	1	1	9	26	17	28	2	27	1	1	0	0	0	0	19	9	29	6	12	15
AT1G15640	0	0	0	0	0	0	93	72	74	35	49	39	1	0	0	0	0	0	51	51	65	89	41	39
AT1G15660	544	666	803	544	584	779	774	1012	849	774	852	950	536	541	925	735	750	637	833	669	692	917	736	820
AT1G15670	222	110	145	224	205	125	974	952	1027	985	782	829	430	214	365	349	393	353	1260	1470	1440	1579	1382	1327
AT1G15690	23044	19269	23850	17808	22916	24861	24239	27445	31185	24185	22714	25176	24575	21812	29623	27613	30039	23033	28036	24861	23671	28801	23608	26920
AT1G15710	850	822	936	617	646	1045	528	632	605	620	464	518	711	754	954	724	728	911	469	535	541	506	557	591
AT1G15730	1843	1890	1638	1933	1848	1932	182	268	164	576	623	191	1690	1707	2278	2039	2307	1860	214	221	234	227	418	234
AT1G15740	1353	1208	1850	2177	2897	1820	3516	3173	3906	3301	3533	2590	2050	1663	1848	2371	2759	1848	3011	3715	3145	3954	3698	3933
AT1G15750	6128	6050	7424	5921	6967	6689	8476	8782	10290	8103	8611	7933	7619	6307	8525	7471	9677	6622	8874	8964	8413	9981	8948	9584
AT1G15760	50	97	106	40	48	91	223	271	243	205	224	316	51	86	42	51	60	71	217	252	169	179	155	289
AT1G15770	0	0	0	0	1	6	4	12	0	9	0	2	0	1	0	0	0	0	0	0	0	9	1	0
AT1G15772	8	0	0	5	0	0	8	13	12	13	11	4	0	0	0	0	0	0	16	9	11	16	0	16
AT1G15780	1486	1441	1813	1617	1730	1836	3333	2985	4519	2980	2749	2316	1674	1403	1756	1455	2009	1472	2873	2990	3418	3188	2903	3146
AT1G15790	31	41	41	42	20	29	124	156	188	91	142	135	51	51	50	34	56	46	167	156	183	206	179	220
AT1G15800	38	54	76	59	72	88	333	276	378	264	299	285	76	59	107	65	87	46	282	273	234	320	303	356
AT1G15810	553	531	689	453	474	672	1319	1750	1378	1285	1135	1489	624	478	708	646	608	674	1598	1274	1280	1448	1133	1555
AT1G15820	39660	48503	48315	51887	63755	57435	975	859	667	12579	20014	663	42635	40268	50203	57448	64302	45692	991	2203	696	1031	7880	1016
AT1G15825	0	1	0	2	1	1	0	0	0	0	2	0	2	3	0	1	1	1	0	0	0	0	0	0
AT1G15830	421	356	482	492	697	686	10	19	20	150	253	25	648	650	789	806	1161	528	30	23	5	18	119	16
AT1G15840	7	0	2	18	1	5	0	0	1	1	4	0	5	2	5	1	35	14	0	0	1	0	0	0
AT1G15860	656	888	830	752	687	697	1487	1618	1510	1258	1250	1331	756	532	785	725	765	759	1334	1344	1178	1379	1229	1595
AT1G15870	48	56	50	35	21	56	81	152	106	80	119	118	50	66	65	33	49	48	105	95	57	109	75	132
AT1G15880	549	458	599	559	874	640	1036	1157	1130	1014	1129	849	548	523	623	716	765	560	1150	1219	1064	1442	1188	1337
AT1G15885	31	38	59	63	67	53	18	22	10	21	27	14	38	56	42	54	78	47	31	33	11	11	26	27
AT1G15890	11	22	33	19	24	12	131	125	163	133	67	81	21	25	27	34	56	13	123	157	129	150	154	178
AT1G15900	2	1	0	10	6	0	33	36	22	27	23	73	1	9	13	0	5	6	44	34	25	33	17	29
AT1G15910	692	832	910	727	885	797	871	1182	921	985	1173	918	667	673	915	754	905	807	978	963	839	1295	960	1289
AT1G15920	286	396	429	328	431	378	752	764	739	701	733	693	329	302	394	384	474	285	734	766	700	779	648	852
AT1G15930	5127	5052	5387	4435	4221	6465	6303	8265	7360	6953	6622	9297	5003	4869	7223	5655	6675	5589	7422	6692	6171	8845	6846	9162
AT1G15940	1106	1194	1519	1127	1119	1335	1383	1582	1375	1455	1526	1488	1208	1172	1852	1443	1523	1271	1312	1527	1123	1537	1210	1556
AT1G15950	1201	763	1281	879	1001	1040	1252	1117	1587	1034	888	822	1366	1435	1291	967	1392	1076	1411	1430	1525	1179	1154	1419
AT1G15960	435	337	630	334	484	348	91	34	103	118	244	35	488	300	456	477	631	399	45	45	43	81	124	66
AT1G15970	446	492	590	378	614	559	626	618	637	598	658	628	487	381	477	573	504	484	681	671	561	678	659	750
AT1G15980	6571	6720	7380	7179	9174	6691	79	27	38	1568	3035	37	6442	5473	6710	7248	9011	6286	94	265	41	71	901	49
AT1G15990	7	7	4	1	1	4	0	1	0	0	0	0	3	0	4	2	12	0	0	0	0	0	1	0
AT1G16000	170	199	146	144	141	206	497	644	491	618	375	697	125	154	175	262	183	201	588	436	444	507	542	674
AT1G16010	1231	1375	1495	1311	1269	1476	1978	2233	2312	2143	2103	1977	1249	1022	1378	1170	1420	1326	1771	2039	1936	1984	1704	2156
AT1G16020	570	851	740	628	673	699	827	1029	1033	945	728	871	611	561	829	654	714	588	846	820	733	879	700	877
AT1G16030	164	179	240	212	201	228	374	490	441	390	430	369	171	191	210	179	221	168	298	394	350	446	355	431
AT1G16040	158	261	189	219	182	274	582	817	516	528	548	782	221	204	205	293	201	241	648	584	564	661	556	780
AT1G16060	31	19	32	34	22	49	411	360	465	331	298	291	62	42	32	19	30	39	290	331	316	331	244	332
AT1G16070	68	82	111	66	82	112	175	215	191	126	136	156	128	85	104	105	116	107	198	138	124	192	126	147
AT1G16080	4531	4672	5597	4109	6454	5359	430	577	479	1366	2210	441	4420	3879	4330	5113	5603	4422	494	512	388	576	1049	617
AT1G16090	208	396	276	190	240	225	74	90	48	108	140	74	212	186	306	234	263	250	41	76	35	94	82	74
AT1G16110	126	47	131	110	84	78	222	270	172	231	185	103	166	141	146	221	185	99	180	234	153	232	250	193
AT1G16120	1	1	0	1	0	2	116	94	193	79	117	68	5	0	4	4	0	1	69	83	75	119	115	103
AT1G16130	52	32	68	33	32	25	102	53	174	69	52	55	68	84	120	206	158	58	87	90	96	131	101	110
AT1G16150	11	1	1	9	1	2	127	40	188	76	59	72	12	13	16	8	9	4	75	149	142	135	132	96
AT1G16160	0	0	2	0	0	1	23	12	40	29	9	19	1	0	0	1	1	9	52	20	30	43	42	19
AT1G16170	275	251	238	412	356	267	494	504	450	577	435	483	260	260	469	319	589	279	483	468	317	494	468	560
AT1G16180	2294	2133	2452	2445	2797	2388	6579	7197	8395	6305	5999	6024	2944	2055	2269	2336	2627	2635	7283	7578	7711	8363	7074	8644
AT1G16190	641	680	707	614	465	778	1559	2100	1911	1555	1467	2091	655	658	1088	683	887	659	1723	1442	1500	1675	1317	1782
AT1G16210	1275	1320	1466	1413	1443	1561	2023	1950	2325	2037	1794	1771	1435	1232	1589	1303	1472	1434	1981	2172	1844	2267	2008	2203
AT1G16220	160	182	229	153	227	232	359	443	339	379	338	432	165	154	230	185	206	165	375	338	354	463	345	441
AT1G16225	1	1	2	10	1	0	15	12	1	1	5	1	1	1	0	0	1	1	3	0	1	14	2	1
AT1G16230	0	0	0	0	0	0	3	5	3	4	4	4	0	0	0	0	0	0	4	2	2	13	1	7
AT1G16240	873	971	1082	852	1197	966	1777	1987	1953	1662	1592	1544	810	780	925	1051	1127	868	1708	1962	1716	2082	1830	2175
AT1G16250	306	274	347	298	351	309	410	436	479	377	364	387	325	268	345	264	389	275	414	461	359	480	386	530
AT1G16260	596	554	620	634	849	554	24	29	43	142	284	22	660	434	822	838	1091	582	39	59	45	57	128	38
AT1G16270	992	974	1312	1074	1165	1338	2087	2402	2841	1988	1847	1928	1116	993	1348	1156	1274	1172	2213	2075	2126	2325	1654	2483
AT1G16280	328	443	359	275	222	318	495	651	712	461	499	646	330	279	525	272	437	358	436	477	593	501	421	627
AT1G16290	0	0	0	0	0	0	1	1	0	1	0	0	6	4	0	5	6	1	1	0	0	1	0	2
AT1G16300	464	516	542	450	384	618	1405	1884	1804	1374	1120	1821	503	500	600	435	503	547	1697	1505	1286	1786	1308	1842
AT1G16310	74	64	94	75	86	88	442	401	544	335	338	384	90	97	63	51	115	94	423	461	420	401	322	511
AT1G16320	2933	3375	3851	3088	3340	2877	654	593	767	1191	1462	605	2823	2972	3242	2585	3703	2575	524	763	595	591	908	712
AT1G16330	177	242	214	172	192	265	332	437	459	308	340	408	171	170	288	216	234	179	414	353	346	435	316	499
AT1G16340	341	344	452	282	306	357	677	866	642	653	501	638	378	240	390	392	357	397	672	627	454	740	523	714
AT1G16350	3549	3476	3717	3233	3237	4186	3286	4182	3920	3844	3711	3987	3170	3203	4552	3496	4249	3720	3766	3493	3047	4391	3487	4322
AT1G16360	5	17	2	5	1	6	28	23	8	24	17	30	8	0	1	9	2	0	11	5	15	8	7	20
AT1G16370	34	8	8	15	15	8	499	342	330	311	251	335	12	26	38	10	52	33	205	221	274	226	210	287
AT1G16390	409	519	240	347	380	269	477	573	361	536	577	638	566	345	787	727	1152	592	338	424	352	341	401	285
AT1G16400	579	329	456	438	472	508	1721	1584	1616	1118	623	626	694	496	531	393	612	573	1902	1229	1625	1450	1046	1604
AT1G16410	1862	755	1693	1033	2362	986	49	7	54	256	781	1	3236	1383	1591	2578	2803	2058	21	218	33	14	322	46
AT1G16420	27	16	22	10	11	31	59	55	64	90	57	35	34	22	29	23	14	13	30	40	43	74	83	59
AT1G16430	96	145	140	115	93	109	121	173	171	165	135	165	109	94	103	137	121	95	188	122	101	152	120	219
AT1G16440	1	4	2	0	1	1	272	213	265	224	107	179	10	0	1	0	5	9	193	170	246	213	182	96
AT1G16445	155	208	247	153	154	231	48	65	63	78	93	61	157	169	300	223	187	212	38	44	51	59	74	69
AT1G16460	1231	1258	1332	1142	1381	1319	1534	1875	1602	1742	1695	1690	1181	978	1239	1343	1471	1249	1412	1611	1557	1844	1609	2086
AT1G16470	1285	1345	1252	1168	1133	1312	2479	3123	2598	2571	1957	3108	1309	1141	1385	1229	1290	1365	2789	2598	2401	2847	2286	2751
AT1G16480	65	109	71	45	37	82	150	155	140	145	117	176	54	27	108	67	79	77	179	159	166	176	158	217
AT1G16489	0	0	0	0	0	0	0	0	0	0	0	0	0	0	0	1	0	0	0	0	0	0	0	0
AT1G16500	74	108	71	52	63	96	144	84	148	88	75	67	95	61	118	84	92	61	140	131	135	196	186	124
AT1G16510	173	69	171	64	82	77	81	82	69	82	53	60	113	77	58	112	132	132	168	87	95	118	141	193
AT1G16515	56	42	73	4	11	24	13	32	22	18	21	17	48	16	23	22	27	21	26	11	18	49	37	17
AT1G16520	712	597	940	538	637	931	1095	1215	1186	1080	1053	1092	678	712	1049	778	818	801	1138	1086	1059	1303	1045	1419
AT1G16530	27	18	32	22	18	34	346	365	399	251	185	229	42	3	19	13	14	33	287	249	283	317	284	318
AT1G16540	305	397	453	424	397	409	1226	1275	1199	1247	1074	1178	335	273	318	348	406	321	1075	1185	1042	1095	936	1183
AT1G16560	653	720	846	662	775	874	2305	2594	2335	2158	1750	2225	758	561	866	744	833	804	2265	1981	2055	2409	2040	2482
AT1G16570	309	354	375	283	346	372	701	951	628	738	817	873	343	277	309	363	342	348	1028	760	604	958	668	890
AT1G16590	39	59	55	27	65	59	68	166	117	161	113	116	73	58	52	81	89	65	124	109	83	143	124	202
AT1G16610	1525	1491	1739	1312	1554	2069	1982	2348	2521	2173	2174	2735	1559	1674	2237	1646	2024	1695	2351	2164	1981	2574	1963	2633
AT1G16630	312	410	419	235	296	516	545	660	583	506	467	525	392	309	520	497	451	422	690	604	558	781	526	783
AT1G16635	0	9	3	4	0	0	0	0	0	0	0	2	5	0	0	0	0	0	1	0	0	1	0	1
[truncated: 24,056 more rows]
