# Supplementary material for: Static magnetic field regulates Arabidopsis root growth via auxin signaling
Source: Sci Rep. 2019 Oct 7;9:14384. doi: 10.1038/s41598-019-50970-y (PMC6779896; doi:10.1038/s41598-019-50970-y)
Supplement: Supplementary file 2 — Supplementary dataset [file 41598_2019_50970_MOESM2_ESM.zip › Supplementary information/Table S3 Correlations of gene expression levels between replicates..xlsx]

## Sheet: Sheet1
Table S3 Correlations of gene expression levels between replicates.
Samples	repeat 1 vs repeat 2	repeat 1 vs repeat 3	repeat 2 vs repeat 3
N180R	0.9782	0.9692	0.989
N0R	0.9761	0.9911	0.9604
N180L	0.9947	0.9834	0.9884
N0L	0.9705	0.995	0.9806
N180RCK	0.9322	0.9831	0.9256
N0RCK	0.9127	0.9232	0.9075
N180LCK	0.9937	0.9851	0.9829
N0LCK	0.9746	0.9915	0.965
Tissues name: N0R for roots under the N0 treatment, N0L for leaves under the N0 treatment, N180R for roots under the N180 treatment, N180Lfor leaves under the N180 treatment.
N180RCK, N0RCK, N180LCK, N0LCK for the control to N0R, N0L, N180R, N180L, respectively
