# Supplementary material for: Static magnetic field regulates Arabidopsis root growth via auxin signaling
Source: Sci Rep. 2019 Oct 7;9:14384. doi: 10.1038/s41598-019-50970-y (PMC6779896; doi:10.1038/s41598-019-50970-y)
Supplement: Supplementary file 2 — Supplementary dataset [file 41598_2019_50970_MOESM2_ESM.zip › Supplementary information/Table S4 Average fold change for all genes from N0R vs N0RCK samples.xlsx]

## Sheet: Table S4a. N180L vs N180LCK
Table S4a Average fold change for all genes from N180L vs N180LCK samples
Gene	baseMean	log2FoldChange	lfcSE	stat	pvalue	padj
AT3G52310	282.747	0.763993	0.131895	5.79243	6.94e-09	4.38e-05
AT3G05630	202.977	0.728623	0.135527	5.37621	7.61e-08	0.000287908
AT1G23110	148.452	0.683603	0.129107	5.29484	1.19e-07	0.000338867
AT4G32920	2620.34	0.679885	0.106734	6.36991	1.89e-10	3.58e-06
AT5G01220	2479.04	0.679609	0.109176	6.22492	4.82e-10	4.56e-06
AT3G43110	65.0709	0.660408	0.124947	5.28552	1.25e-07	0.000338867
AT2G11810	62.8949	0.61893	0.120323	5.14392	2.69e-07	0.000636477
AT3G09440	23878.5	0.600595	0.117854	5.09608	3.47e-07	0.000729126
AT3G03780	33904.9	0.598265	0.10524	5.61828	1.93e-08	9.12e-05
AT2G26150	505.867	0.595782	0.134306	4.2871	1.81e-05	0.0201506
AT5G20150	789.329	0.595545	0.132225	4.16369	3.13e-05	0.0269356
AT5G62480	130.766	0.595468	0.132204	4.09344	4.25e-05	0.0335131
AT1G17710	201.073	0.595394	0.128711	4.03768	5.4e-05	0.0401392
AT3G09350	1452.47	0.595326	0.129925	3.98866	6.64e-05	0.0432252
AT5G03545	449.271	0.595279	0.126653	4.02818	5.62e-05	0.0401392
AT1G36370	2472.91	0.585136	0.126172	3.98135	6.85e-05	0.0432252
AT3G02040	597.498	0.516676	0.131574	3.92689	8.61e-05	0.0508885
AT4G04610	4201.16	0.498209	0.100112	4.9765	6.47e-07	0.00122522
AT5G56030	27120.5	0.488245	0.104059	4.69198	2.71e-06	0.00426701
AT3G09922	144.533	0.487653	0.133996	3.63932	0.000273364	0.117739
AT1G62180	4533.8	0.466185	0.0946482	4.92545	8.42e-07	0.00144794
AT1G17170	940.045	0.4637	0.127015	3.65076	0.000261468	0.117739
AT4G39260	1733.99	0.456223	0.110181	4.14067	3.46e-05	0.0284928
AT5G48850	280.809	0.45146	0.135386	3.33461	0.000854187	0.248687
AT1G06720	2143.69	0.447131	0.11567	3.86558	0.000110823	0.0582561
AT1G51680	9907	0.44305	0.10003	4.42916	9.46e-06	0.0119348
AT5G54960	226.751	0.442454	0.133988	3.30219	0.000959339	0.263109
AT5G56010	20914.7	0.436322	0.104033	4.19408	2.74e-05	0.0266931
AT1G04880	125.377	0.434776	0.13552	3.20821	0.00133562	0.29848
AT3G49180	346.252	0.429458	0.125615	3.41883	0.000628903	0.216388
AT3G56200	888.181	0.424608	0.114634	3.70402	0.000212206	0.0979462
AT1G15550	350.328	0.42452	0.122081	3.47736	0.000506377	0.192979
AT3G06530	3550.45	0.423285	0.124987	3.38662	0.000707581	0.219512
AT5G38900	72.2458	0.421694	0.127383	3.31044	0.000931501	0.260356
AT3G57660	2292.65	0.420695	0.117952	3.56666	0.000361565	0.14558
AT5G54100	526.713	0.411804	0.118934	3.46245	0.000535286	0.194803
AT2G05520	3875.3	0.411321	0.129794	3.16902	0.00152951	0.31842
AT4G23990	318.935	0.408789	0.135139	3.02496	0.00248668	0.390883
AT5G26220	95.674	0.402359	0.127343	3.15966	0.00157955	0.31842
AT4G31800	439.744	0.399244	0.125314	3.18595	0.0014428	0.306781
AT2G20570	6194.86	0.398335	0.0920506	4.32735	1.51e-05	0.0178493
AT4G28040	76.1543	0.39754	0.130357	3.04962	0.0022913	0.379805
AT3G54990	153.121	0.397065	0.135571	2.92883	0.00340237	0.447111
AT3G21540	1076.75	0.396011	0.123761	3.19982	0.00137515	0.29848
AT1G72440	2485.83	0.392296	0.107805	3.63895	0.000273753	0.117739
AT1G65060	1291.14	0.391588	0.13163	2.97492	0.00293061	0.430437
AT4G13750	1150.14	0.391507	0.124838	3.13614	0.0017119	0.321749
AT3G27270	176.778	0.39144	0.133019	2.94273	0.00325332	0.447111
AT2G27190	965.276	0.391189	0.122356	3.19714	0.00138799	0.29848
AT3G50350	117.29	0.390612	0.135584	2.88097	0.00396458	0.465207
AT1G56120	74.9646	0.38928	0.132418	2.93977	0.00328451	0.447111
AT4G13930	9939.66	0.388155	0.0874694	4.43761	9.1e-06	0.0119348
AT3G22310	1445.83	0.388006	0.123012	3.15422	0.00160926	0.31842
AT2G33770	5214.27	0.387623	0.114198	3.39431	0.000688012	0.219512
AT3G10090	306.864	0.385955	0.129086	2.9899	0.0027907	0.415837
AT3G07050	2658.09	0.385936	0.122097	3.16091	0.00157278	0.31842
AT5G55920	2532.73	0.385353	0.116177	3.31695	0.000910074	0.260356
AT2G38940	377.582	0.384588	0.134058	2.86882	0.00412008	0.465207
AT1G69260	607.38	0.383731	0.13555	2.83092	0.00464144	0.478204
AT5G08360	97.8552	0.383511	0.133718	2.86806	0.00412993	0.465207
AT3G23450	200.008	0.382955	0.135311	2.83018	0.00465217	0.478204
AT1G29030	523.931	0.382544	0.116141	3.2938	0.000988445	0.267219
AT5G20410	248.617	0.382376	0.130492	2.93026	0.00338681	0.447111
AT3G07350	1639.53	0.382373	0.119236	3.20687	0.00134188	0.29848
AT3G57157	64.4324	0.381234	0.12939	2.94639	0.00321503	0.447111
AT4G30290	227.886	0.381022	0.13191	2.8885	0.00387078	0.465207
AT1G01120	2373.37	0.380878	0.120794	3.15313	0.00161532	0.31842
AT1G01010	271.275	0.379861	0.132078	2.87605	0.00402688	0.465207
AT1G02220	244.864	0.379428	0.135491	2.80039	0.00510413	0.484258
AT5G40390	932.705	0.379054	0.132015	2.87129	0.00408804	0.465207
AT2G36690	172.255	0.378654	0.133702	2.83207	0.00462477	0.478204
AT2G37890	138.219	0.377429	0.135318	2.78921	0.0052837	0.484258
AT2G37040	14422.6	0.377275	0.105487	3.57652	0.000348198	0.143246
AT4G23540	793.41	0.376592	0.110899	3.3958	0.000684275	0.219512
AT1G08310	57.2404	0.376166	0.112032	3.35766	0.000786041	0.238144
AT5G14890	53.2645	0.375991	0.126679	2.96807	0.00299681	0.436243
AT4G39980	2519.27	0.375742	0.107335	3.50065	0.000464131	0.182984
AT1G48650	4933.47	0.37315	0.0952273	3.91851	8.91e-05	0.0510927
AT3G23810	11214.8	0.372589	0.100093	3.72243	0.000197315	0.0979462
AT3G04030	86.1573	0.37181	0.132661	2.80271	0.00506758	0.484258
AT3G48720	657.347	0.370883	0.130265	2.84715	0.00441132	0.475824
AT5G20790	391.254	0.370642	0.134881	2.74791	0.00599761	0.513569
AT5G15700	480.691	0.368911	0.131046	2.81513	0.00487581	0.482429
AT3G16810	1365.32	0.368644	0.123109	2.99445	0.0027494	0.412934
AT1G29940	2514.41	0.368639	0.108034	3.41226	0.000644256	0.217713
AT5G47810	329.479	0.365389	0.12194	2.99647	0.00273126	0.412934
AT1G79920	13354.2	0.365332	0.0985422	3.70737	0.000209424	0.0979462
AT1G64390	2063.51	0.36525	0.120376	3.03425	0.00241136	0.383467
AT3G12270	949.613	0.364216	0.119618	3.04483	0.00232812	0.379805
AT1G16650	322.18	0.363583	0.123732	2.93847	0.00329842	0.447111
AT5G44110	470.663	0.361863	0.135557	2.66945	0.00759759	0.56383
AT4G25630	2744.22	0.361498	0.1278	2.82862	0.0046749	0.478204
AT4G34740	1577	0.361051	0.117363	3.07637	0.00209535	0.370584
AT1G32940	519.287	0.360773	0.124018	2.90904	0.00362536	0.454047
AT2G32240	2429.98	0.358019	0.109886	3.25808	0.0011217	0.279303
AT3G62820	393.037	0.357441	0.126481	2.82605	0.00471256	0.479465
AT4G03020	3310.6	0.357322	0.0952667	3.75076	0.0001763	0.0901704
AT2G02010	115.914	0.354935	0.13451	2.63873	0.00832179	0.5717
AT5G43450	1463.57	0.35348	0.109658	3.22348	0.00126644	0.294188
AT5G09420	238.246	0.353343	0.13197	2.67744	0.00741863	0.557104
AT3G27170	2157.46	0.352399	0.102492	3.43831	0.00058535	0.205133
AT5G64420	2355.84	0.352001	0.120423	2.92304	0.00346631	0.447111
AT1G74310	1539.52	0.351862	0.126433	2.78299	0.00538604	0.484258
AT1G18850	489.283	0.350902	0.128845	2.72344	0.00646053	0.524717
AT1G69480	293.913	0.350528	0.134234	2.61132	0.00901941	0.582279
AT1G15440	1363.85	0.348858	0.12071	2.89005	0.00385176	0.465207
AT1G04945	256.487	0.348677	0.133583	2.61019	0.00904926	0.582279
AT3G46950	112.065	0.346672	0.133311	2.60048	0.00930931	0.58809
AT4G26080	1853.75	0.343612	0.130039	2.64237	0.00823279	0.568604
AT3G09540	131.504	0.343468	0.135478	2.53524	0.011237	0.649538
AT3G01820	1064.08	0.343235	0.108447	3.165	0.00155081	0.31842
AT5G57280	643.905	0.343051	0.129334	2.65245	0.00799105	0.568092
AT5G01820	1740.36	0.34271	0.122888	2.7888	0.00529036	0.484258
AT2G43650	2382.84	0.342254	0.120587	2.83824	0.00453636	0.478204
AT2G46880	20.0528	0.341202	0.0881407	3.8711	0.000108343	0.0582561
AT4G25730	2969.51	0.340958	0.121332	2.81013	0.0049522	0.483069
AT4G27410	622.203	0.340815	0.135489	2.51544	0.0118885	0.667544
AT4G34550	49.6848	0.340341	0.12216	2.78603	0.00533584	0.484258
AT5G58840	104.397	0.339999	0.120829	2.81389	0.00489465	0.482429
AT4G33970	62.6116	0.339325	0.116871	2.90342	0.00369111	0.45516
AT5G14520	3217.11	0.337352	0.119682	2.81873	0.00482138	0.482429
AT1G79150	1181.95	0.336463	0.126298	2.66404	0.00772083	0.568092
AT4G34710	31798.3	0.335808	0.114716	2.9273	0.00341917	0.447111
AT2G47830	390.594	0.335441	0.128004	2.62054	0.00877894	0.580934
AT5G50960	1511.04	0.334045	0.101891	3.27845	0.0010438	0.274346
AT4G15770	1211.07	0.334043	0.116022	2.87912	0.00398786	0.465207
AT1G03530	853.852	0.333288	0.116642	2.85735	0.00427193	0.470012
AT5G20960	1014.36	0.33191	0.131611	2.52191	0.0116721	0.661327
AT1G31280	848.546	0.331214	0.126308	2.62227	0.00873459	0.580934
AT4G23000	169.889	0.330937	0.134593	2.4588	0.01394	0.696212
AT3G10530	687.483	0.330486	0.128688	2.56811	0.0102255	0.617044
AT2G29720	225.76	0.329886	0.132788	2.48431	0.0129804	0.690004
AT4G35030	103.94	0.32947	0.134671	2.44648	0.0144258	0.697861
AT5G16750	1350.54	0.329238	0.108076	3.04636	0.00231627	0.379805
AT1G65030	741.736	0.329236	0.123824	2.65891	0.00783931	0.568092
AT1G73830	783.109	0.329194	0.123174	2.67259	0.00752671	0.560769
AT5G04220	347.546	0.329162	0.130996	2.51276	0.011979	0.667544
AT4G21470	1404.38	0.329032	0.102133	3.2216	0.00127475	0.294188
AT2G36880	15774.4	0.328911	0.0849826	3.87034	0.000108684	0.0582561
AT5G02100	232.318	0.328788	0.134868	2.43785	0.014775	0.697861
AT5G09590	5196.9	0.328358	0.115382	2.84584	0.00442943	0.475824
AT5G02180	376.259	0.32758	0.134496	2.43562	0.0148662	0.697861
AT3G48850	46.8786	0.327563	0.120118	2.72701	0.00639114	0.52303
AT4G37580	95.8024	0.326965	0.132972	2.45891	0.0139361	0.696212
AT4G33030	5259.29	0.326475	0.107982	3.02343	0.0024993	0.390883
AT2G25530	555.384	0.326328	0.130499	2.50062	0.0123975	0.674169
AT3G16530	1077.45	0.326322	0.132474	2.46329	0.0137667	0.696212
AT1G48920	11973.7	0.325718	0.108414	3.00439	0.00266118	0.40613
AT3G23510	710.899	0.325233	0.1166	2.7893	0.00528221	0.484258
AT3G53260	12338.2	0.324939	0.101583	3.19876	0.00138019	0.29848
AT5G51220	589.026	0.324869	0.118746	2.73584	0.00622207	0.521002
AT1G27470	1016.64	0.324671	0.122674	2.64662	0.00813007	0.568092
AT5G52820	1407.83	0.324267	0.115162	2.81574	0.00486648	0.482429
AT1G32900	23985.7	0.324094	0.10492	3.08898	0.00200845	0.362202
AT1G77030	1585.57	0.323204	0.112912	2.86246	0.00420371	0.46521
AT3G05400	399.634	0.322956	0.135464	2.38407	0.0171224	0.720792
AT4G35640	373.029	0.322908	0.134763	2.39612	0.0165695	0.717049
AT2G29200	1177.26	0.322059	0.115245	2.79455	0.00519712	0.484258
AT5G17050	2440.8	0.321657	0.109847	2.92823	0.00340893	0.447111
AT5G01520	333.538	0.321548	0.134083	2.39813	0.0164792	0.717049
AT5G42690	78.9285	0.321356	0.131662	2.44077	0.0146558	0.697861
AT1G36160	12164.7	0.320993	0.0929716	3.45259	0.000555224	0.198246
AT1G42440	2114.37	0.320664	0.112352	2.8541	0.00431592	0.472106
AT1G04800	369.362	0.320627	0.134039	2.39205	0.0167547	0.718969
AT5G54810	3041.99	0.319719	0.11086	2.88398	0.0039269	0.465207
AT3G58660	1690.67	0.319586	0.124221	2.57272	0.0100902	0.615959
AT1G60650	562.031	0.318043	0.121031	2.62779	0.0085941	0.576719
AT3G13100	267.602	0.316969	0.129323	2.45098	0.0142467	0.697861
AT3G54280	3680.69	0.316859	0.0987513	3.20866	0.00133356	0.29848
AT5G44910	31.5352	0.316656	0.11462	2.76267	0.00573303	0.499962
AT4G16630	1947.57	0.316143	0.119913	2.63643	0.00837834	0.572389
AT5G04895	321.778	0.31566	0.131473	2.40094	0.0163531	0.717049
AT3G07610	869.847	0.315273	0.107501	2.93274	0.00335981	0.447111
AT3G26830	211.055	0.314554	0.131388	2.39408	0.0166623	0.717049
AT5G14440	755.491	0.314068	0.114569	2.7413	0.00611967	0.518058
AT1G30240	573.95	0.314028	0.124297	2.52643	0.0115228	0.6568
AT1G19450	3696.63	0.313889	0.0963291	3.25851	0.00112001	0.279303
AT1G54570	580.898	0.313625	0.130512	2.40304	0.0162596	0.717049
AT5G43290	60.1663	0.313016	0.125165	2.50082	0.0123907	0.674169
AT1G08580	834.916	0.312876	0.115519	2.70843	0.00676029	0.537529
AT2G04050	321.321	0.312812	0.135545	2.3078	0.0210101	0.764606
AT4G36990	943.754	0.312644	0.126685	2.46788	0.0135916	0.696212
AT4G27010	700.262	0.311912	0.113987	2.73639	0.00621172	0.521002
AT3G10340	593.863	0.311771	0.126886	2.45709	0.0140068	0.696212
AT4G20820	194.468	0.311356	0.134777	2.31016	0.0208792	0.762109
AT3G55580	103.346	0.311293	0.135396	2.29913	0.0214973	0.770484
AT3G14560	223.145	0.311171	0.132606	2.34658	0.0189465	0.747572
AT1G64180	185.113	0.311003	0.133321	2.33274	0.0196619	0.750634
AT3G29575	316.174	0.310957	0.133032	2.33746	0.0194152	0.750634
AT1G78510	4773.31	0.310157	0.105771	2.93235	0.00336412	0.447111
AT5G17780	356.769	0.310085	0.127205	2.43769	0.0147815	0.697861
AT5G01600	20959.9	0.309673	0.126279	2.45228	0.0141953	0.697861
AT5G57240	119.986	0.309597	0.134729	2.29793	0.0215658	0.771332
AT3G05030	670.203	0.30936	0.131419	2.35399	0.018573	0.739947
AT2G37460	407.101	0.308943	0.128436	2.40543	0.0161535	0.717049
AT5G24460	993.808	0.308793	0.109133	2.82951	0.00466189	0.478204
AT4G28200	1388.38	0.308715	0.102292	3.01799	0.00254454	0.394696
AT3G51910	217.636	0.308658	0.129716	2.37949	0.0173368	0.720792
AT3G27190	357.13	0.307709	0.125119	2.45934	0.0139194	0.696212
AT5G37990	103.259	0.307137	0.122442	2.50842	0.0121272	0.669084
AT3G09650	1660.8	0.306761	0.0994047	3.08598	0.00202882	0.362202
AT2G34357	3641.46	0.306461	0.10492	2.92091	0.0034901	0.447111
AT1G72320	1394.03	0.306014	0.108503	2.82034	0.00479734	0.482429
AT4G20320	460.635	0.305672	0.131303	2.32799	0.0199126	0.752147
AT1G04870	1321.47	0.305583	0.117283	2.60551	0.00917373	0.584524
AT3G44370	453.84	0.304975	0.115848	2.63254	0.00847485	0.572779
AT5G13610	416.117	0.304768	0.123073	2.47632	0.0132745	0.693814
AT3G17790	928.771	0.304723	0.131913	2.31003	0.0208866	0.762109
AT2G34450	210.036	0.304618	0.130664	2.33132	0.0197367	0.750634
AT3G17130	115.712	0.304317	0.133647	2.27703	0.0227845	0.771332
AT2G04040	402.922	0.304313	0.128532	2.36761	0.0179036	0.731394
AT1G31660	1447.82	0.304282	0.118017	2.57829	0.00992912	0.612048
AT1G52760	2753.43	0.30425	0.104184	2.92032	0.00349675	0.447111
AT3G57150	4905.37	0.303599	0.120125	2.52735	0.0114927	0.6568
AT4G32460	654.835	0.30353	0.126211	2.40493	0.0161754	0.717049
AT1G01340	168.125	0.303512	0.134	2.26501	0.0235123	0.776565
AT3G29200	3166.85	0.303484	0.0923317	3.28689	0.00101301	0.270002
AT1G58400	84.2068	0.303096	0.134413	2.25497	0.0241354	0.785945
AT5G47880	2145.61	0.303034	0.0981601	3.08714	0.0020209	0.362202
AT1G58280	669.518	0.302987	0.125958	2.40546	0.0161519	0.717049
AT5G08620	1668.3	0.30229	0.118846	2.54354	0.0109735	0.644914
AT3G11964	3381.49	0.302035	0.121882	2.47809	0.0132089	0.693814
AT2G43110	666.729	0.301964	0.123481	2.44543	0.014468	0.697861
AT5G49110	85.1245	0.301923	0.128998	2.34053	0.0192563	0.750085
AT1G56110	7186.27	0.301896	0.118001	2.55843	0.0105147	0.631686
AT2G32990	450.448	0.301838	0.122827	2.45743	0.0139936	0.696212
AT1G29320	573.057	0.300887	0.125476	2.39796	0.0164865	0.717049
AT1G75520	59.2988	0.300648	0.126452	2.37758	0.0174268	0.720792
AT2G22400	1399.81	0.300445	0.107775	2.78771	0.00530817	0.484258
AT5G46500	74.1732	0.299873	0.132357	2.26563	0.0234739	0.776565
AT5G62440	835.144	0.299526	0.124755	2.40091	0.0163542	0.717049
AT1G09780	3860.31	0.299045	0.0955577	3.12947	0.00175122	0.321749
AT3G12860	343.41	0.298969	0.135564	2.20538	0.0274275	0.8074
AT1G56670	95.7702	0.298342	0.134392	2.21993	0.0264232	0.800096
AT2G30490	16251.5	0.298056	0.107831	2.76409	0.00570811	0.499962
AT5G27120	3849.44	0.297991	0.122349	2.43558	0.0148678	0.697861
AT2G18220	1063.31	0.297527	0.122593	2.42696	0.015226	0.707954
AT5G08510	153.731	0.29718	0.135544	2.19249	0.0283439	0.815539
AT1G20693	860.566	0.296724	0.110305	2.69003	0.00714455	0.545175
AT5G04410	2339.26	0.296626	0.103625	2.86248	0.00420337	0.46521
AT1G24580	243.672	0.296428	0.135355	2.19	0.0285243	0.81699
AT1G60730	2062.05	0.295954	0.121379	2.43826	0.0147583	0.697861
AT5G27350	3217.25	0.295923	0.102755	2.8799	0.00397799	0.465207
AT5G11110	356.073	0.295697	0.133071	2.2221	0.0262767	0.798518
AT4G06744	279.958	0.295053	0.135295	2.18081	0.0291972	0.822214
AT4G36580	337.164	0.295025	0.132102	2.2333	0.0255289	0.795911
AT2G40890	4878.14	0.294112	0.0912207	3.22418	0.00126333	0.294188
AT1G10900	3232.88	0.293654	0.105606	2.78065	0.005425	0.484258
AT1G19750	61.3742	0.293358	0.129617	2.26326	0.0236194	0.778699
AT5G39610	304.044	0.293214	0.135072	2.1708	0.0299463	0.828628
AT2G16060	261.622	0.292824	0.131773	2.22218	0.0262713	0.798518
AT4G35040	841.008	0.29212	0.105	2.7821	0.00540078	0.484258
AT3G13080	5939.99	0.292004	0.106546	2.74063	0.00613216	0.518058
AT3G19680	800.091	0.291858	0.121329	2.4055	0.0161502	0.717049
AT2G41040	1572.55	0.291535	0.122004	2.38956	0.0168685	0.720586
AT1G63660	2554.09	0.291159	0.111278	2.6165	0.00888354	0.582279
AT2G37690	1204.07	0.290927	0.107816	2.69836	0.00696824	0.539797
AT2G17820	1076.84	0.290777	0.101323	2.86979	0.00410748	0.465207
AT5G08180	2132.76	0.290698	0.116076	2.50438	0.0122666	0.672849
AT4G34650	413.483	0.290558	0.132184	2.19814	0.0279394	0.811928
AT1G19200	27.6557	0.29037	0.109724	2.64637	0.00813606	0.568092
AT4G31930	148.685	0.290293	0.134501	2.15829	0.030905	0.829624
AT4G25960	2462.19	0.29021	0.111471	2.60346	0.00922876	0.586057
AT5G55530	959.127	0.289975	0.110734	2.61866	0.00882751	0.582062
AT3G24495	511.465	0.289964	0.120753	2.40129	0.0163373	0.717049
AT3G54950	261.3	0.289466	0.131863	2.1952	0.0281493	0.812835
AT1G27940	212.372	0.288882	0.135007	2.13976	0.0323739	0.839238
AT4G21990	5708.13	0.288824	0.111673	2.58633	0.00970035	0.603847
AT1G60640	914.83	0.286933	0.125254	2.2908	0.021975	0.771332
AT1G58520	5397.61	0.286776	0.102893	2.78714	0.00531755	0.484258
AT4G30470	1779.6	0.286721	0.130316	2.20019	0.0277931	0.811928
AT2G36590	179.933	0.286114	0.135579	2.11031	0.0348318	0.847689
AT2G27820	1585.54	0.285976	0.107798	2.65288	0.00798082	0.568092
AT4G07410	3250.9	0.28495	0.111475	2.55618	0.0105829	0.63177
AT1G52930	1492.95	0.284744	0.122407	2.3262	0.020008	0.75228
AT5G23870	192.203	0.284345	0.133206	2.13462	0.0327917	0.840203
AT2G04240	475.852	0.284263	0.124434	2.28445	0.0223449	0.771332
AT3G11210	453.417	0.2842	0.127365	2.23139	0.0256555	0.795911
AT5G42150	763.82	0.283389	0.119155	2.37832	0.0173917	0.720792
AT3G03790	2736.2	0.283295	0.0931802	3.04029	0.0023635	0.382281
AT2G42280	192.813	0.28305	0.132649	2.13382	0.0328573	0.840203
AT1G15950	1259.78	0.282909	0.118902	2.37934	0.0173436	0.720792
AT5G09870	5138.33	0.282173	0.0919173	3.06986	0.00214158	0.372575
AT4G18280	88.5238	0.281737	0.133058	2.1174	0.0342257	0.847689
AT4G17410	731.722	0.281555	0.112002	2.51384	0.0119425	0.667544
AT4G02520	152.736	0.281401	0.130548	2.15554	0.0311198	0.829624
AT3G44110	15279	0.281387	0.0871093	3.23028	0.00123669	0.294188
AT2G44460	81.5392	0.281033	0.120806	2.32633	0.0200012	0.75228
AT1G45249	1112.32	0.280996	0.122048	2.30234	0.0213163	0.766899
AT2G18900	1421.12	0.280807	0.123194	2.27939	0.0226439	0.771332
AT4G10760	1047.94	0.280794	0.101326	2.77119	0.00558526	0.496223
AT2G26660	494.363	0.279668	0.122633	2.28053	0.022576	0.771332
AT2G16440	878.254	0.279621	0.122045	2.29113	0.0219559	0.771332
AT1G49620	121.774	0.279483	0.135134	2.06819	0.0386225	0.862134
AT5G56090	629.379	0.278825	0.117023	2.38266	0.0171882	0.720792
AT3G56290	6007.4	0.278804	0.0997151	2.79601	0.00517381	0.484258
AT5G17010	1333.27	0.277553	0.105543	2.62975	0.00854465	0.575441
AT4G33770	408.137	0.277276	0.12662	2.18983	0.0285368	0.81699
AT2G31740	1243.93	0.276802	0.100402	2.75694	0.00583448	0.504163
AT1G75170	776.28	0.276413	0.125376	2.20468	0.0274765	0.8074
AT3G61890	1381.49	0.276382	0.133123	2.07613	0.0378817	0.860137
AT4G25030	2338.59	0.27631	0.0950439	2.90719	0.00364696	0.454047
AT1G22770	468.316	0.276068	0.133126	2.07374	0.0381035	0.860137
AT5G62190	6091.01	0.275867	0.110043	2.50689	0.0121797	0.670026
AT5G42670	555.863	0.275516	0.115652	2.38228	0.0172059	0.720792
AT2G17840	256.532	0.275464	0.135563	2.03201	0.0421529	0.87475
AT4G17550	746.934	0.275416	0.11061	2.48996	0.0127756	0.686836
AT1G74810	822.934	0.275115	0.134827	2.04051	0.0412997	0.873246
AT3G05727	947.574	0.275085	0.127879	2.15113	0.0314657	0.83152
AT2G47490	2123.83	0.275044	0.107588	2.55646	0.0105744	0.63177
AT5G51540	527.009	0.274949	0.126054	2.18119	0.0291691	0.822214
AT3G05165	3701.55	0.274883	0.122232	2.24886	0.0245213	0.790563
AT3G56570	140.394	0.274876	0.13558	2.02741	0.0426206	0.877642
AT5G11240	1027.23	0.274818	0.123831	2.21929	0.0264669	0.800096
AT3G22660	1228.2	0.274631	0.123931	2.21599	0.026692	0.800528
AT3G17390	8382.83	0.27432	0.108569	2.52669	0.0115143	0.6568
AT4G38380	237.084	0.274175	0.133539	2.05314	0.0400586	0.868773
AT3G10500	360.113	0.27416	0.129551	2.11623	0.0343251	0.847689
AT3G56990	1468.76	0.273835	0.119422	2.293	0.0218478	0.771332
AT1G69380	206.852	0.2738	0.132868	2.0607	0.0393315	0.864646
AT1G02470	120.916	0.273618	0.129473	2.11332	0.0345735	0.847689
AT3G52140	8390.91	0.273284	0.107293	2.54709	0.0108626	0.640384
AT1G44900	869.015	0.273183	0.119723	2.28179	0.0225015	0.771332
AT2G26790	116.551	0.272896	0.135565	2.01303	0.044112	0.880832
AT2G36930	1124.53	0.272777	0.112388	2.4271	0.0152202	0.707954
AT5G61310	313.104	0.272723	0.132431	2.05935	0.0394607	0.864646
AT3G09560	1208.09	0.272715	0.103067	2.646	0.00814491	0.568092
AT1G49160	177.029	0.272384	0.135576	2.00909	0.0445276	0.880832
AT3G23370	124.744	0.27237	0.134582	2.02382	0.042989	0.878384
AT3G19450	10879.5	0.272141	0.083337	3.26554	0.00109254	0.279303
AT1G07720	1418.57	0.272073	0.130295	2.08814	0.0367855	0.857584
AT3G59670	1223.72	0.271988	0.126086	2.15717	0.0309926	0.829624
AT1G67800	204.904	0.271982	0.131127	2.07419	0.0380621	0.860137
AT4G27520	8290.72	0.271844	0.106666	2.54854	0.0108175	0.639721
AT5G43910	159.367	0.271814	0.134796	2.01648	0.0437499	0.880832
AT4G11660	273.409	0.271118	0.130532	2.07703	0.0377987	0.860137
AT4G15490	1127.07	0.2708	0.126487	2.14094	0.0322789	0.839073
AT3G57200	58.7141	0.270707	0.1297	2.08718	0.036872	0.857584
AT1G31760	73.8956	0.270487	0.123701	2.18662	0.0287706	0.819122
AT4G11890	74.4856	0.270401	0.12223	2.21224	0.0269503	0.804429
AT3G28950	192.091	0.270344	0.133902	2.01898	0.0434895	0.880832
AT5G02470	225.158	0.270047	0.133194	2.02747	0.0426144	0.877642
AT4G24510	866.001	0.269963	0.13159	2.05154	0.0402143	0.868773
AT5G12930	185.047	0.269954	0.133785	2.01782	0.04361	0.880832
AT3G57020	2573.8	0.269673	0.112796	2.39079	0.016812	0.719795
AT4G04840	1075.03	0.269427	0.117871	2.28577	0.0222679	0.771332
AT2G37990	1544.41	0.269365	0.11736	2.2952	0.0217219	0.771332
AT4G04670	670.525	0.269144	0.11589	2.32242	0.0202105	0.754367
AT5G59400	305.861	0.268934	0.124477	2.16052	0.0307326	0.829624
AT3G26410	359.893	0.268845	0.131495	2.04452	0.0409017	0.870395
AT1G63810	1362.37	0.268723	0.124455	2.1592	0.0308343	0.829624
AT1G80300	3850.56	0.268711	0.0947679	2.83547	0.00457583	0.478204
AT3G17070	155.58	0.268649	0.135571	1.98161	0.0475225	0.89463
AT5G24030	978.972	0.268494	0.106995	2.50942	0.0120931	0.669084
AT3G55340	585.233	0.268198	0.123529	2.17114	0.029921	0.828628
AT1G52315	41.1718	0.268004	0.112714	2.37773	0.0174194	0.720792
AT5G38720	625.385	0.267709	0.127447	2.10054	0.0356812	0.85231
AT2G41870	971.721	0.267629	0.129107	2.07292	0.0381798	0.860137
AT3G61620	455.347	0.267434	0.122066	2.19089	0.0284599	0.81699
AT4G01720	484.117	0.266816	0.131199	2.03367	0.041985	0.87475
AT4G01860	1093.72	0.265615	0.113992	2.33012	0.0198	0.750634
AT5G24660	248.502	0.26551	0.132945	1.99714	0.0458095	0.888216
AT1G68990	1616.47	0.265283	0.116282	2.28138	0.0225261	0.771332
AT1G08610	445.528	0.265214	0.124198	2.13542	0.0327267	0.840203
AT1G09810	523.273	0.26519	0.116436	2.27756	0.0227526	0.771332
AT1G18910	305.452	0.264859	0.132061	2.00558	0.0449015	0.881448
AT5G50200	183.23	0.264859	0.135528	1.95427	0.0506691	0.895798
AT2G45300	4337.75	0.264747	0.0976001	2.71257	0.00667642	0.534907
AT1G20950	3250.44	0.264637	0.10044	2.63477	0.00841947	0.572779
AT4G00630	3218.69	0.264623	0.0933098	2.83596	0.00456879	0.478204
AT1G48850	5166.59	0.264376	0.104351	2.53352	0.0112923	0.649538
AT1G67120	2693.96	0.264301	0.11727	2.25378	0.0242101	0.785945
AT2G43235	660.43	0.264216	0.113665	2.32452	0.0200975	0.75228
AT2G16430	1791.42	0.264181	0.115426	2.28875	0.0220941	0.771332
AT1G03250	657.69	0.263977	0.115577	2.28399	0.0223724	0.771332
AT2G28260	181.504	0.263937	0.13409	1.96836	0.0490266	0.895795
AT3G05060	3317.95	0.263249	0.1174	2.24233	0.0249403	0.79305
AT5G13210	73.5636	0.262888	0.131919	1.9928	0.0462835	0.891008
AT1G78580	1934.44	0.262838	0.0962901	2.72964	0.00634031	0.52303
AT5G53048	47.398	0.262808	0.126298	2.08085	0.0374476	0.860137
AT1G01650	754.38	0.262785	0.110336	2.38169	0.0172336	0.720792
AT3G11720	209.919	0.262729	0.132718	1.97961	0.0477476	0.89463
AT5G50800	30.6858	0.262413	0.10519	2.49467	0.0126076	0.679731
AT2G38280	2837.08	0.262348	0.0992271	2.64391	0.00819537	0.568092
AT3G13570	1638.82	0.26226	0.107711	2.43484	0.0148983	0.697861
AT3G06010	1247.08	0.262239	0.101844	2.57491	0.0100267	0.614349
AT1G18090	336.988	0.262192	0.126715	2.06914	0.0385326	0.861928
AT1G08300	260.881	0.261962	0.134991	1.94059	0.0523083	0.902354
AT5G20830	658.072	0.261824	0.116818	2.2413	0.0250068	0.79305
AT5G39190	21.7157	0.261521	0.0980231	2.66795	0.00763155	0.564139
AT5G46680	31.7543	0.261298	0.112984	2.3127	0.020739	0.76122
AT1G22070	234.932	0.261216	0.130041	2.00872	0.0445668	0.880832
AT3G44750	2349.87	0.261018	0.122476	2.13117	0.0330751	0.840598
AT5G52470	8142.61	0.260976	0.102761	2.53964	0.0110966	0.64613
AT1G18900	992.385	0.260885	0.104276	2.50188	0.0123537	0.674169
AT5G06550	423.89	0.26072	0.131451	1.9834	0.0473233	0.894054
AT2G40360	3950.54	0.260266	0.116525	2.23357	0.0255115	0.795911
AT5G17380	4255.09	0.260045	0.126932	2.0487	0.0404914	0.868773
AT2G19540	3075.65	0.259855	0.0960083	2.70659	0.00679778	0.538248
AT4G23570	1922.03	0.259749	0.107788	2.40982	0.0159605	0.717049
AT4G37670	271.13	0.259604	0.131775	1.97007	0.0488309	0.895795
AT4G27820	1348.94	0.259534	0.114585	2.26498	0.0235136	0.776565
AT3G29030	576.562	0.259421	0.122814	2.1123	0.0346605	0.847689
AT5G57590	795.292	0.259277	0.116815	2.21954	0.02645	0.800096
AT5G23480	305.354	0.258988	0.12463	2.07805	0.0377048	0.860137
AT3G16770	5152.81	0.25839	0.12471	2.07192	0.038273	0.860188
AT5G27280	65.8069	0.258348	0.12874	2.00674	0.044777	0.880832
AT3G57940	717.425	0.258147	0.125882	2.05071	0.0402955	0.868773
AT5G55580	1173.58	0.258091	0.108131	2.38683	0.0169941	0.720792
AT3G27550	232.407	0.258076	0.133169	1.93796	0.0526277	0.904836
AT1G10270	749.454	0.257974	0.123001	2.09734	0.0359638	0.852856
AT3G55510	761.216	0.257947	0.131563	1.96063	0.0499219	0.895795
AT1G05910	1071.23	0.25794	0.109261	2.36077	0.0182369	0.737707
AT2G20560	838.081	0.257236	0.131561	1.95526	0.0505519	0.895798
AT1G21400	1682.55	0.257143	0.122715	2.09544	0.0361318	0.854087
AT5G55070	3058.46	0.25697	0.100651	2.55307	0.0106779	0.635434
AT5G14600	345.549	0.256918	0.131645	1.9516	0.0509855	0.896701
AT3G22330	1710.41	0.256704	0.110197	2.3295	0.0198329	0.750634
AT3G59820	398.663	0.256096	0.129358	1.97974	0.047733	0.89463
AT5G22290	477.45	0.25588	0.128479	1.9916	0.0464146	0.891008
AT4G37180	1218.8	0.255846	0.12494	2.04774	0.0405852	0.868773
AT3G50740	542.45	0.255724	0.119303	2.14348	0.0320748	0.839073
AT5G53460	15641	0.255711	0.101782	2.51234	0.0119935	0.667544
AT3G23920	7018.1	0.255709	0.123978	2.06253	0.0391573	0.864543
AT1G08410	814.363	0.255555	0.120811	2.11533	0.0344022	0.847689
AT5G02500	105142	0.255551	0.092302	2.76864	0.00562903	0.497449
AT1G66070	707.767	0.255453	0.11857	2.15444	0.0312054	0.829624
AT1G28680	151.982	0.255305	0.135261	1.8875	0.0590935	0.927268
AT1G62380	24029.1	0.254987	0.124376	2.05013	0.0403515	0.868773
AT5G52640	5053.68	0.254557	0.130668	1.94812	0.0514012	0.897854
AT1G01210	320.804	0.254482	0.129997	1.95759	0.0502777	0.895798
AT3G01160	1093.02	0.254474	0.113076	2.25048	0.0244188	0.789915
AT3G18000	1397.1	0.254184	0.130373	1.94966	0.0512167	0.897431
AT1G71840	1739.49	0.254126	0.110274	2.3045	0.0211948	0.766407
AT1G10370	7332.37	0.254061	0.116831	2.1746	0.0296603	0.828628
AT5G49220	894.244	0.253966	0.104857	2.42202	0.0154346	0.71369
AT5G66540	1276.05	0.253879	0.123403	2.05732	0.0396551	0.866551
AT5G22320	681.884	0.253391	0.121153	2.09149	0.0364846	0.855655
AT3G18130	3998.63	0.253363	0.110969	2.28318	0.0224199	0.771332
AT1G78000	402.44	0.253276	0.135554	1.86845	0.0616999	0.927992
AT5G52950	184.056	0.25305	0.135585	1.86635	0.0619918	0.927992
AT5G06110	2039.07	0.252415	0.108928	2.31726	0.0204897	0.758556
AT2G29460	89.4721	0.252258	0.129069	1.95444	0.0506487	0.895798
AT3G57070	742.926	0.252239	0.112053	2.25107	0.0243808	0.789915
AT5G12010	631.164	0.251823	0.116562	2.16042	0.0307403	0.829624
AT4G02820	516.741	0.2518	0.128941	1.95283	0.0508395	0.895798
AT5G58470	1348.84	0.251786	0.10127	2.48629	0.0129084	0.688109
AT5G20110	206.482	0.251422	0.131135	1.91727	0.0552034	0.918018
AT1G60270	870.012	0.251404	0.105528	2.38234	0.0172031	0.720792
AT5G22330	1072.76	0.250804	0.111753	2.24427	0.0248148	0.791897
AT1G04770	802.258	0.250126	0.134069	1.86565	0.0620908	0.927992
AT3G13330	1770.93	0.249962	0.0957229	2.6113	0.00901977	0.582279
AT3G02410	40.2831	0.249614	0.115627	2.15879	0.0308661	0.829624
AT2G03820	2545.9	0.249482	0.109823	2.27168	0.0231057	0.776565
AT2G04350	2118.84	0.249403	0.126881	1.96565	0.0493394	0.895795
AT2G47990	463.848	0.249179	0.131873	1.88954	0.0588197	0.927268
AT4G24900	316.609	0.249127	0.126241	1.97343	0.0484464	0.895795
AT1G09300	383.426	0.249058	0.123446	2.01755	0.0436386	0.880832
AT4G37910	6671.83	0.248953	0.100121	2.48652	0.0129001	0.688109
AT5G22110	181.335	0.248924	0.135573	1.83608	0.0663456	0.942586
AT3G52470	1270.32	0.2487	0.119465	2.08178	0.0373625	0.860137
AT3G59630	525.268	0.248675	0.124707	1.99407	0.0461446	0.891008
AT3G63130	976.979	0.24867	0.116009	2.14354	0.0320695	0.839073
AT4G22970	448.176	0.248511	0.12757	1.94803	0.0514113	0.897854
AT5G54910	678.51	0.24831	0.12874	1.92877	0.0537593	0.911342
AT4G32720	2081.23	0.248144	0.116265	2.13429	0.0328187	0.840203
AT3G10110	139.583	0.247985	0.135585	1.829	0.0673997	0.944489
AT4G05070	846.82	0.247689	0.125997	1.96583	0.0493181	0.895795
AT1G32530	1075.09	0.247649	0.103049	2.40321	0.0162518	0.717049
AT5G47640	1223.93	0.247573	0.122423	2.02228	0.0431469	0.878384
AT2G41170	431.015	0.247564	0.132412	1.86964	0.0615335	0.927992
AT2G32510	48.3941	0.247416	0.122863	2.01376	0.0440348	0.880832
AT2G43780	310.615	0.247371	0.126658	1.95307	0.0508115	0.895798
AT4G23210	76.9908	0.247359	0.133329	1.85525	0.0635602	0.92926
AT1G10490	1548.48	0.247179	0.115802	2.13449	0.032803	0.840203
AT4G05020	617.535	0.247013	0.131296	1.88134	0.059926	0.927992
AT2G34260	539.967	0.246976	0.13199	1.87118	0.0613208	0.927992
AT5G14780	9366.9	0.246853	0.126728	1.94789	0.0514279	0.897854
AT3G62270	369.304	0.24657	0.134631	1.83145	0.0670337	0.942754
AT3G21480	385.909	0.246438	0.126089	1.95447	0.0506459	0.895798
AT5G47870	1685.1	0.246379	0.118243	2.08367	0.0371901	0.860137
AT2G31240	452.76	0.246308	0.129517	1.90175	0.0572044	0.926037
AT2G36810	2175.64	0.246236	0.109105	2.25687	0.0240163	0.783592
AT4G24960	826.682	0.246107	0.125322	1.96379	0.0495546	0.895795
AT4G08950	3038.46	0.246012	0.123636	1.9898	0.0466127	0.891008
AT2G16790	85.6967	0.245962	0.127552	1.92834	0.0538133	0.911342
AT4G26850	36378.7	0.245922	0.0925082	2.65838	0.00785171	0.568092
AT2G34750	3749.23	0.245809	0.105496	2.33004	0.0198041	0.750634
AT5G56950	1514.16	0.245665	0.111853	2.19633	0.0280685	0.812183
AT5G10550	2099.94	0.245576	0.107312	2.28844	0.0221118	0.771332
AT5G24280	411.069	0.24554	0.132026	1.85978	0.0629167	0.927992
AT3G14570	390.262	0.245418	0.119016	2.06206	0.0392024	0.864543
AT4G29510	1131.89	0.245372	0.121319	2.02254	0.0431203	0.878384
AT3G18440	323.202	0.245364	0.127985	1.91714	0.0552207	0.918018
AT3G52990	2332.1	0.245071	0.105394	2.32529	0.0200565	0.75228
AT5G09840	266.103	0.244907	0.133642	1.83256	0.0668674	0.942754
AT5G15550	1124.46	0.24399	0.124322	1.96255	0.049698	0.895795
AT1G27440	228.41	0.243841	0.129881	1.87741	0.0604613	0.927992
AT5G57340	209.529	0.243573	0.134983	1.80447	0.071157	0.951872
AT1G31940	440.188	0.243542	0.119269	2.04195	0.0411563	0.872938
AT4G04940	770.517	0.24347	0.128692	1.89187	0.0585076	0.927268
AT5G48870	396.036	0.243389	0.121331	2.00599	0.044857	0.881448
AT4G37390	123.729	0.24304	0.134461	1.80752	0.070682	0.951872
AT4G22280	52.6563	0.242967	0.128498	1.89082	0.0586478	0.927268
AT4G31520	40.9109	0.242903	0.120819	2.01046	0.0443821	0.880832
AT1G55740	88.818	0.242259	0.125921	1.92389	0.0543679	0.914541
AT1G31010	194.085	0.241999	0.131847	1.83545	0.0664388	0.942754
AT3G28930	480.615	0.241813	0.133634	1.80951	0.0703712	0.951872
AT4G27940	831.31	0.241684	0.107731	2.24341	0.0248707	0.792345
AT2G28450	1665.9	0.241532	0.112144	2.15378	0.0312578	0.829624
AT3G16320	158.851	0.241457	0.135489	1.78211	0.0747321	0.962807
AT1G60850	536.693	0.241418	0.126826	1.90354	0.0569708	0.924627
AT5G52250	291.964	0.241393	0.134245	1.79815	0.0721534	0.957524
AT3G27120	140.304	0.241312	0.135578	1.77988	0.0750958	0.963518
AT3G55120	1899.06	0.241287	0.130619	1.84726	0.0647098	0.936931
AT1G79520	2179.9	0.241053	0.127577	1.88947	0.0588288	0.927268
AT1G51610	261.207	0.241035	0.131971	1.82643	0.0677854	0.944917
AT2G40430	2402.26	0.241006	0.103974	2.31795	0.0204519	0.758556
AT4G39210	1248.29	0.240978	0.134103	1.79696	0.0723421	0.957703
AT5G58160	844.576	0.240912	0.107895	2.23283	0.02556	0.795911
AT5G65180	545.097	0.240473	0.129514	1.85673	0.0633503	0.928031
AT1G53645	978.535	0.240456	0.112106	2.14489	0.0319619	0.839073
AT5G41190	1552.07	0.240266	0.114439	2.09951	0.0357717	0.85231
AT5G48180	4810.11	0.240126	0.124065	1.93548	0.0529317	0.905677
AT1G08910	1097.16	0.240122	0.11331	2.11917	0.0340765	0.847689
AT1G55205	110.668	0.240099	0.134535	1.78466	0.0743167	0.962807
AT2G23910	54.5839	0.240013	0.123055	1.95045	0.0511228	0.897431
AT5G48930	9326.59	0.239936	0.113541	2.11322	0.0345822	0.847689
AT4G30840	380.133	0.239863	0.127051	1.88792	0.0590361	0.927268
AT1G27050	597.124	0.239565	0.113572	2.10936	0.0349132	0.847689
AT2G21800	72.4401	0.239487	0.131716	1.81821	0.0690314	0.951872
AT4G26600	867.106	0.239328	0.127695	1.87421	0.060901	0.927992
AT3G63530	622.439	0.238685	0.112842	2.11521	0.0344119	0.847689
AT4G32480	3207.7	0.23833	0.118521	2.01087	0.0443387	0.880832
AT3G49080	956.645	0.238082	0.114889	2.07228	0.0382392	0.860188
AT5G40670	1560.27	0.237636	0.107219	2.21636	0.0266668	0.800528
AT2G45000	604.486	0.237459	0.125088	1.89834	0.0576517	0.927268
AT4G33960	116.086	0.237283	0.134027	1.77041	0.0766584	0.964051
AT5G20180	486.407	0.237279	0.122025	1.94451	0.051834	0.899914
AT2G37520	549.106	0.237141	0.112913	2.10022	0.0357096	0.85231
AT1G04240	575.209	0.236969	0.129226	1.83375	0.0666905	0.942754
AT1G22410	6720.34	0.236827	0.110893	2.13563	0.0327099	0.840203
AT5G39710	455.738	0.236817	0.123893	1.91147	0.0559445	0.922207
AT1G17840	3092.94	0.236551	0.117986	2.0049	0.0449733	0.881943
AT2G41830	356.706	0.236526	0.127032	1.86193	0.0626123	0.927992
AT1G51890	45.0787	0.236159	0.11421	2.06777	0.0386616	0.862134
AT3G24190	8600	0.236095	0.104478	2.25976	0.0238365	0.779069
AT4G39330	9098.02	0.236048	0.125638	1.8788	0.0602721	0.927992
AT3G16840	1788.91	0.235909	0.107926	2.18585	0.0288268	0.819122
AT5G43400	211.195	0.235874	0.133772	1.76325	0.077859	0.964051
AT5G02020	1363.53	0.235819	0.128503	1.83512	0.0664874	0.942754
AT3G19220	373.893	0.23578	0.121173	1.9458	0.0516784	0.898666
AT5G15750	770.824	0.235706	0.122481	1.92443	0.0543012	0.914541
AT4G01540	110.8	0.23568	0.135282	1.74214	0.0814834	0.970533
AT1G06540	38.4804	0.235648	0.114132	2.0647	0.0389518	0.862134
AT5G20160	2129.81	0.235627	0.115973	2.03175	0.0421792	0.87475
AT2G25730	765.711	0.235518	0.10791	2.18254	0.02907	0.822214
AT1G21910	608.705	0.235386	0.127825	1.84147	0.0655534	0.939086
AT4G34050	16513.4	0.235239	0.118154	1.99096	0.0464858	0.891008
AT1G30530	3675.21	0.235202	0.117134	2.00796	0.0446471	0.880832
AT5G52900	1647.81	0.235157	0.124314	1.89164	0.0585385	0.927268
AT2G28190	936.701	0.235042	0.121325	1.93729	0.0527093	0.904836
AT1G78570	9709.07	0.235028	0.116972	2.00927	0.0445087	0.880832
AT3G59410	1099.73	0.234979	0.104639	2.24561	0.0247287	0.791897
AT1G35530	197.452	0.234896	0.135367	1.73525	0.0826974	0.972028
AT2G31660	3250.44	0.23443	0.110754	2.11668	0.0342869	0.847689
AT1G55040	259.863	0.234378	0.135445	1.73043	0.0835541	0.975135
AT1G75670	345.061	0.234332	0.129138	1.81459	0.0695862	0.951872
AT1G08260	1052.64	0.234324	0.115641	2.02631	0.0427331	0.878384
AT4G19960	557.26	0.234259	0.121083	1.9347	0.0530276	0.906499
AT1G04730	369.676	0.234249	0.131531	1.78094	0.0749217	0.962807
AT5G37550	76.5087	0.234107	0.132488	1.76701	0.0772271	0.964051
AT5G25240	102.816	0.233985	0.134723	1.73679	0.0824249	0.971589
AT5G51570	166.105	0.233935	0.132574	1.76456	0.0776376	0.964051
AT5G60540	768.992	0.233902	0.114232	2.0476	0.0405993	0.868773
AT5G54160	12923.2	0.233648	0.11411	2.04757	0.0406023	0.868773
AT5G25800	310.744	0.233635	0.133819	1.7459	0.0808282	0.970533
AT1G64300	58.6947	0.233582	0.128277	1.82093	0.0686182	0.949218
AT3G48990	13505.8	0.233186	0.112164	2.07897	0.0376203	0.860137
AT5G49900	88.74	0.233184	0.129817	1.79625	0.0724541	0.957703
AT1G03110	719.895	0.232911	0.12562	1.8541	0.0637251	0.929788
AT5G67240	1476.82	0.232448	0.118418	1.96295	0.0496521	0.895795
AT4G03400	774.559	0.232337	0.124495	1.86623	0.0620088	0.927992
AT5G19440	2908.44	0.232187	0.125357	1.85222	0.0639947	0.932283
AT1G60170	1418.37	0.232187	0.0985053	2.3571	0.0184184	0.739947
AT2G40780	152.043	0.23218	0.135481	1.71374	0.086577	0.979894
AT5G21150	42.9512	0.231763	0.119842	1.9339	0.0531255	0.906535
AT4G33220	1374.98	0.231692	0.128293	1.80596	0.0709246	0.951872
AT4G11670	533.875	0.231503	0.112263	2.06216	0.0391929	0.864543
AT3G05510	239.545	0.231225	0.129805	1.78133	0.0748587	0.962807
AT4G12620	227.098	0.231136	0.133315	1.73375	0.0829619	0.973927
AT3G24080	2519.86	0.231088	0.104898	2.20297	0.0275968	0.808424
AT5G41900	208.821	0.230952	0.135262	1.70745	0.087739	0.985139
AT3G14075	624.045	0.230937	0.11092	2.08201	0.0373412	0.860137
AT1G66920	264.73	0.230916	0.135539	1.70369	0.0884387	0.985139
AT1G31970	4017.39	0.230902	0.107327	2.15139	0.0314458	0.83152
AT2G39710	247.196	0.230862	0.135571	1.70288	0.0885903	0.985139
AT1G02820	1707.06	0.230712	0.127603	1.80805	0.0705995	0.951872
AT1G01600	305.699	0.230503	0.135108	1.70607	0.0879955	0.985139
AT5G22100	510.603	0.229919	0.130938	1.75594	0.0790982	0.966336
AT3G17300	287.695	0.229856	0.131488	1.74812	0.080444	0.970533
AT4G13800	189.644	0.229831	0.135547	1.69557	0.0899668	0.985139
AT5G15410	5254.52	0.229817	0.0932148	2.46546	0.0136837	0.696212
AT4G18905	1458.15	0.229657	0.114971	1.99753	0.0457676	0.888216
AT4G01560	1333.87	0.229487	0.116382	1.97183	0.0486289	0.895795
AT5G08570	2700.74	0.228984	0.097244	2.35473	0.0185361	0.739947
AT1G71330	139.105	0.228857	0.135138	1.6935	0.0903606	0.985139
AT4G03960	219.165	0.228797	0.135156	1.69283	0.0904872	0.985139
AT5G53970	2350.72	0.228607	0.108379	2.10933	0.0349159	0.847689
AT2G42650	160.303	0.228597	0.134644	1.69779	0.0895475	0.985139
AT5G27330	1083.94	0.228364	0.126543	1.80464	0.0711314	0.951872
AT1G51440	129.654	0.228325	0.1245	1.83394	0.0666633	0.942754
AT3G18600	1693.9	0.228067	0.122975	1.85458	0.0636557	0.929492
AT2G21440	2218.71	0.228056	0.108699	2.09806	0.0359001	0.852605
AT4G00360	1903.74	0.228048	0.130402	1.74881	0.0803234	0.970533
AT4G38600	7217.67	0.227902	0.0861978	2.64394	0.00819472	0.568092
AT1G03905	91.2385	0.227785	0.135165	1.68524	0.0919428	0.985139
AT2G32530	2940.2	0.227718	0.111927	2.03453	0.0418984	0.87475
AT1G47490	2749.41	0.227571	0.0999383	2.27711	0.0227794	0.771332
AT3G07130	135.83	0.227445	0.135586	1.67749	0.0934459	0.985496
AT1G64660	845.039	0.227355	0.127553	1.78244	0.0746778	0.962807
AT2G21130	43.3366	0.227241	0.122874	1.84937	0.0644038	0.935081
AT3G53620	465.672	0.227213	0.129197	1.75866	0.0786347	0.964051
AT5G11790	1674.1	0.227201	0.106342	2.13651	0.0326379	0.840203
AT4G16760	6242.38	0.227134	0.104397	2.17567	0.0295801	0.828628
AT1G13160	1404.27	0.227023	0.122556	1.85241	0.0639676	0.932283
AT5G57050	346.859	0.227004	0.135149	1.67965	0.093025	0.985436
AT1G30220	42.7543	0.226958	0.120514	1.88324	0.0596677	0.927992
AT3G59280	935.374	0.226852	0.115511	1.9639	0.0495414	0.895795
AT3G10050	4285.24	0.226686	0.0984179	2.3033	0.0212621	0.766407
AT4G21670	929.297	0.226633	0.108446	2.08983	0.0366332	0.857422
AT5G18290	100.757	0.226522	0.13507	1.67707	0.0935294	0.985496
AT2G03760	565.915	0.226484	0.11052	2.04926	0.040437	0.868773
AT5G05990	431.462	0.226451	0.130247	1.73863	0.0821002	0.970533
AT2G22430	3735.54	0.226114	0.113314	1.99545	0.0459936	0.890874
AT5G24870	994.993	0.225975	0.115478	1.95687	0.050363	0.895798
AT4G34950	122.986	0.225811	0.125784	1.79522	0.0726184	0.957703
AT5G06350	982.126	0.225672	0.112335	2.00893	0.0445451	0.880832
AT5G63120	601.406	0.225506	0.114146	1.9756	0.0482001	0.895795
AT3G44720	1917.03	0.225402	0.102187	2.20577	0.0274001	0.8074
AT5G60450	1577.17	0.225293	0.0991801	2.27155	0.0231135	0.776565
AT2G47485	118.805	0.225208	0.129508	1.73895	0.0820443	0.970533
AT3G15460	409.906	0.225198	0.129357	1.7409	0.0817009	0.970533
AT3G05660	39.88	0.225077	0.114894	1.95899	0.0501142	0.895798
AT3G21390	1223.84	0.225069	0.102908	2.18708	0.0287368	0.819122
AT1G31050	31.9089	0.224906	0.108226	2.07812	0.0376979	0.860137
AT1G03080	2351.15	0.224901	0.0967648	2.3242	0.0201149	0.75228
AT3G06520	156.751	0.224894	0.135567	1.65892	0.0971323	0.995838
AT4G30990	2820.23	0.224892	0.120656	1.86391	0.062335	0.927992
AT2G37150	241.338	0.224888	0.129252	1.73991	0.0818742	0.970533
AT1G65032	79.7407	0.224727	0.132219	1.69966	0.0891943	0.985139
AT3G47080	1216.87	0.224702	0.117169	1.91776	0.0551419	0.918018
AT1G74790	1489.39	0.22432	0.0958471	2.34039	0.0192634	0.750085
AT1G29640	117.382	0.224136	0.127372	1.7597	0.0784593	0.964051
AT1G10760	2708.11	0.224124	0.0968067	2.31518	0.0206033	0.758556
AT3G60415	121.546	0.224109	0.1342	1.66996	0.0949269	0.989545
AT1G52890	31.9506	0.22402	0.108481	2.06507	0.0389165	0.862134
AT3G46940	564.169	0.22401	0.125238	1.78868	0.073667	0.962807
AT3G13670	2257.74	0.223813	0.0925935	2.41716	0.0156421	0.715001
AT1G03950	183.865	0.223685	0.134761	1.65987	0.0969414	0.995838
AT3G55610	8313.28	0.223624	0.108524	2.0606	0.0393414	0.864646
AT4G17090	11290.5	0.223618	0.105249	2.12466	0.0336146	0.847035
AT2G19385	440.121	0.223476	0.12611	1.77206	0.0763843	0.964051
AT5G27110	48.2657	0.223443	0.12699	1.75954	0.0784864	0.964051
AT2G04450	44.034	0.223391	0.116706	1.91413	0.0556041	0.919786
AT1G73390	1930.06	0.223359	0.102633	2.17628	0.0295341	0.828628
AT4G39800	19160.1	0.223335	0.122527	1.82274	0.0683425	0.947721
AT3G21670	4766.24	0.223253	0.113793	1.96191	0.0497728	0.895795
AT2G45460	343.332	0.223048	0.123356	1.80817	0.0705803	0.951872
AT4G22590	265.286	0.223036	0.132261	1.68634	0.0917307	0.985139
AT3G12670	3157.19	0.222929	0.112025	1.98999	0.0465925	0.891008
AT1G12030	28.1616	0.222691	0.110725	2.0112	0.0443042	0.880832
AT3G23990	9969.16	0.222348	0.106314	2.09144	0.0364888	0.855655
AT5G02270	1455.32	0.222158	0.115167	1.92901	0.0537298	0.911342
AT3G52370	555.3	0.222118	0.126635	1.754	0.0794305	0.966651
AT1G18480	419.767	0.221996	0.117963	1.88191	0.0598477	0.927992
AT5G26280	2381.93	0.221902	0.116664	1.90207	0.0571619	0.926037
AT5G09330	3057.91	0.221832	0.106429	2.08432	0.0371313	0.860137
AT5G14580	553.564	0.221682	0.133913	1.65541	0.0978411	0.995838
AT3G25230	7307.24	0.22149	0.1091	2.03015	0.0423415	0.87475
AT2G45280	244.553	0.221442	0.128806	1.71918	0.0855807	0.979894
AT4G39960	3296.7	0.221251	0.104254	2.12222	0.0338189	0.847689
AT1G77840	1500.82	0.221116	0.114392	1.93297	0.0532395	0.906845
AT1G18810	439.387	0.221076	0.131288	1.6839	0.0922005	0.985139
AT2G22870	701.521	0.220735	0.118884	1.85672	0.0633504	0.928031
AT3G02990	118.399	0.220589	0.135551	1.62736	0.103661	0.999071
AT3G55620	2714.77	0.220574	0.0961542	2.29396	0.0217926	0.771332
AT5G23110	1882.27	0.220542	0.106026	2.08007	0.0375191	0.860137
AT5G22480	823.398	0.220408	0.109109	2.02008	0.0433754	0.880725
AT4G23630	4622.34	0.220256	0.109716	2.00752	0.0446948	0.880832
AT1G06550	2932.33	0.220196	0.09293	2.36948	0.0178132	0.729648
AT4G25700	6791.65	0.220144	0.0964636	2.28215	0.0224805	0.771332
AT2G30160	560.752	0.220056	0.121185	1.81587	0.0693909	0.951872
AT1G61980	315.315	0.219984	0.12445	1.76765	0.0771198	0.964051
AT2G38640	157.334	0.2199	0.135081	1.62791	0.103544	0.999071
AT3G15356	2912.32	0.219817	0.128952	1.70465	0.0882603	0.985139
AT4G15080	984.848	0.219799	0.116094	1.89329	0.058319	0.927268
AT1G62260	66.681	0.219744	0.129649	1.69491	0.090092	0.985139
AT2G18380	70.674	0.21958	0.130097	1.68783	0.0914446	0.985139
AT5G20270	1278.84	0.219557	0.121982	1.79992	0.071874	0.956531
AT5G25890	172.608	0.219476	0.135096	1.6246	0.104249	0.999071
AT3G13810	903.644	0.219464	0.113465	1.93419	0.0530897	0.906535
AT3G63200	969.811	0.219386	0.124211	1.76624	0.0773557	0.964051
AT4G15130	311.218	0.21938	0.129759	1.69068	0.0908978	0.985139
AT5G27240	589.338	0.219266	0.123059	1.78179	0.0747833	0.962807
AT1G21000	1520.49	0.219152	0.119895	1.82787	0.0675685	0.944489
AT5G04670	811.016	0.219148	0.120268	1.82216	0.0684308	0.948013
AT1G48120	942.826	0.219065	0.114132	1.9194	0.0549336	0.918018
AT1G50910	76.339	0.218337	0.132135	1.65237	0.0984586	0.995838
AT1G74940	358.238	0.218322	0.132703	1.64519	0.099931	0.996486
AT3G03520	418.829	0.218154	0.135431	1.61081	0.10722	0.999071
AT4G28240	1500.52	0.217951	0.116098	1.87729	0.0604779	0.927992
AT1G13730	1294.86	0.217824	0.111069	1.96116	0.0498606	0.895795
AT1G27760	3531.78	0.217666	0.0950845	2.28918	0.0220687	0.771332
AT1G47500	1717.96	0.217657	0.119403	1.82287	0.0683228	0.947721
AT1G55970	641.572	0.217627	0.124676	1.74554	0.0808916	0.970533
AT3G62310	3111.96	0.217556	0.0980642	2.21851	0.0265202	0.800429
AT1G68530	11784.4	0.217521	0.122913	1.76972	0.0767745	0.964051
AT5G52310	900.052	0.217365	0.105136	2.06746	0.0386904	0.862134
AT2G38220	25.6471	0.217142	0.106118	2.04622	0.0407346	0.869065
AT4G30150	795.568	0.216723	0.117149	1.84999	0.0643156	0.935081
AT4G23200	81.6756	0.216656	0.13431	1.6131	0.106722	0.999071
AT2G32860	280.417	0.216646	0.134204	1.6143	0.106463	0.999071
AT1G18150	836.993	0.216557	0.107663	2.01144	0.0442792	0.880832
AT3G48240	122.963	0.216555	0.131058	1.65236	0.0984618	0.995838
AT4G37470	902.827	0.216462	0.130883	1.65385	0.0981572	0.995838
AT1G07350	2638.88	0.216455	0.0982447	2.20322	0.0275794	0.808424
AT1G56045	947.615	0.216196	0.126108	1.71438	0.0864595	0.979894
AT1G07420	387.181	0.216112	0.126006	1.71509	0.0863292	0.979894
AT1G80110	76.8334	0.216064	0.122392	1.76535	0.0775049	0.964051
AT4G33905	83.5738	0.215911	0.111197	1.9417	0.0521739	0.901493
AT2G01670	1863.21	0.215625	0.10479	2.05769	0.0396198	0.866551
AT5G07940	1532.44	0.215496	0.0959452	2.24604	0.0247018	0.791897
AT4G13940	56863.2	0.215481	0.0917684	2.34809	0.0188698	0.747572
AT5G17550	643.532	0.215458	0.108376	1.98805	0.0468058	0.891072
AT1G15420	750.406	0.215454	0.12274	1.75537	0.0791961	0.966651
AT3G22370	744.577	0.21538	0.130937	1.64491	0.0999883	0.996486
AT4G26480	1762.72	0.215289	0.109418	1.96758	0.0491164	0.895795
AT1G07390	282.041	0.214986	0.130153	1.6518	0.0985751	0.995838
AT1G78930	282.578	0.214965	0.13542	1.58739	0.112424	0.999071
AT1G61870	1154.02	0.214781	0.118477	1.81284	0.0698557	0.951872
AT4G17695	236.721	0.214761	0.135548	1.58439	0.113105	0.999071
AT5G44240	1357.25	0.21467	0.100198	2.14247	0.032156	0.839073
AT4G38100	1112.72	0.214545	0.116273	1.84519	0.0650095	0.937683
AT2G36080	390.414	0.214488	0.120561	1.77908	0.0752259	0.963518
AT5G60170	3827.75	0.214317	0.0915222	2.3417	0.0191964	0.750085
AT2G41700	1623.17	0.214152	0.0975718	2.19481	0.0281769	0.812835
AT3G43670	429.393	0.213605	0.133408	1.60114	0.109346	0.999071
AT5G57870	6298.96	0.213552	0.0913318	2.3382	0.019377	0.750634
AT3G15395	151.415	0.213538	0.135487	1.57607	0.115009	0.999071
AT5G60850	814.484	0.213205	0.121603	1.75329	0.0795518	0.966884
AT2G44840	37.0075	0.212973	0.120203	1.77178	0.0764312	0.964051
AT1G75166	14.7949	0.21296	0.0897155	2.37372	0.0176097	0.724448
AT5G60780	14.6562	0.212928	0.0912102	2.33448	0.0195705	0.750634
AT3G07230	759.103	0.212758	0.123365	1.72463	0.0845948	0.979894
AT3G56980	53.9922	0.212677	0.110573	1.92341	0.0544289	0.914753
AT1G68520	12168.5	0.212595	0.112459	1.89042	0.0587022	0.927268
AT5G39760	177.617	0.212574	0.135295	1.5712	0.116137	0.999071
AT5G28030	117.465	0.212571	0.133875	1.58783	0.112325	0.999071
AT4G34750	55.0111	0.212552	0.122873	1.72986	0.0836554	0.975135
AT5G02590	259.027	0.212501	0.133427	1.59264	0.111241	0.999071
AT1G78210	320.792	0.21241	0.134287	1.58176	0.113704	0.999071
AT3G03180	60.5173	0.212409	0.130067	1.63308	0.102453	0.999071
AT2G17230	613.544	0.212355	0.125896	1.68675	0.0916515	0.985139
AT3G22910	24.2195	0.212331	0.0939157	2.26087	0.0237676	0.778926
AT2G03140	2148.55	0.212294	0.0961997	2.2068	0.0273278	0.8074
AT1G04990	295.741	0.212255	0.127669	1.66253	0.0964056	0.994075
AT1G55500	1004.12	0.212174	0.112937	1.87869	0.0602873	0.927992
AT5G01410	13523.5	0.212017	0.0944179	2.24552	0.024735	0.791897
AT1G49760	5767.33	0.211948	0.108216	1.95856	0.0501646	0.895798
AT3G13790	774.14	0.211938	0.126169	1.67979	0.0929974	0.985436
AT1G25450	941.849	0.211883	0.128454	1.64949	0.0990469	0.995863
AT3G07090	1522.74	0.21181	0.125011	1.69434	0.0902014	0.985139
AT1G53530	185.361	0.211757	0.132885	1.59354	0.111039	0.999071
AT5G17270	977.951	0.211532	0.126113	1.67732	0.0934796	0.985496
AT1G80270	866.885	0.21146	0.124185	1.70278	0.0886091	0.985139
AT4G11420	9727.5	0.211427	0.0930564	2.27204	0.0230844	0.776565
AT5G57990	5221.03	0.211395	0.103631	2.03988	0.0413627	0.873348
AT1G54270	5678.15	0.211392	0.0947294	2.23154	0.0256456	0.795911
AT5G23680	259.746	0.21088	0.129624	1.62686	0.103767	0.999071
AT4G36220	4125.44	0.210865	0.112871	1.8682	0.0617346	0.927992
AT3G05936	132.868	0.210743	0.135485	1.55547	0.119835	0.999071
AT3G12280	2217.94	0.210647	0.0972936	2.16507	0.0303823	0.829597
AT2G31060	1760.55	0.210497	0.103381	2.03613	0.0417375	0.87475
AT5G44400	306.595	0.21048	0.135586	1.55237	0.120573	0.999071
AT4G37680	1297.18	0.210444	0.118262	1.77948	0.0751611	0.963518
AT4G35830	10706.1	0.210378	0.0957228	2.19778	0.0279649	0.811928
AT1G79190	659.789	0.210372	0.116885	1.79983	0.0718876	0.956531
AT2G18330	750.719	0.210322	0.10856	1.93738	0.0526992	0.904836
AT5G01790	189.208	0.21032	0.135061	1.55722	0.119417	0.999071
AT4G33440	274.748	0.210164	0.130213	1.614	0.106527	0.999071
AT2G41705	339.98	0.210124	0.124504	1.68769	0.0914717	0.985139
AT3G04070	86.9407	0.21	0.13006	1.61464	0.10639	0.999071
AT5G01850	471.626	0.209726	0.114666	1.82902	0.0673962	0.944489
AT2G44510	241.335	0.209676	0.135571	1.54661	0.121957	0.999071
AT1G52640	17.3183	0.209621	0.0889674	2.35615	0.0184653	0.739947
AT2G37970	317.197	0.209578	0.128018	1.6371	0.101609	0.999071
AT4G02860	871.815	0.209439	0.110747	1.89114	0.0586051	0.927268
AT4G35930	260.692	0.209344	0.1306	1.60295	0.108946	0.999071
AT1G61640	327.137	0.209079	0.134318	1.5566	0.119566	0.999071
AT5G09570	96.3418	0.209014	0.131042	1.59502	0.110707	0.999071
AT1G51500	4730.36	0.208859	0.119962	1.74104	0.0816772	0.970533
AT4G19380	367.674	0.20878	0.126087	1.65585	0.0977521	0.995838
AT3G12580	20088.1	0.208667	0.123925	1.68382	0.0922174	0.985139
AT5G65970	178.474	0.208619	0.135581	1.53871	0.123875	0.999071
AT1G15040	25.3709	0.208561	0.101256	2.05975	0.0394223	0.864646
AT1G79930	4160.34	0.208513	0.0920065	2.26628	0.023434	0.776565
AT3G23900	1624.64	0.2085	0.0965421	2.15968	0.0307977	0.829624
AT5G46280	920.916	0.208404	0.120342	1.73176	0.0833169	0.975135
AT1G23280	1445.61	0.208346	0.12085	1.724	0.0847078	0.979894
AT5G58370	1067.69	0.20831	0.117198	1.77742	0.075499	0.964051
AT3G51270	1595.15	0.208139	0.10875	1.91392	0.05563	0.919786
AT1G78070	1477.45	0.208134	0.125987	1.65203	0.0985291	0.995838
AT1G14200	327.627	0.208132	0.134653	1.54569	0.12218	0.999071
AT3G19000	1001.1	0.208076	0.111313	1.8693	0.0615812	0.927992
AT4G27300	1582.1	0.208068	0.114251	1.82115	0.0685846	0.949218
AT5G22220	265.219	0.208032	0.128931	1.61351	0.106633	0.999071
AT4G35160	80.9416	0.20794	0.122066	1.7035	0.0884746	0.985139
AT1G04220	145.868	0.207934	0.126188	1.6478	0.0993927	0.995863
AT1G05100	48.601	0.207924	0.0931568	2.23198	0.0256165	0.795911
AT3G53310	87.1581	0.207903	0.132796	1.56558	0.117447	0.999071
AT1G78530	78.5809	0.207587	0.132027	1.57231	0.115878	0.999071
AT1G11340	105.016	0.207487	0.134076	1.54754	0.121734	0.999071
AT5G43150	1190.76	0.207446	0.126156	1.64436	0.100101	0.996486
AT5G60790	4139.86	0.207285	0.0883464	2.34628	0.0189619	0.747572
AT4G29110	72.2776	0.207186	0.127762	1.62166	0.104876	0.999071
AT3G47348	210.182	0.206869	0.134096	1.54269	0.122907	0.999071
AT1G48310	363.44	0.206783	0.123012	1.681	0.0927629	0.985139
AT5G59480	1693.96	0.206772	0.103822	1.9916	0.0464146	0.891008
AT2G35940	1697.25	0.206696	0.114512	1.80501	0.071073	0.951872
AT5G64480	323.066	0.206679	0.12975	1.5929	0.111182	0.999071
AT5G42540	2939.87	0.206672	0.111175	1.85899	0.0630292	0.927992
AT2G25000	394.145	0.206626	0.132006	1.56528	0.117518	0.999071
AT3G05500	1309.54	0.206598	0.102653	2.01258	0.044159	0.880832
AT4G20980	4130.48	0.206598	0.0985557	2.09626	0.0360593	0.854051
AT1G55820	341.62	0.20655	0.13039	1.5841	0.113172	0.999071
AT1G61210	2080.27	0.206544	0.0967171	2.13554	0.0327166	0.840203
AT5G55620	1166.26	0.206492	0.126257	1.63549	0.101946	0.999071
AT3G25770	937.203	0.206491	0.107804	1.91543	0.055438	0.919464
AT5G45300	594.527	0.206283	0.119785	1.72211	0.0850489	0.979894
AT2G26140	5302.41	0.206281	0.0853142	2.4179	0.0156103	0.715001
AT4G14690	11512.1	0.206172	0.127581	1.616	0.106094	0.999071
AT2G39800	9354.47	0.205987	0.117127	1.75866	0.0786358	0.964051
AT2G23300	85.0318	0.20589	0.133074	1.54719	0.121818	0.999071
AT1G32440	2919.92	0.205888	0.106838	1.92711	0.053966	0.911833
AT1G72330	238.742	0.205861	0.128912	1.59691	0.110285	0.999071
AT5G39040	992.59	0.205747	0.104173	1.97504	0.0482631	0.895795
AT3G09720	701.244	0.205614	0.128584	1.59907	0.109805	0.999071
AT3G17970	1805.01	0.205529	0.101834	2.01828	0.0435624	0.880832
AT2G14247	99.6238	0.205477	0.121401	1.69255	0.0905407	0.985139
AT1G61990	614.046	0.205442	0.11463	1.79222	0.073097	0.961284
AT5G15910	1021.23	0.20543	0.115137	1.78423	0.074387	0.962807
AT4G12500	118.465	0.205138	0.120414	1.7036	0.0884567	0.985139
AT3G18730	286.939	0.205126	0.131601	1.5587	0.119068	0.999071
AT4G35190	32.4598	0.205101	0.115557	1.77489	0.0759164	0.964051
AT3G59100	526.64	0.204967	0.122456	1.6738	0.094169	0.988383
AT5G63560	79.7195	0.204792	0.108076	1.89489	0.0581071	0.927268
AT2G02955	233.374	0.204764	0.130348	1.57091	0.116205	0.999071
AT4G26970	6390.47	0.204751	0.107781	1.89969	0.0574735	0.92625
AT1G23970	235.305	0.204686	0.127931	1.59998	0.109604	0.999071
AT5G05210	1345.59	0.204643	0.113419	1.80431	0.0711827	0.951872
AT1G65470	452.167	0.204594	0.12737	1.60629	0.108209	0.999071
AT3G59020	3779.63	0.204533	0.0947903	2.15774	0.0309477	0.829624
AT1G80750	1980.17	0.204528	0.116019	1.76289	0.0779188	0.964051
AT1G08050	105.761	0.204477	0.133749	1.52881	0.126311	0.999071
AT2G45710	536.584	0.204374	0.115183	1.77434	0.0760072	0.964051
AT3G13940	549.937	0.204334	0.125298	1.63078	0.102936	0.999071
AT4G33540	2044.99	0.204046	0.114778	1.77775	0.0754456	0.964033
AT3G53720	386.367	0.203993	0.123997	1.64515	0.099939	0.996486
AT1G18880	217.514	0.203907	0.13529	1.50719	0.131763	0.999071
AT3G57490	699.107	0.203581	0.124877	1.63025	0.103049	0.999071
AT4G30210	6527.85	0.203179	0.10935	1.85806	0.0631607	0.927992
AT4G37760	5257.29	0.203099	0.10587	1.91838	0.0550626	0.918018
AT1G25580	285.697	0.20302	0.130712	1.55319	0.120377	0.999071
AT1G33700	329.478	0.20299	0.132416	1.53298	0.125282	0.999071
AT4G36020	1168.54	0.202913	0.120711	1.68098	0.0927667	0.985139
AT1G11160	123.49	0.202876	0.135567	1.4965	0.134523	0.999071
AT4G16670	42.8551	0.202832	0.118449	1.71239	0.0868242	0.981999
AT4G14365	155.8	0.202696	0.135487	1.49606	0.134638	0.999071
AT1G64320	20.715	0.202599	0.10268	1.97311	0.0484827	0.895795
AT1G33960	68.89	0.202575	0.124353	1.62902	0.103308	0.999071
AT4G01660	1071.59	0.202536	0.103694	1.95321	0.0507953	0.895798
AT4G09900	664.715	0.2025	0.110218	1.83728	0.066169	0.94149
AT4G04800	358.218	0.202444	0.123332	1.64146	0.100702	0.998791
AT3G56150	11896.3	0.202155	0.0890964	2.26895	0.0232715	0.776565
AT1G74770	48.3954	0.201749	0.11316	1.78287	0.0746078	0.962807
AT2G25090	90.6314	0.201687	0.134177	1.50315	0.132801	0.999071
AT4G04020	16975.4	0.201668	0.120859	1.66862	0.0951931	0.989545
AT3G49400	111.676	0.201637	0.13555	1.48755	0.13687	0.999071
AT1G24310	876.172	0.201538	0.119756	1.68291	0.0923933	0.985139
AT2G01520	93.8796	0.201526	0.118233	1.70448	0.088291	0.985139
AT1G51790	174.828	0.201483	0.135516	1.48679	0.137071	0.999071
AT5G44450	619.189	0.201429	0.117455	1.71494	0.0863557	0.979894
AT4G37120	1886.36	0.20107	0.0953364	2.10906	0.0349396	0.847689
AT5G50100	1905.17	0.201013	0.113247	1.77499	0.0758997	0.964051
AT5G22650	7995.53	0.201004	0.114938	1.74881	0.0803244	0.970533
AT1G22910	585.77	0.200995	0.124142	1.61907	0.105431	0.999071
AT1G68185	218.924	0.200977	0.133285	1.50787	0.131588	0.999071
AT1G73770	97.2916	0.200975	0.13458	1.49335	0.135345	0.999071
AT5G61030	1239.06	0.20096	0.102376	1.96296	0.0496505	0.895795
AT2G22360	2691.2	0.200806	0.102682	1.95561	0.0505111	0.895798
AT1G06670	2935.6	0.200799	0.113768	1.76499	0.0775658	0.964051
AT1G64170	45.1211	0.200551	0.113681	1.76416	0.0777044	0.964051
AT5G27680	170.744	0.200544	0.135066	1.48479	0.1376	0.999071
AT1G79770	98.7914	0.200521	0.132734	1.5107	0.130864	0.999071
AT3G11690	465.109	0.200464	0.122731	1.63337	0.102392	0.999071
AT5G63450	93.5744	0.200464	0.132502	1.51291	0.130302	0.999071
ATCG00180	315.431	0.200217	0.134219	1.49172	0.135773	0.999071
AT1G63780	877.275	0.200163	0.121231	1.65109	0.0987208	0.995838
AT2G44860	1279.88	0.200118	0.107182	1.86709	0.0618884	0.927992
AT2G18510	1174.36	0.200064	0.107081	1.86835	0.0617128	0.927992
AT3G24503	1778.54	0.19993	0.109374	1.82795	0.0675572	0.944489
AT4G28990	363.938	0.199774	0.129536	1.54223	0.123017	0.999071
AT5G09250	265.12	0.199676	0.132221	1.51017	0.131001	0.999071
AT2G46890	165.656	0.199529	0.134904	1.47905	0.139128	0.999071
AT2G15970	1310.16	0.199486	0.133407	1.49532	0.134832	0.999071
AT5G40660	760.953	0.199357	0.11009	1.81085	0.0701647	0.951872
AT4G36380	481.264	0.199333	0.12273	1.62416	0.104341	0.999071
AT1G05700	25.7708	0.199272	0.086051	2.31574	0.0205724	0.758556
AT4G25500	651.405	0.199226	0.114557	1.7391	0.0820171	0.970533
AT2G40240	85.5393	0.199055	0.132448	1.50289	0.132868	0.999071
AT5G20280	5837.62	0.19894	0.0946447	2.10197	0.0355561	0.85231
AT1G79090	1969.74	0.198886	0.098692	2.01521	0.0438822	0.880832
AT2G31410	1935.24	0.19881	0.109485	1.81585	0.0693928	0.951872
AT1G53920	96.4936	0.198774	0.132293	1.50253	0.13296	0.999071
AT1G54575	261.399	0.198469	0.133604	1.4855	0.13741	0.999071
AT5G61810	273.906	0.198446	0.132837	1.49391	0.1352	0.999071
AT1G53910	2026.79	0.198427	0.112657	1.76133	0.0781823	0.964051
AT4G21720	96.9956	0.198322	0.135482	1.46383	0.143241	0.999071
AT1G70985	205.426	0.198297	0.134324	1.47626	0.139875	0.999071
AT4G40050	1041.86	0.198237	0.11206	1.76902	0.0768905	0.964051
AT2G24500	1450.85	0.198208	0.107779	1.83902	0.0659127	0.94149
AT1G69070	1453.18	0.198151	0.118146	1.67717	0.0935094	0.985496
AT3G01930	277.723	0.198128	0.128089	1.5468	0.12191	0.999071
AT5G15640	384.036	0.198109	0.127942	1.54843	0.12152	0.999071
AT3G06780	38.5688	0.198081	0.111755	1.77245	0.0763198	0.964051
AT2G33820	226.113	0.198036	0.1315	1.50598	0.132073	0.999071
AT5G62600	791.45	0.198033	0.110003	1.80024	0.0718221	0.956531
AT3G56070	2057.77	0.197949	0.116981	1.69215	0.0906173	0.985139
AT5G27990	669.479	0.197824	0.12155	1.62751	0.103629	0.999071
AT5G12210	688.074	0.197783	0.111197	1.77867	0.0752938	0.963518
AT5G65683	906.27	0.197738	0.122196	1.61821	0.105618	0.999071
AT3G25900	131.902	0.197648	0.135571	1.45789	0.144872	0.999071
AT4G38810	1645.2	0.197482	0.116971	1.6883	0.0913539	0.985139
AT2G46750	35.543	0.197465	0.0908488	2.17355	0.0297387	0.828628
AT1G72680	1451.27	0.197374	0.12928	1.52671	0.126832	0.999071
AT1G61380	487.719	0.197221	0.124362	1.58586	0.11277	0.999071
AT4G13493	380.591	0.197209	0.130242	1.51417	0.129982	0.999071
AT2G46600	434.848	0.196944	0.122906	1.6024	0.109067	0.999071
AT2G33210	2132.61	0.196836	0.096823	2.03294	0.0420582	0.87475
AT5G60020	67.0487	0.196621	0.129517	1.5181	0.128989	0.999071
AT1G77470	597.385	0.196598	0.115899	1.69629	0.0898302	0.985139
AT5G13680	1246.48	0.196501	0.103025	1.9073	0.0564811	0.924245
AT3G58470	656.315	0.196433	0.11554	1.70013	0.0891065	0.985139
AT1G77550	1080.17	0.196322	0.116602	1.68369	0.0922419	0.985139
AT3G56510	758.706	0.19613	0.114554	1.71212	0.0868738	0.981999
AT4G38260	391.286	0.196031	0.128105	1.53024	0.125956	0.999071
AT3G13230	772.775	0.195863	0.127193	1.53989	0.123587	0.999071
AT1G29370	940.514	0.195817	0.108365	1.80702	0.070759	0.951872
AT5G40820	224.063	0.195695	0.135213	1.44731	0.147811	0.999071
AT3G18230	775.648	0.195664	0.113884	1.71809	0.0857799	0.979894
AT3G23590	2102.13	0.195611	0.105227	1.85894	0.0630356	0.927992
AT2G35910	53.5467	0.195608	0.126369	1.54791	0.121645	0.999071
AT1G75390	202.464	0.195548	0.135338	1.44488	0.148491	0.999071
AT3G62510	18.4119	0.195509	0.0960184	2.03616	0.0417345	0.87475
AT3G43600	2427.47	0.195501	0.0960851	2.03466	0.0418847	0.87475
AT2G38210	429.979	0.195427	0.12395	1.57667	0.114873	0.999071
AT1G80410	4589.35	0.19536	0.0966131	2.02209	0.0431673	0.878384
AT1G28360	33.4679	0.195356	0.118601	1.64717	0.0995226	0.995863
AT1G79060	380.275	0.195317	0.123375	1.58311	0.113396	0.999071
AT1G25570	1213.75	0.195305	0.0983782	1.98525	0.0471168	0.893615
AT3G54810	864.971	0.195147	0.120627	1.61777	0.105713	0.999071
AT2G17210	31.486	0.195011	0.112339	1.73591	0.0825792	0.971589
AT5G38030	51.4574	0.195007	0.114464	1.70366	0.0884441	0.985139
AT3G15120	1028.3	0.19499	0.104801	1.86056	0.0628057	0.927992
AT4G26190	2574.59	0.194968	0.10782	1.80827	0.0705638	0.951872
AT4G31120	1565.47	0.19495	0.112557	1.73201	0.0832714	0.975135
AT1G23730	229.667	0.194844	0.135202	1.44113	0.149549	0.999071
AT5G06460	1303.22	0.194789	0.104385	1.86607	0.062032	0.927992
AT2G45860	188.864	0.194766	0.135104	1.4416	0.149415	0.999071
AT4G32670	423.478	0.194663	0.117179	1.66125	0.0966635	0.995264
AT2G25210	722.569	0.194644	0.117021	1.66332	0.0962479	0.993128
AT1G05680	821.246	0.194605	0.134363	1.44836	0.147517	0.999071
AT3G52190	447.241	0.19453	0.131051	1.48438	0.137708	0.999071
AT4G32200	239.216	0.194467	0.133604	1.45554	0.145519	0.999071
AT1G69490	1432.67	0.194456	0.129593	1.50051	0.133482	0.999071
AT5G25460	3846.16	0.194456	0.0967346	2.01021	0.0444095	0.880832
AT1G50420	804.486	0.194438	0.113049	1.71994	0.0854434	0.979894
AT5G44320	2374	0.194371	0.0938795	2.07043	0.0384121	0.861928
AT2G21300	3094.01	0.194345	0.0950717	2.04419	0.0409349	0.870395
AT5G18440	526.744	0.194323	0.126529	1.5358	0.124589	0.999071
AT5G05680	548.152	0.194306	0.124137	1.56526	0.117523	0.999071
AT5G63090	96.0834	0.194223	0.134163	1.44766	0.147711	0.999071
AT4G14790	657.752	0.194203	0.127619	1.52174	0.128073	0.999071
AT2G30540	105.583	0.194177	0.133081	1.45909	0.14454	0.999071
AT1G04100	54.5688	0.194127	0.126385	1.53599	0.124541	0.999071
AT5G61460	431.267	0.193934	0.11764	1.64854	0.0992417	0.995863
AT5G15740	1597.95	0.193918	0.0973746	1.99146	0.0464305	0.891008
AT4G09420	117.641	0.193917	0.135572	1.43035	0.152615	0.999071
AT1G50300	458.695	0.193748	0.122558	1.58087	0.113907	0.999071
AT1G69250	1019.06	0.193722	0.117524	1.64836	0.0992781	0.995863
AT4G22270	27.4942	0.193664	0.107252	1.80569	0.070967	0.951872
AT3G02600	1146.42	0.193643	0.102827	1.8832	0.0596732	0.927992
AT1G52980	3408.58	0.19357	0.0956233	2.0243	0.0429393	0.878384
AT1G62910	63.3595	0.193331	0.130228	1.48455	0.137663	0.999071
AT3G21510	108.324	0.193282	0.134427	1.43782	0.150485	0.999071
AT4G09510	1231.67	0.193159	0.114286	1.69014	0.0910012	0.985139
AT3G24170	11750.9	0.193149	0.111152	1.73771	0.0822624	0.970533
AT5G48120	1336.46	0.192981	0.0980954	1.96728	0.0491507	0.895795
AT3G04710	786.68	0.192974	0.12549	1.53777	0.124106	0.999071
AT5G64770	845.296	0.192913	0.128713	1.49878	0.13393	0.999071
AT5G41170	32.3627	0.192891	0.115425	1.67114	0.0946949	0.989545
AT2G30870	4897.93	0.192713	0.126872	1.51895	0.128775	0.999071
AT4G11110	1586.48	0.192685	0.0934625	2.06163	0.0392434	0.864543
AT3G11340	177.381	0.192648	0.133109	1.44729	0.147815	0.999071
AT5G03290	1841.27	0.192616	0.101527	1.89719	0.0578027	0.927268
AT2G36010	270.003	0.19247	0.13158	1.46276	0.143534	0.999071
AT1G33490	752.471	0.192403	0.117834	1.63283	0.102504	0.999071
AT4G20090	204.953	0.19238	0.135011	1.42492	0.154179	0.999071
AT5G12220	456.75	0.192132	0.130935	1.46738	0.142272	0.999071
AT2G22010	1549.36	0.192103	0.100711	1.90747	0.0564599	0.924245
AT5G22930	50.6101	0.192	0.126294	1.52026	0.128446	0.999071
AT1G52160	498.164	0.191983	0.127833	1.50183	0.133142	0.999071
AT1G29900	7542.24	0.191953	0.0900593	2.13141	0.0330557	0.840598
AT2G21620	925.543	0.19194	0.12198	1.57353	0.115596	0.999071
AT3G28030	542.126	0.191854	0.117054	1.63902	0.101208	0.999071
AT5G59980	178.253	0.191661	0.134704	1.42283	0.154785	0.999071
AT1G50920	6304.97	0.191574	0.106723	1.79506	0.0726447	0.957703
AT1G12650	723.255	0.191544	0.112622	1.70077	0.0889859	0.985139
AT3G17930	2583.86	0.191531	0.102418	1.87009	0.0614718	0.927992
AT4G24470	672.126	0.19152	0.119335	1.60489	0.108518	0.999071
AT1G08220	232.476	0.191338	0.131886	1.45079	0.14684	0.999071
AT3G21690	3292.15	0.190996	0.0979488	1.94995	0.0511818	0.897431
AT2G41505	19.6981	0.190945	0.098142	1.9456	0.0517026	0.898666
AT5G48970	395.417	0.19081	0.128016	1.49052	0.136088	0.999071
AT1G54380	633.463	0.190809	0.122683	1.5553	0.119876	0.999071
AT4G17770	938.251	0.190792	0.134531	1.4182	0.156134	0.999071
AT1G24090	108.69	0.190781	0.134993	1.41327	0.157577	0.999071
AT2G41240	95.6627	0.190757	0.116599	1.63601	0.101838	0.999071
AT4G09580	419.587	0.190637	0.117495	1.62252	0.104693	0.999071
AT5G65720	4246.03	0.190591	0.0881609	2.16185	0.0306295	0.829624
AT2G37640	1102.64	0.190559	0.103335	1.84409	0.0651706	0.939086
AT1G23140	95.3149	0.190528	0.127982	1.48871	0.136563	0.999071
AT4G20720	147.35	0.190519	0.134775	1.41361	0.157476	0.999071
AT4G25340	2334.34	0.190424	0.115506	1.6486	0.0992292	0.995863
AT2G23950	497.892	0.190374	0.120847	1.57533	0.11518	0.999071
AT1G77800	3670.33	0.190362	0.0956375	1.99045	0.0465411	0.891008
AT1G19520	1312.48	0.190303	0.11258	1.69038	0.0909547	0.985139
AT4G00020	558.798	0.190019	0.126374	1.50362	0.13268	0.999071
AT3G59540	2704.13	0.189974	0.105391	1.80256	0.0714574	0.954312
AT5G03285	123.074	0.189971	0.135092	1.40623	0.159655	0.999071
AT4G28480	1135.19	0.189909	0.100985	1.88056	0.0600321	0.927992
AT5G22875	257.079	0.189884	0.131468	1.44434	0.148645	0.999071
AT5G47400	277.121	0.189873	0.129975	1.46083	0.144061	0.999071
AT1G51380	151.451	0.189777	0.135049	1.40524	0.159949	0.999071
AT4G11790	1253.09	0.189765	0.106095	1.78864	0.0736726	0.962807
AT3G17810	1784	0.189704	0.127933	1.48284	0.138117	0.999071
AT1G07430	32.9431	0.189692	0.0927846	2.04443	0.040911	0.870395
AT1G31910	7122.46	0.189644	0.091399	2.0749	0.037996	0.860137
AT3G15590	1448.6	0.18964	0.105686	1.79438	0.0727532	0.957703
AT3G20000	2739.13	0.189633	0.102544	1.84929	0.0644154	0.935081
AT1G45688	2778.72	0.189572	0.0931678	2.03474	0.0418768	0.87475
AT4G15690	64.4216	0.189552	0.120982	1.56678	0.117166	0.999071
AT4G23885	146.204	0.18955	0.135335	1.40059	0.161336	0.999071
AT1G64110	23.6843	0.189527	0.0993919	1.90686	0.0565386	0.924245
AT3G47060	466.194	0.189511	0.116346	1.62885	0.103344	0.999071
AT5G02490	3141.8	0.189472	0.108729	1.7426	0.0814031	0.970533
AT3G23580	1498.09	0.189375	0.108066	1.7524	0.0797055	0.967249
AT5G22060	4149.58	0.189173	0.0942659	2.0068	0.0447704	0.880832
AT1G62350	83.1058	0.18913	0.129389	1.46171	0.14382	0.999071
AT2G36870	2225.7	0.189123	0.114609	1.65016	0.0989106	0.995863
AT5G17890	1670.75	0.1891	0.102652	1.84214	0.0654549	0.939086
AT5G22750	381.622	0.189082	0.125341	1.50854	0.131415	0.999071
AT1G73480	1435.81	0.189071	0.124383	1.52007	0.128493	0.999071
AT3G13150	240.532	0.188893	0.132373	1.42698	0.153586	0.999071
AT2G34630	1492.39	0.188792	0.0999245	1.88935	0.0588454	0.927268
AT4G10620	548.729	0.1887	0.124805	1.51195	0.130545	0.999071
AT3G44430	531.992	0.188575	0.118596	1.59006	0.111822	0.999071
AT3G44320	278.23	0.188524	0.131607	1.43248	0.152008	0.999071
AT3G60140	19.9651	0.188495	0.0885884	2.12776	0.0333568	0.843909
AT5G51800	21.4911	0.188485	0.0957444	1.96862	0.0489966	0.895795
AT2G24050	1737.57	0.188391	0.122122	1.54264	0.122918	0.999071
AT3G25240	12.09	0.188365	0.07667	2.45683	0.014017	0.696212
AT3G17630	116.968	0.188343	0.134696	1.39829	0.162027	0.999071
AT3G27570	1265.6	0.18834	0.115105	1.63624	0.101788	0.999071
AT5G37350	1076.55	0.188167	0.109785	1.71396	0.0865366	0.979894
AT2G34520	877.497	0.188064	0.119703	1.57109	0.116161	0.999071
AT3G08640	1835.12	0.187977	0.110792	1.69666	0.0897604	0.985139
AT4G33490	137.322	0.187968	0.135585	1.38634	0.165642	0.999071
AT1G07300	91.4031	0.187958	0.133153	1.41159	0.158069	0.999071
AT1G18660	2837.73	0.187941	0.0928471	2.0242	0.0429496	0.878384
AT5G62370	244.826	0.187926	0.134913	1.39294	0.163638	0.999071
AT3G53350	183.173	0.187881	0.135184	1.38982	0.164584	0.999071
AT4G31160	1804.89	0.187865	0.103592	1.81351	0.0697534	0.951872
AT3G13225	680.637	0.187864	0.112405	1.67132	0.0946591	0.989545
AT2G26710	424.445	0.187861	0.131935	1.42389	0.154479	0.999071
AT5G58020	1194.51	0.187711	0.107388	1.74796	0.0804709	0.970533
AT3G54640	2230.97	0.187703	0.113153	1.65884	0.0971483	0.995838
AT1G62085	159.53	0.187693	0.133806	1.40272	0.160699	0.999071
AT2G27590	306.214	0.187601	0.129044	1.45377	0.146009	0.999071
AT3G52220	1171.73	0.187459	0.11295	1.65966	0.0969835	0.995838
AT2G30800	974.245	0.187391	0.100964	1.85601	0.0634528	0.928678
AT4G32420	2698.78	0.187382	0.0976258	1.91939	0.0549347	0.918018
AT4G39730	2498.18	0.187351	0.125917	1.48789	0.136779	0.999071
AT1G04230	326.343	0.187283	0.124939	1.49899	0.133875	0.999071
AT1G20300	320.465	0.187119	0.129825	1.44132	0.149495	0.999071
AT3G11120	499.935	0.18709	0.126188	1.48263	0.138174	0.999071
AT3G16560	761.549	0.187082	0.116153	1.61065	0.107255	0.999071
AT1G15870	52.2375	0.186969	0.126286	1.48052	0.138734	0.999071
AT2G36070	1337.11	0.186869	0.111994	1.66856	0.095204	0.989545
AT3G15010	2026.51	0.186646	0.105051	1.77671	0.0756154	0.964051
AT2G37250	1921.04	0.186627	0.100054	1.86527	0.062144	0.927992
AT1G72050	1470.7	0.18661	0.113013	1.65123	0.098692	0.995838
AT1G74390	229.65	0.186596	0.128529	1.45178	0.146562	0.999071
AT1G80620	1307.37	0.18658	0.113688	1.64116	0.100765	0.998812
AT3G49990	1289.08	0.18652	0.109152	1.70881	0.087487	0.985139
AT4G33180	424.429	0.186456	0.121256	1.53771	0.124121	0.999071
AT5G60120	1190.15	0.186423	0.10263	1.81646	0.0693005	0.951872
AT3G22235	20.95	0.186363	0.0843653	2.20901	0.0271743	0.807293
AT4G17720	647.956	0.186327	0.12606	1.47808	0.139387	0.999071
AT5G14940	127.685	0.186277	0.135451	1.37524	0.169057	0.999071
AT5G04590	17868.6	0.186241	0.0862465	2.15941	0.0308186	0.829624
AT5G52660	357.023	0.186166	0.1253	1.48576	0.137342	0.999071
AT1G01250	71.9774	0.186145	0.1238	1.50359	0.132687	0.999071
AT2G47790	656.719	0.186098	0.115149	1.61614	0.106063	0.999071
AT4G21140	346.38	0.186091	0.126723	1.46849	0.141971	0.999071
AT4G31985	1135.26	0.186039	0.115176	1.61525	0.106256	0.999071
AT3G14720	1059.08	0.185883	0.112538	1.65173	0.0985895	0.995838
AT5G22840	371.302	0.185765	0.130653	1.42182	0.155077	0.999071
AT3G55360	2060.67	0.185732	0.119411	1.55541	0.119849	0.999071
AT1G55870	550.973	0.185718	0.119062	1.55984	0.118797	0.999071
AT3G08947	351.447	0.18568	0.13133	1.41384	0.157408	0.999071
AT5G11010	556.905	0.185563	0.114845	1.61577	0.106143	0.999071
AT3G20500	802.944	0.18552	0.119603	1.55113	0.120872	0.999071
AT1G24267	1310.33	0.185462	0.100364	1.8479	0.0646166	0.936328
AT2G03340	440.199	0.185383	0.11934	1.55341	0.120326	0.999071
AT1G01020	495.985	0.185355	0.124065	1.49401	0.135173	0.999071
AT1G03687	537.983	0.185344	0.119945	1.54525	0.122286	0.999071
AT5G38690	563.207	0.185294	0.116582	1.5894	0.111971	0.999071
AT2G40330	110.061	0.185256	0.134174	1.38072	0.167366	0.999071
AT5G19920	373.089	0.185098	0.12521	1.4783	0.139329	0.999071
AT5G25220	2697.37	0.185011	0.103261	1.79168	0.0731845	0.961766
AT5G08130	1454.89	0.184896	0.103669	1.78353	0.0744996	0.962807
AT1G51140	1372.49	0.184868	0.124645	1.48316	0.138033	0.999071
AT1G65080	282.67	0.184862	0.127556	1.44926	0.147264	0.999071
AT1G65820	1526.81	0.184861	0.126427	1.4622	0.143687	0.999071
AT5G35970	19198.8	0.184749	0.106809	1.7297	0.0836831	0.975135
AT2G41900	2589.89	0.184726	0.0959536	1.92516	0.0542091	0.914541
AT3G02060	2163.04	0.184719	0.102764	1.79751	0.0722545	0.957524
AT3G02760	2681.1	0.184598	0.112071	1.64716	0.0995256	0.995863
AT4G18040	1665.43	0.184577	0.1062	1.73801	0.0822095	0.970533
AT2G06990	1575.94	0.18453	0.0981659	1.87978	0.0601383	0.927992
AT1G09840	1033.6	0.18452	0.110892	1.66395	0.0961215	0.993128
AT1G15510	749.17	0.184461	0.129848	1.42059	0.155436	0.999071
AT5G17920	79273.2	0.184436	0.0871505	2.1163	0.0343194	0.847689
AT3G06250	886.025	0.184411	0.111776	1.64982	0.0989798	0.995863
AT3G55160	889.406	0.184389	0.120033	1.53614	0.124503	0.999071
AT3G60240	5970.44	0.184128	0.0846642	2.1748	0.0296449	0.828628
AT5G43630	2948.72	0.184094	0.0958992	1.91967	0.0549001	0.918018
AT5G61770	794.559	0.184058	0.1228	1.49884	0.133914	0.999071
AT5G10070	537.483	0.184015	0.12317	1.49399	0.135177	0.999071
AT1G69440	288.512	0.183959	0.131014	1.40412	0.160284	0.999071
AT1G80710	117.947	0.183829	0.134813	1.36359	0.172698	0.999071
AT5G45420	819.204	0.1838	0.117304	1.56686	0.117147	0.999071
AT4G20020	1229.22	0.18373	0.11674	1.57385	0.115523	0.999071
AT1G09867	20.8996	0.183619	0.100139	1.83364	0.0667067	0.942754
AT1G13260	1299.62	0.183584	0.13033	1.40861	0.158951	0.999071
AT4G34680	210.57	0.183505	0.133725	1.37225	0.169985	0.999071
AT1G04650	143.942	0.183366	0.134922	1.35905	0.174132	0.999071
AT2G31830	76.991	0.183356	0.125262	1.46378	0.143254	0.999071
AT2G38300	161.584	0.183356	0.135239	1.35579	0.175165	0.999071
AT1G17180	133.482	0.18332	0.122088	1.50154	0.133216	0.999071
AT3G57000	1112.23	0.183277	0.129439	1.41594	0.156794	0.999071
AT2G40920	753.569	0.183275	0.106886	1.71468	0.0864035	0.979894
AT2G34300	710.916	0.183272	0.108535	1.68861	0.0912948	0.985139
AT1G67210	125.467	0.18307	0.135559	1.35048	0.176861	0.999071
AT4G35810	119.494	0.183052	0.134954	1.35641	0.17497	0.999071
AT1G58807	126.786	0.18302	0.118292	1.54718	0.121819	0.999071
AT5G08600	312.415	0.182842	0.135574	1.34865	0.177451	0.999071
AT1G36730	7828.53	0.182839	0.100997	1.81034	0.0702438	0.951872
AT4G24990	431.529	0.182822	0.127303	1.43612	0.150968	0.999071
AT2G15560	511.753	0.182742	0.115579	1.5811	0.113855	0.999071
AT2G29450	6028.88	0.182701	0.112751	1.6204	0.105146	0.999071
AT1G74210	341.742	0.182606	0.132686	1.37622	0.168753	0.999071
AT5G13550	1435.25	0.182605	0.10858	1.68177	0.0926143	0.985139
AT5G22020	1130.31	0.1826	0.107581	1.69732	0.0896369	0.985139
AT2G33847	16.2556	0.182591	0.0952368	1.91723	0.0552093	0.918018
AT4G24130	241.88	0.182461	0.135322	1.34835	0.177547	0.999071
AT3G58700	1490.82	0.182336	0.101614	1.7944	0.0727492	0.957703
AT1G24180	1776.9	0.182245	0.108377	1.68159	0.0926483	0.985139
AT1G59760	1609.73	0.182215	0.102081	1.785	0.0742612	0.962807
AT5G52910	293.128	0.182132	0.13164	1.38356	0.166494	0.999071
AT1G56000	208.608	0.182056	0.134971	1.34886	0.177383	0.999071
AT2G20330	1298.3	0.182036	0.100481	1.81165	0.0700405	0.951872
AT5G56140	1093.82	0.182027	0.109998	1.65481	0.097962	0.995838
AT1G79810	752.24	0.18187	0.11032	1.64857	0.0992368	0.995863
AT1G78080	3965.97	0.181853	0.108641	1.67388	0.0941539	0.988383
AT1G04020	542.828	0.181826	0.126879	1.43306	0.151841	0.999071
AT4G31870	947.129	0.181646	0.116785	1.55538	0.119854	0.999071
AT5G57610	1617.19	0.181635	0.106343	1.70801	0.0876337	0.985139
AT2G25140	1513.43	0.181626	0.111558	1.62808	0.103507	0.999071
AT4G38890	1478.2	0.18148	0.116867	1.55287	0.120455	0.999071
AT1G75410	1537.01	0.181463	0.105545	1.71929	0.085561	0.979894
AT4G27560	602.061	0.181441	0.134284	1.35117	0.17664	0.999071
AT2G30110	5856.26	0.181351	0.085103	2.13096	0.0330927	0.840598
AT2G41140	2626.91	0.181307	0.0973901	1.86166	0.0626516	0.927992
AT2G29760	214.092	0.181298	0.135075	1.3422	0.179532	0.999071
AT5G20850	134.417	0.181224	0.135285	1.33957	0.180386	0.999071
AT5G47080	762.048	0.180925	0.106236	1.70304	0.088561	0.985139
AT1G31770	516.344	0.180837	0.124505	1.45245	0.146377	0.999071
AT5G56190	468.342	0.180756	0.120154	1.50436	0.132488	0.999071
AT1G29465	116.753	0.180742	0.135563	1.33327	0.182443	0.999071
AT3G25410	1944.49	0.180664	0.0991229	1.82263	0.0683597	0.947721
AT3G01970	244.469	0.180641	0.135324	1.33487	0.181917	0.999071
AT5G42270	27935.9	0.180558	0.100493	1.79672	0.0723793	0.957703
AT1G08600	1217.57	0.180429	0.0997347	1.80909	0.0704366	0.951872
AT3G62130	832.181	0.180262	0.10513	1.71465	0.0864087	0.979894
AT3G06320	170.978	0.180241	0.135584	1.32937	0.183727	0.999071
AT3G08950	272.817	0.18018	0.133724	1.34741	0.177849	0.999071
AT1G27980	1092.71	0.180129	0.11383	1.58244	0.113549	0.999071
AT1G14060	393.296	0.180115	0.131817	1.3664	0.171812	0.999071
AT2G27660	193.062	0.180066	0.134422	1.33955	0.180391	0.999071
AT3G46790	531.314	0.180013	0.115997	1.55188	0.120692	0.999071
AT5G45510	2041.84	0.17998	0.100118	1.79768	0.0722271	0.957524
AT2G36580	2498.02	0.179968	0.0973239	1.84917	0.0644338	0.935081
AT3G14400	1761.75	0.179934	0.103927	1.73135	0.0833901	0.975135
AT1G10140	129.966	0.179928	0.135577	1.32713	0.184467	0.999071
AT4G13330	106.57	0.179917	0.133484	1.34786	0.177704	0.999071
AT1G71850	289.108	0.17991	0.130411	1.37956	0.167722	0.999071
AT2G38630	210.652	0.17984	0.131605	1.36651	0.171779	0.999071
AT2G31970	1322.29	0.179703	0.102132	1.75951	0.0784904	0.964051
AT5G21280	387.259	0.179666	0.127379	1.41048	0.158397	0.999071
AT3G16830	2907.08	0.179539	0.0887734	2.02244	0.0431304	0.878384
AT5G67600	580.214	0.179462	0.127782	1.40444	0.160187	0.999071
AT1G78090	72.4839	0.179356	0.13253	1.35333	0.175951	0.999071
AT1G76130	376.049	0.179214	0.12643	1.41749	0.15634	0.999071
AT5G22740	831.03	0.179167	0.118837	1.50767	0.13164	0.999071
AT3G12520	388.018	0.17906	0.120181	1.48992	0.136246	0.999071
AT2G19860	992.449	0.179014	0.109352	1.63704	0.101622	0.999071
AT5G25780	1641.71	0.178946	0.111252	1.60847	0.107732	0.999071
AT1G26540	189.63	0.178821	0.135431	1.32039	0.186705	0.999071
AT5G19550	2839.01	0.178737	0.126751	1.41014	0.158498	0.999071
AT5G14760	2687.11	0.178615	0.103538	1.72512	0.0845067	0.979894
AT1G06430	13364.9	0.178566	0.112526	1.58688	0.11254	0.999071
AT5G63550	939.033	0.178509	0.114732	1.55588	0.119738	0.999071
AT4G28390	543.603	0.178473	0.124308	1.43572	0.151081	0.999071
AT2G29210	2789.3	0.178472	0.097278	1.83466	0.0665567	0.942754
AT4G13195	67.1879	0.178432	0.127626	1.39808	0.162089	0.999071
AT3G46970	624.023	0.178411	0.114891	1.55287	0.120453	0.999071
AT4G18390	789.711	0.178395	0.116873	1.52641	0.126909	0.999071
AT4G16370	5738.41	0.178387	0.104356	1.7094	0.0873766	0.985139
AT2G38050	242.401	0.178386	0.131304	1.35858	0.174281	0.999071
AT1G53200	365.574	0.178334	0.129782	1.37411	0.169409	0.999071
AT3G57290	5061.88	0.178081	0.0916161	1.94378	0.0519222	0.900485
AT5G23575	296.915	0.178035	0.127369	1.39779	0.162177	0.999071
AT4G20280	369.278	0.178008	0.125768	1.41537	0.15696	0.999071
AT1G78100	841.209	0.177959	0.120057	1.48228	0.138265	0.999071
AT5G59220	579.072	0.177937	0.108189	1.64468	0.100036	0.996486
AT5G14050	1815.31	0.177876	0.117566	1.51298	0.130284	0.999071
AT3G12810	1328.41	0.177853	0.104915	1.69521	0.0900355	0.985139
AT1G79270	2862.71	0.177762	0.119141	1.49203	0.135691	0.999071
AT5G16510	537.758	0.177735	0.115282	1.54174	0.123136	0.999071
AT4G26910	1051.27	0.177618	0.118458	1.49942	0.133765	0.999071
AT3G57910	173.485	0.177559	0.135584	1.30958	0.190338	0.999071
AT1G20840	510.793	0.177494	0.118533	1.49743	0.134283	0.999071
AT1G20370	556.781	0.177446	0.12213	1.45293	0.146242	0.999071
AT1G48470	13.4511	0.177426	0.0834511	2.12611	0.033494	0.846249
AT5G39850	629.965	0.177401	0.126431	1.40314	0.160575	0.999071
AT1G30960	275.751	0.177338	0.135087	1.31277	0.18926	0.999071
AT3G20330	1620.13	0.177135	0.111935	1.58248	0.113541	0.999071
AT4G12400	2117.07	0.177068	0.130509	1.35675	0.17486	0.999071
AT2G27775	270.71	0.17689	0.132867	1.33133	0.183082	0.999071
AT1G73710	681.517	0.176873	0.116422	1.51923	0.128704	0.999071
ATCG00065	10.9897	0.176812	0.0808253	2.18758	0.0287	0.819122
AT1G28610	655.557	0.176756	0.117601	1.50301	0.132836	0.999071
AT3G56630	1040.58	0.176682	0.108046	1.63525	0.101997	0.999071
AT3G53990	309.829	0.176571	0.129352	1.36504	0.17224	0.999071
AT1G10090	273.263	0.176558	0.128151	1.37774	0.168284	0.999071
AT4G21100	1313.98	0.176526	0.109914	1.60604	0.108265	0.999071
AT4G27570	86.8814	0.176518	0.132887	1.32833	0.184068	0.999071
AT3G23805	278.21	0.176412	0.130313	1.35376	0.175815	0.999071
AT1G29500	151.513	0.176334	0.135579	1.30061	0.193393	0.999071
AT1G24120	633.626	0.176262	0.10994	1.60326	0.108878	0.999071
AT1G25260	2231.53	0.176161	0.109915	1.60271	0.108999	0.999071
AT3G09230	118.063	0.176131	0.135583	1.29906	0.193924	0.999071
AT2G28350	1384.89	0.176013	0.118399	1.48661	0.137117	0.999071
AT4G33400	917.424	0.175997	0.119424	1.47371	0.140559	0.999071
AT1G09230	702.16	0.175899	0.120839	1.45564	0.145492	0.999071
AT5G29000	216.074	0.175844	0.134898	1.30353	0.192395	0.999071
AT3G22810	199.042	0.175657	0.13281	1.32262	0.185963	0.999071
AT5G26340	148.356	0.175649	0.13356	1.31513	0.188465	0.999071
AT4G10390	52.4202	0.17563	0.122999	1.4279	0.153321	0.999071
AT4G02400	1277.67	0.175613	0.124649	1.40885	0.158879	0.999071
AT5G57685	209.996	0.175395	0.135535	1.29409	0.195634	0.999071
AT3G61320	778.338	0.175385	0.10717	1.63652	0.101731	0.999071
AT3G08520	421.73	0.17515	0.12692	1.38001	0.167585	0.999071
AT3G48460	2010.39	0.175135	0.11976	1.46239	0.143635	0.999071
AT5G16930	501.237	0.175133	0.124608	1.40548	0.15988	0.999071
AT1G70900	960.878	0.175093	0.104957	1.66824	0.0952676	0.989545
AT5G57800	4608.26	0.175081	0.111167	1.57494	0.11527	0.999071
AT5G65870	109.207	0.175001	0.133773	1.3082	0.190807	0.999071
AT4G24440	647.212	0.174911	0.110632	1.58102	0.113875	0.999071
AT3G10320	9.63344	0.174875	0.0748695	2.33573	0.0195052	0.750634
AT1G33030	47.8972	0.174819	0.122717	1.42458	0.15428	0.999071
AT3G10660	117.247	0.17481	0.134533	1.29939	0.193811	0.999071
AT3G04650	1344.97	0.174744	0.111946	1.56097	0.118531	0.999071
AT5G27540	1925.64	0.174665	0.0926783	1.88464	0.0594789	0.927992
AT1G24150	350.241	0.174647	0.130147	1.34192	0.179622	0.999071
AT3G05430	103.354	0.174602	0.1354	1.28952	0.197216	0.999071
AT5G48240	852.226	0.174578	0.128681	1.35667	0.174885	0.999071
AT3G24180	2626.26	0.174556	0.0897231	1.9455	0.0517146	0.898666
AT5G19820	5918.08	0.174517	0.103422	1.68743	0.0915209	0.985139
AT3G26920	302.09	0.174501	0.132474	1.31725	0.187756	0.999071
AT3G61770	1351.06	0.174473	0.103039	1.69327	0.0904041	0.985139
AT4G22380	644.554	0.174467	0.109913	1.58731	0.112442	0.999071
AT2G39880	99.6388	0.174436	0.134478	1.29714	0.194583	0.999071
AT2G24180	1498.3	0.174431	0.123207	1.41575	0.156849	0.999071
AT1G73010	222.793	0.174296	0.0894803	1.94787	0.0514307	0.897854
AT3G09100	1555.05	0.174197	0.0987974	1.76317	0.0778716	0.964051
AT1G09530	930.738	0.174147	0.113837	1.52979	0.126068	0.999071
AT4G31180	3323.1	0.174131	0.0956855	1.81983	0.0687849	0.950645
AT1G04510	2321.03	0.17412	0.0934405	1.86344	0.0624009	0.927992
AT5G02780	46.4353	0.174116	0.110438	1.5766	0.114888	0.999071
AT1G27840	629.599	0.173927	0.111257	1.56329	0.117983	0.999071
AT3G55020	2669.58	0.173865	0.104239	1.66795	0.0953255	0.989545
AT5G54970	250.446	0.173845	0.131996	1.31704	0.187825	0.999071
AT5G66760	4923.52	0.173821	0.101833	1.70692	0.0878368	0.985139
AT3G53000	155.287	0.17372	0.135276	1.28419	0.199075	0.999071
AT4G36290	415.094	0.173707	0.119896	1.44882	0.147389	0.999071
AT2G27470	251.634	0.17365	0.130315	1.33254	0.182683	0.999071
AT4G14300	1585.05	0.173617	0.0994881	1.74511	0.0809663	0.970533
AT4G05050	12771	0.173412	0.10501	1.65139	0.0986588	0.995838
AT4G24480	243.998	0.173321	0.135297	1.28104	0.200179	0.999071
AT1G55320	668.844	0.17317	0.128859	1.34387	0.178989	0.999071
AT1G47240	395.211	0.17298	0.123623	1.39926	0.161734	0.999071
AT2G21640	153.692	0.172888	0.129277	1.33735	0.181109	0.999071
AT1G55930	698.662	0.172876	0.116064	1.48949	0.136359	0.999071
AT5G27410	521.514	0.17287	0.117172	1.47535	0.140117	0.999071
AT5G04230	609.779	0.172816	0.122472	1.41107	0.158225	0.999071
AT5G42250	217.776	0.172799	0.129639	1.33293	0.182555	0.999071
AT5G23880	814.232	0.172703	0.105728	1.63346	0.102373	0.999071
AT3G19960	1439.23	0.172664	0.100419	1.71943	0.0855361	0.979894
AT3G21810	317.385	0.17266	0.125746	1.37309	0.169723	0.999071
AT4G17790	534.99	0.172652	0.121802	1.41748	0.156344	0.999071
AT5G13400	1036.47	0.172592	0.115331	1.49649	0.134525	0.999071
AT1G23100	98.0064	0.17252	0.135457	1.27362	0.2028	0.999071
AT5G52850	77.4105	0.1725	0.13386	1.28866	0.197515	0.999071
AT1G54960	178.234	0.172449	0.135344	1.27416	0.202608	0.999071
AT1G23030	1417.44	0.172293	0.112898	1.52609	0.126987	0.999071
AT5G49300	69.2772	0.172282	0.130883	1.3163	0.188072	0.999071
AT3G19370	673.05	0.172256	0.127823	1.34761	0.177784	0.999071
AT5G17510	911.488	0.172153	0.109463	1.5727	0.115788	0.999071
AT4G04920	1297.46	0.17213	0.096622	1.78148	0.0748348	0.962807
AT3G55410	3833.43	0.172056	0.0869056	1.9798	0.0477256	0.89463
AT1G80980	127.517	0.172055	0.135501	1.26977	0.204166	0.999071
AT3G45710	111.822	0.172026	0.121289	1.41832	0.156097	0.999071
AT3G10910	272.187	0.171987	0.135262	1.27151	0.203546	0.999071
AT5G47680	964.929	0.171849	0.110604	1.55374	0.120247	0.999071
AT4G32700	687.614	0.171754	0.1193	1.43967	0.149959	0.999071
AT5G55720	71.3505	0.171637	0.12587	1.3636	0.172693	0.999071
AT5G23720	351.983	0.17157	0.128409	1.33612	0.18151	0.999071
AT3G01540	7720.62	0.171566	0.102063	1.68099	0.0927648	0.985139
AT1G63180	190.97	0.171528	0.132134	1.29814	0.19424	0.999071
AT1G72650	1146.1	0.171512	0.107886	1.58975	0.111891	0.999071
AT2G45920	391.22	0.171503	0.129113	1.32831	0.184074	0.999071
AT2G39810	1315.62	0.171388	0.11061	1.54947	0.121268	0.999071
AT4G30190	6841.08	0.17131	0.101821	1.68246	0.0924804	0.985139
AT5G01630	391.637	0.171178	0.134093	1.27656	0.201756	0.999071
AT3G13224	624.025	0.171064	0.118636	1.44192	0.149325	0.999071
AT4G17610	667.047	0.171023	0.120458	1.41978	0.155673	0.999071
AT4G34881	2420.54	0.170997	0.111601	1.53222	0.125468	0.999071
AT1G79440	489.104	0.170875	0.126393	1.35193	0.176397	0.999071
AT4G15680	66.1991	0.170794	0.115375	1.48033	0.138784	0.999071
AT1G67600	47.8101	0.170719	0.11932	1.43077	0.152496	0.999071
AT5G25010	35.8471	0.170698	0.104077	1.64011	0.100982	0.999071
AT5G60250	253.013	0.170632	0.13552	1.25909	0.207997	0.999071
AT1G71110	233.506	0.170608	0.130474	1.3076	0.191008	0.999071
AT1G74250	932.989	0.170561	0.113122	1.50776	0.131616	0.999071
AT4G17140	904.482	0.170531	0.116863	1.45924	0.144499	0.999071
AT2G24120	3497.55	0.170521	0.109655	1.55507	0.119928	0.999071
AT2G37200	508.301	0.170443	0.118651	1.43651	0.150858	0.999071
AT4G24220	3627.45	0.170441	0.100699	1.69258	0.0905361	0.985139
AT1G18870	181.813	0.170425	0.132046	1.29065	0.196825	0.999071
AT1G12140	689.519	0.170404	0.123773	1.37674	0.168593	0.999071
AT3G21240	663.529	0.170358	0.130278	1.30765	0.190993	0.999071
AT5G40380	926.402	0.170322	0.105618	1.61262	0.106827	0.999071
AT5G21040	777.009	0.170111	0.108874	1.56245	0.118182	0.999071
AT1G30400	7316.44	0.170109	0.0838731	2.02817	0.0425427	0.877642
AT3G52430	213.75	0.169962	0.133633	1.27186	0.203423	0.999071
AT5G07280	181.468	0.169952	0.134606	1.26258	0.20674	0.999071
AT4G22730	170.949	0.169928	0.13554	1.25371	0.209947	0.999071
AT3G23820	5714.6	0.169893	0.105819	1.6055	0.108384	0.999071
AT1G30070	1434.35	0.16988	0.126478	1.34316	0.179219	0.999071
AT2G01260	1073.62	0.169867	0.105642	1.60795	0.107845	0.999071
AT2G04900	467.741	0.169853	0.124834	1.36064	0.173628	0.999071
AT4G34590	410.073	0.169823	0.129833	1.30801	0.190869	0.999071
AT3G04760	2261.61	0.169706	0.101564	1.67093	0.0947362	0.989545
AT3G21060	368.798	0.169563	0.123517	1.37279	0.169818	0.999071
AT3G57350	746.375	0.16956	0.111398	1.52211	0.127981	0.999071
AT3G08590	7785.59	0.169546	0.100669	1.68419	0.0921449	0.985139
AT2G06040	392.563	0.169522	0.119794	1.41512	0.157034	0.999071
AT4G38330	101.621	0.16948	0.135539	1.25042	0.211147	0.999071
AT3G16310	1013.85	0.169395	0.11863	1.42792	0.153314	0.999071
AT5G01290	870.99	0.169258	0.105233	1.60841	0.107745	0.999071
AT4G26220	27.0268	0.169247	0.0941285	1.79805	0.0721696	0.957524
AT1G20720	304.45	0.169193	0.135559	1.24812	0.211989	0.999071
AT1G01610	1630.87	0.169082	0.112987	1.49648	0.134529	0.999071
AT2G42540	76.0704	0.169048	0.113115	1.49447	0.135053	0.999071
AT1G23440	1289.9	0.168989	0.123451	1.36888	0.171038	0.999071
AT4G02890	6614.36	0.168955	0.105464	1.60202	0.109152	0.999071
AT1G29170	1208.12	0.168909	0.109385	1.54416	0.122549	0.999071
AT5G57190	52.6286	0.168883	0.12363	1.36604	0.171926	0.999071
AT2G38820	630.077	0.168881	0.121096	1.3946	0.163137	0.999071
AT3G10650	2405.25	0.168836	0.100199	1.685	0.091989	0.985139
AT5G40490	1119.16	0.168777	0.11722	1.43983	0.149914	0.999071
AT4G04620	482.945	0.168674	0.125459	1.34445	0.178803	0.999071
AT5G24210	2272.52	0.168647	0.108667	1.55196	0.120671	0.999071
AT4G27830	1622.76	0.168646	0.124609	1.3534	0.175927	0.999071
AT2G46680	2063.18	0.168554	0.129805	1.29852	0.19411	0.999071
AT5G54390	3802.62	0.168539	0.0903619	1.86515	0.06216	0.927992
AT4G27640	2998.3	0.168491	0.109323	1.54123	0.123262	0.999071
AT3G21351	44.1497	0.168452	0.107522	1.56667	0.117191	0.999071
AT2G42520	873.064	0.168341	0.109	1.54442	0.122487	0.999071
AT4G15165	34.1285	0.168311	0.108671	1.54882	0.121425	0.999071
AT5G05190	147.071	0.168284	0.135573	1.24128	0.214504	0.999071
AT5G44572	157.422	0.168269	0.135563	1.24126	0.214511	0.999071
AT1G64050	1396.87	0.168212	0.112997	1.48865	0.136581	0.999071
AT3G29250	116.707	0.168206	0.126988	1.32458	0.18531	0.999071
AT2G26560	26.7613	0.168195	0.0929172	1.81016	0.0702715	0.951872
AT2G34730	731.489	0.168096	0.105779	1.58912	0.112033	0.999071
AT1G08845	205.084	0.168042	0.133691	1.25695	0.208773	0.999071
AT5G12080	953.735	0.168031	0.10993	1.52852	0.126383	0.999071
AT5G05430	74.6791	0.168011	0.132978	1.26345	0.206428	0.999071
AT1G34750	140.864	0.168009	0.135049	1.24405	0.213479	0.999071
AT2G33840	1153.07	0.167984	0.10158	1.65372	0.0981846	0.995838
AT4G24050	299.574	0.167982	0.126638	1.32647	0.184683	0.999071
AT4G29440	357.412	0.16784	0.126682	1.32489	0.185206	0.999071
AT3G28956	100.027	0.167798	0.135433	1.23897	0.215357	0.999071
AT4G17330	7620.8	0.167769	0.0848686	1.97681	0.0480627	0.895795
AT1G06050	160.088	0.167688	0.135048	1.24169	0.21435	0.999071
AT1G54340	944.709	0.167609	0.120444	1.39159	0.164047	0.999071
AT2G23130	1030.86	0.167607	0.118057	1.41971	0.155692	0.999071
AT5G13740	2301.63	0.1676	0.106086	1.57986	0.11414	0.999071
AT2G34650	155.293	0.167589	0.134626	1.24485	0.213188	0.999071
AT5G24500	439.675	0.167412	0.12005	1.39452	0.16316	0.999071
AT4G04770	5263.91	0.167336	0.0940531	1.77916	0.0752133	0.963518
AT2G18193	153.375	0.167277	0.132821	1.25942	0.207878	0.999071
AT2G34070	1946.03	0.167264	0.108616	1.53996	0.123569	0.999071
AT3G66652	423.092	0.167259	0.128017	1.30654	0.191369	0.999071
AT1G64400	1397.74	0.167247	0.131249	1.27427	0.202569	0.999071
AT5G10930	600.191	0.167245	0.133782	1.25013	0.211253	0.999071
AT4G36080	1912.09	0.167082	0.107164	1.55913	0.118966	0.999071
AT3G05130	343.568	0.167057	0.131866	1.26687	0.205202	0.999071
AT5G11430	750.026	0.167044	0.119733	1.39514	0.162975	0.999071
AT2G35720	621.299	0.167041	0.119203	1.40132	0.16112	0.999071
AT5G40480	2329.71	0.167034	0.110272	1.51474	0.129838	0.999071
AT3G44510	11.9367	0.166988	0.0807996	2.0667	0.0387628	0.862134
AT4G14480	206.886	0.166904	0.133317	1.25194	0.210591	0.999071
AT3G06200	673.265	0.166836	0.116213	1.4356	0.151115	0.999071
AT4G37240	73.4667	0.166834	0.132494	1.25918	0.207966	0.999071
AT4G37130	559.781	0.166739	0.111289	1.49825	0.134068	0.999071
AT3G11410	1470.83	0.166677	0.132186	1.26093	0.207335	0.999071
AT4G28020	141.427	0.166651	0.135447	1.23037	0.218557	0.999071
AT3G18524	410.309	0.166578	0.128398	1.29736	0.194509	0.999071
AT3G18990	770.21	0.166442	0.110171	1.51076	0.130849	0.999071
AT1G21540	52.8249	0.166423	0.123273	1.35004	0.177003	0.999071
AT3G13910	74.0279	0.166308	0.125543	1.3247	0.185269	0.999071
AT4G20910	538.24	0.166251	0.115173	1.44348	0.148884	0.999071
AT1G07610	425.814	0.166247	0.135214	1.22951	0.218879	0.999071
AT1G55900	741.248	0.166244	0.122856	1.35316	0.176006	0.999071
AT1G05890	1790.86	0.166187	0.103189	1.6105	0.107288	0.999071
AT1G17690	1199.35	0.166124	0.115243	1.4415	0.149443	0.999071
AT5G48370	176.327	0.166118	0.133799	1.24155	0.214404	0.999071
AT2G45480	165.479	0.166093	0.13471	1.23297	0.217588	0.999071
AT3G04770	446.509	0.166012	0.133707	1.24161	0.214381	0.999071
AT3G05380	763.571	0.165987	0.115375	1.43868	0.150242	0.999071
AT3G52940	504.205	0.165944	0.121137	1.36989	0.170722	0.999071
AT3G07215	238.933	0.165897	0.13239	1.25309	0.210172	0.999071
AT2G05380	11380.3	0.165869	0.125686	1.31972	0.18693	0.999071
AT4G35500	75.3494	0.165778	0.131882	1.25701	0.208748	0.999071
AT4G14150	424.068	0.165713	0.125973	1.31546	0.188354	0.999071
AT5G51810	60.6959	0.165646	0.124782	1.32748	0.184351	0.999071
AT1G63010	1333.59	0.165634	0.116621	1.42028	0.155527	0.999071
AT3G26510	1463.51	0.165614	0.123783	1.33794	0.180917	0.999071
AT2G34585	373.736	0.165588	0.130107	1.2727	0.203123	0.999071
AT1G01420	372.531	0.165579	0.133088	1.24413	0.213452	0.999071
AT4G27050	673.122	0.165563	0.114269	1.44889	0.147368	0.999071
AT1G15250	467.384	0.165514	0.126993	1.30334	0.19246	0.999071
AT2G03670	242.104	0.1655	0.131294	1.26053	0.207477	0.999071
AT5G56740	950.965	0.165491	0.111385	1.48576	0.137343	0.999071
AT3G19200	32.9081	0.16547	0.115064	1.43807	0.150413	0.999071
AT4G22920	717.651	0.165398	0.127642	1.2958	0.195046	0.999071
AT4G19410	4465.79	0.165383	0.0947217	1.74599	0.0808122	0.970533
AT4G21380	36.9519	0.165371	0.117929	1.40229	0.160828	0.999071
AT1G29630	356.737	0.165368	0.132171	1.25117	0.210873	0.999071
AT5G06960	447.822	0.16536	0.127504	1.2969	0.194666	0.999071
AT5G36950	736.737	0.165326	0.116171	1.42313	0.154699	0.999071
AT1G26800	220.441	0.165322	0.13499	1.2247	0.220688	0.999071
AT2G22425	362.75	0.165287	0.131787	1.25419	0.209772	0.999071
AT1G72130	1713.47	0.165277	0.106856	1.54673	0.121928	0.999071
AT3G21190	724.791	0.165239	0.11105	1.48797	0.136759	0.999071
AT4G11160	1681.19	0.165229	0.0976824	1.69149	0.0907425	0.985139
AT5G63680	1074.35	0.165089	0.113292	1.4572	0.14506	0.999071
ATCG00170	238	0.165044	0.135525	1.2178	0.223298	0.999071
AT5G63350	15.5032	0.165037	0.0697241	2.367	0.0179332	0.731394
AT1G29120	1779.36	0.16499	0.094549	1.74502	0.0809812	0.970533
AT3G13277	100.459	0.164984	0.13427	1.22874	0.219169	0.999071
AT1G01470	374.399	0.164958	0.131882	1.2508	0.211007	0.999071
AT1G65700	198.318	0.164935	0.135455	1.21764	0.223361	0.999071
AT4G34910	636.234	0.16488	0.119138	1.38394	0.166376	0.999071
AT5G54300	262.472	0.164818	0.133632	1.23337	0.217436	0.999071
AT5G41670	1668.74	0.164803	0.0985435	1.67239	0.0944479	0.989448
AT1G77670	1536.44	0.164801	0.115114	1.43164	0.152248	0.999071
AT1G60670	464.679	0.164759	0.118047	1.3957	0.162803	0.999071
AT2G21790	3299.48	0.164731	0.118595	1.38902	0.164826	0.999071
AT5G44190	4863.07	0.164653	0.101419	1.6235	0.104484	0.999071
AT2G20670	7426	0.16458	0.122029	1.34869	0.177436	0.999071
AT1G12370	554.072	0.164553	0.113229	1.45328	0.146146	0.999071
AT1G16060	38.022	0.164547	0.113007	1.45608	0.14537	0.999071
AT4G02060	1243.76	0.164448	0.115121	1.42849	0.153152	0.999071
AT2G34660	7348.81	0.16436	0.0879835	1.86808	0.0617511	0.927992
AT1G50140	1568.54	0.164284	0.105726	1.55386	0.120218	0.999071
AT5G67630	918.69	0.164272	0.116168	1.41409	0.157337	0.999071
AT3G09405	66.0708	0.164262	0.130521	1.25851	0.208209	0.999071
AT1G16800	515.238	0.16419	0.115084	1.4267	0.153668	0.999071
AT4G28450	991.234	0.164098	0.121383	1.3519	0.176406	0.999071
AT1G57700	235.977	0.164092	0.131514	1.24771	0.212137	0.999071
AT5G18620	1929.41	0.164071	0.109046	1.5046	0.132426	0.999071
AT5G14880	2258.13	0.163968	0.114853	1.42763	0.153399	0.999071
AT5G14700	132.221	0.163749	0.135278	1.21046	0.226104	0.999071
AT1G54100	3206.09	0.163685	0.128173	1.27707	0.201579	0.999071
AT5G01170	377.839	0.163677	0.120728	1.35575	0.175177	0.999071
AT1G31850	565.491	0.163554	0.120256	1.36004	0.173817	0.999071
AT1G19025	105.266	0.163547	0.134713	1.21405	0.22473	0.999071
AT2G14860	175.627	0.163446	0.134489	1.21532	0.224246	0.999071
AT5G09540	30.2106	0.163421	0.109255	1.49578	0.134712	0.999071
AT5G37690	57.4009	0.163251	0.108492	1.50473	0.132393	0.999071
AT1G16930	78.5883	0.163202	0.127265	1.28238	0.19971	0.999071
AT3G29170	185.577	0.163097	0.135046	1.20772	0.227156	0.999071
AT4G31790	599.128	0.163082	0.127715	1.27692	0.20163	0.999071
AT5G46920	292.055	0.163073	0.132019	1.23522	0.216747	0.999071
AT4G05410	825.042	0.163045	0.123673	1.31835	0.187386	0.999071
AT3G49620	31.9902	0.163033	0.103196	1.57984	0.114144	0.999071
AT1G19610	86.3359	0.16302	0.121987	1.33637	0.181428	0.999071
AT1G14650	2338.79	0.162959	0.0979576	1.66357	0.0961981	0.993128
AT5G47010	4004.76	0.162899	0.0871924	1.86827	0.061724	0.927992
AT1G60190	306.008	0.162873	0.095836	1.6995	0.0892247	0.985139
AT1G53880	28.2113	0.162776	0.106416	1.52962	0.12611	0.999071
AT3G02870	1387.62	0.162697	0.105909	1.53619	0.124491	0.999071
AT1G26820	7.48944	0.162637	0.0624033	2.60623	0.0091545	NA
AT2G22190	208.404	0.16262	0.134947	1.20507	0.228178	0.999071
AT1G71710	817.211	0.162593	0.109563	1.48402	0.137805	0.999071
AT1G54290	377.867	0.162574	0.130544	1.24536	0.212999	0.999071
AT5G24760	919.607	0.162511	0.117365	1.38467	0.166154	0.999071
AT5G17040	47.1183	0.162461	0.121116	1.34136	0.179803	0.999071
AT5G16830	851.942	0.162435	0.109621	1.48179	0.138395	0.999071
AT5G66400	229.209	0.162396	0.0967995	1.67765	0.0934151	0.985496
AT2G11215	148.296	0.162373	0.134382	1.2083	0.226934	0.999071
AT1G74340	369.386	0.162372	0.125028	1.29869	0.19405	0.999071
AT3G18290	4969.32	0.162224	0.104287	1.55555	0.119816	0.999071
AT1G31810	1443	0.162197	0.105902	1.53157	0.125628	0.999071
AT2G21590	220.986	0.162196	0.134909	1.20226	0.229263	0.999071
AT5G26860	1898.19	0.162075	0.100417	1.61403	0.106522	0.999071
AT2G04160	3036.1	0.162067	0.108231	1.49742	0.134284	0.999071
AT4G30940	58.6564	0.162051	0.127651	1.26948	0.204268	0.999071
AT1G53570	1400.19	0.16201	0.105401	1.53708	0.124274	0.999071
AT1G19240	132.773	0.161969	0.135391	1.19631	0.231577	0.999071
AT2G32960	315.962	0.161945	0.134379	1.20514	0.22815	0.999071
AT1G76810	5969.71	0.161865	0.0930747	1.73909	0.0820198	0.970533
AT4G03510	251.189	0.161861	0.133197	1.21521	0.224288	0.999071
AT2G17420	2934.39	0.161837	0.102456	1.57958	0.114204	0.999071
AT5G01270	1634.24	0.161745	0.0957197	1.68978	0.0910708	0.985139
AT2G32540	4876.3	0.161731	0.0972274	1.66343	0.0962272	0.993128
AT2G01980	649.062	0.161729	0.110146	1.46831	0.14202	0.999071
AT2G39130	488.647	0.161663	0.120401	1.3427	0.179368	0.999071
AT3G21820	422.587	0.161546	0.118306	1.36549	0.172099	0.999071
AT5G19950	252.64	0.161446	0.128236	1.25898	0.208039	0.999071
AT3G62460	356.841	0.161379	0.133071	1.21273	0.225234	0.999071
AT5G47390	1643.95	0.161364	0.103029	1.56619	0.117303	0.999071
AT3G47910	2568.8	0.161316	0.0905177	1.78215	0.0747252	0.962807
AT4G12470	5049.74	0.161255	0.129453	1.24566	0.21289	0.999071
AT5G20130	884.337	0.16117	0.105903	1.52186	0.128045	0.999071
AT3G23410	1123.09	0.16112	0.10614	1.51799	0.129017	0.999071
AT1G67300	411.253	0.161086	0.125109	1.28756	0.197898	0.999071
AT1G06100	124.698	0.161085	0.129239	1.24641	0.212613	0.999071
AT3G07930	162.946	0.161084	0.133937	1.20268	0.229098	0.999071
AT4G19110	4714.65	0.161075	0.102246	1.57536	0.115173	0.999071
AT4G22517	706.865	0.161059	0.135377	1.18971	0.234162	0.999071
AT4G10650	24.7915	0.161056	0.104593	1.53983	0.123601	0.999071
AT5G64110	180.756	0.161018	0.132765	1.21281	0.225203	0.999071
AT1G51510	966.059	0.160972	0.105243	1.52953	0.126133	0.999071
AT4G16310	1235.51	0.160971	0.101456	1.58661	0.112601	0.999071
AT2G29530	123.561	0.160823	0.135472	1.18714	0.235174	0.999071
AT3G63070	2086.9	0.160794	0.107093	1.50144	0.133241	0.999071
AT5G58230	1045.45	0.160732	0.114954	1.39822	0.162047	0.999071
AT1G07910	590.986	0.160683	0.114461	1.40382	0.160374	0.999071
AT2G19090	272.718	0.160605	0.127071	1.2639	0.206265	0.999071
AT4G07990	436.608	0.16056	0.118648	1.35325	0.175977	0.999071
AT2G05710	10101.5	0.160528	0.112446	1.4276	0.153407	0.999071
AT1G10060	191.385	0.160377	0.134311	1.19407	0.232451	0.999071
AT4G32240	762.217	0.160277	0.11061	1.44902	0.147331	0.999071
AT1G22270	420.603	0.160229	0.120648	1.32807	0.184155	0.999071
AT4G27070	539.052	0.160181	0.123692	1.295	0.195321	0.999071
AT5G67370	5038.85	0.160178	0.102071	1.56927	0.116584	0.999071
AT1G27020	956.422	0.160121	0.125536	1.2755	0.202132	0.999071
AT4G31770	281.518	0.160114	0.130911	1.22308	0.221301	0.999071
AT1G51860	72.1917	0.160026	0.120001	1.33354	0.182354	0.999071
AT5G17210	106.267	0.159992	0.135485	1.18088	0.237651	0.999071
AT3G03770	4076.55	0.159935	0.0910794	1.75599	0.0790893	0.966336
AT5G43403	108.503	0.159903	0.135475	1.18032	0.237874	0.999071
AT1G72750	770.395	0.159855	0.11263	1.41929	0.155815	0.999071
AT3G51090	180.38	0.159825	0.134259	1.19042	0.233881	0.999071
AT4G27030	2593.01	0.159821	0.0965882	1.65466	0.0979925	0.995838
AT1G48370	44.2202	0.159815	0.118247	1.35153	0.176524	0.999071
AT5G04830	1739.82	0.159749	0.120817	1.32225	0.186086	0.999071
AT3G48190	1227.65	0.159734	0.110371	1.44724	0.14783	0.999071
AT3G14230	3465.85	0.159637	0.103405	1.54381	0.122634	0.999071
AT2G34790	18.8528	0.159608	0.0871168	1.83211	0.0669347	0.942754
AT1G17130	807.961	0.15955	0.116223	1.37279	0.169818	0.999071
AT5G03260	53.3261	0.159438	0.115688	1.37817	0.168151	0.999071
AT1G09560	2036.92	0.159298	0.120553	1.32139	0.18637	0.999071
AT1G04810	1950.89	0.159279	0.0930435	1.71188	0.0869187	0.981999
AT3G54470	3276.13	0.159273	0.100671	1.58212	0.113623	0.999071
AT5G35980	2739.05	0.159263	0.0916107	1.73847	0.0821273	0.970533
AT3G26490	249.745	0.159252	0.130026	1.22476	0.220665	0.999071
AT2G20815	138.796	0.159196	0.135574	1.17424	0.240301	0.999071
AT1G08840	354.738	0.159193	0.128996	1.23409	0.21717	0.999071
AT3G48320	254.098	0.159135	0.132138	1.20431	0.22847	0.999071
AT3G15650	51.1969	0.159108	0.121284	1.31186	0.189569	0.999071
AT4G17080	1088.81	0.159073	0.112127	1.41868	0.155992	0.999071
AT1G13870	394.962	0.159062	0.121175	1.31266	0.189298	0.999071
AT5G01840	132.987	0.159024	0.135559	1.1731	0.240756	0.999071
AT2G45660	281.348	0.159	0.133111	1.1945	0.232284	0.999071
AT3G60160	252.934	0.158975	0.134421	1.18266	0.236942	0.999071
AT4G40060	1990.56	0.158912	0.110228	1.44166	0.149399	0.999071
AT3G01800	422.215	0.158853	0.122929	1.29223	0.196278	0.999071
AT2G36740	432.138	0.158786	0.118612	1.3387	0.180669	0.999071
AT1G14850	1690.5	0.158719	0.107853	1.47162	0.141124	0.999071
AT3G47780	160.058	0.158672	0.134649	1.17841	0.238632	0.999071
AT4G04830	1021.1	0.158651	0.128867	1.23112	0.218277	0.999071
AT5G01320	64.6046	0.158648	0.128509	1.23453	0.217004	0.999071
AT5G19420	414.422	0.158627	0.12132	1.3075	0.191041	0.999071
AT3G53230	1426.18	0.158613	0.132822	1.19418	0.232407	0.999071
AT3G05120	501.307	0.158585	0.121484	1.3054	0.191758	0.999071
AT5G16990	773.318	0.158525	0.111097	1.42691	0.153607	0.999071
AT5G44585	23.6319	0.158513	0.1043	1.51979	0.128564	0.999071
AT3G08943	1507.39	0.1585	0.11462	1.38283	0.166718	0.999071
AT1G72390	1446.14	0.158486	0.105426	1.5033	0.132762	0.999071
AT4G17616	282.17	0.158484	0.124902	1.26886	0.204489	0.999071
AT4G17310	96.9516	0.158471	0.13506	1.17334	0.24066	0.999071
AT1G49540	548.868	0.158422	0.116648	1.35812	0.174425	0.999071
AT4G30700	95.9731	0.158308	0.132073	1.19864	0.230668	0.999071
AT3G07770	6798.73	0.158209	0.102041	1.55045	0.121034	0.999071
AT5G06160	1125.29	0.1582	0.115851	1.36556	0.172078	0.999071
AT2G22250	1425.52	0.158154	0.114361	1.38294	0.166683	0.999071
AT5G01175	52.9556	0.158096	0.123556	1.27955	0.200702	0.999071
AT1G75200	1256.69	0.158008	0.113386	1.39353	0.163458	0.999071
AT5G19300	395.821	0.157979	0.132266	1.1944	0.23232	0.999071
AT4G31450	720.971	0.157898	0.121906	1.29525	0.195235	0.999071
AT3G57220	569.887	0.157812	0.11291	1.39768	0.162209	0.999071
AT5G41010	301.605	0.157744	0.129825	1.21505	0.224345	0.999071
AT5G16860	55.4232	0.157686	0.129365	1.21893	0.222873	0.999071
AT5G37890	270.843	0.157625	0.129245	1.21959	0.222622	0.999071
AT5G54280	1065.71	0.157589	0.10493	1.50185	0.133137	0.999071
AT2G16950	2716.11	0.157532	0.0894523	1.76107	0.0782265	0.964051
AT4G19210	5286.13	0.157305	0.0945125	1.66438	0.096037	0.993128
AT4G30100	3200.96	0.157266	0.106451	1.47736	0.139579	0.999071
AT3G03060	469.161	0.157218	0.130231	1.20723	0.227344	0.999071
AT5G57320	92.4162	0.157163	0.133841	1.17426	0.240292	0.999071
AT3G25430	344.574	0.156991	0.130582	1.20224	0.229269	0.999071
AT1G03360	563.455	0.156951	0.130285	1.20467	0.228332	0.999071
AT2G46110	140.176	0.15694	0.135453	1.15864	0.246605	0.999071
AT5G67450	46.0904	0.156896	0.120666	1.30025	0.193516	0.999071
AT1G79280	3805.58	0.156895	0.0883819	1.77519	0.0758663	0.964051
AT1G56590	577.102	0.15688	0.11094	1.41409	0.157335	0.999071
AT3G59550	300.515	0.156823	0.135535	1.15707	0.247245	0.999071
AT4G32620	1727.53	0.156805	0.103677	1.51243	0.130424	0.999071
AT1G65890	65.4279	0.156763	0.123546	1.26886	0.20449	0.999071
AT1G65560	433.89	0.156744	0.126918	1.235	0.216831	0.999071
AT2G47410	1484.92	0.156715	0.111338	1.40756	0.159262	0.999071
AT3G07300	1044.94	0.156659	0.113396	1.38152	0.167118	0.999071
AT4G05420	2630.65	0.156622	0.0940934	1.66454	0.096005	0.993128
AT3G58900	174.501	0.156603	0.135312	1.15734	0.247133	0.999071
AT1G56180	919.876	0.156583	0.10669	1.46765	0.1422	0.999071
AT2G21290	535.727	0.156573	0.12024	1.30217	0.192859	0.999071
AT3G52200	1699.54	0.156527	0.0961412	1.6281	0.103504	0.999071
AT1G55680	2864.63	0.156505	0.0933815	1.67598	0.0937429	0.986647
AT5G17190	453.324	0.156469	0.120581	1.29762	0.194417	0.999071
AT2G46920	652.736	0.156389	0.117214	1.33422	0.182133	0.999071
AT5G44750	2418.44	0.15637	0.101296	1.54369	0.122662	0.999071
AT3G54363	25.7406	0.156309	0.106501	1.46767	0.142193	0.999071
AT1G56145	260.612	0.156248	0.132305	1.18097	0.237615	0.999071
AT2G13290	301.25	0.156217	0.131475	1.18819	0.234758	0.999071
AT1G23950	739.674	0.15609	0.114163	1.36726	0.171544	0.999071
AT2G40460	996.696	0.156011	0.124311	1.25501	0.209476	0.999071
AT3G46700	67.7093	0.155943	0.102908	1.51537	NA	NA
AT2G19120	155.257	0.155908	0.135233	1.15289	0.248958	0.999071
AT2G32930	189.22	0.155873	0.13419	1.16158	0.245405	0.999071
AT5G04170	399.209	0.155845	0.125687	1.23995	0.214994	0.999071
AT1G12200	531.638	0.155811	0.123878	1.25777	0.208473	0.999071
AT1G30730	25.1932	0.155805	0.0989328	1.57486	0.115288	0.999071
AT5G62090	1214.5	0.155781	0.110262	1.41282	0.157707	0.999071
AT3G17410	1636.86	0.155737	0.102576	1.51825	0.12895	0.999071
AT4G17905	38.3245	0.1557	0.117707	1.32277	0.185911	0.999071
AT2G04740	581.919	0.155691	0.115097	1.35269	0.176154	0.999071
AT5G56350	1112.64	0.155634	0.120937	1.2869	0.198128	0.999071
AT2G40650	1069.39	0.155574	0.112464	1.38332	0.166567	0.999071
AT3G23840	135.822	0.155574	0.129353	1.20271	0.229087	0.999071
AT1G56070	53641.2	0.155532	0.086427	1.79958	0.0719269	0.956531
AT1G02330	723.726	0.155391	0.114347	1.35894	0.174165	0.999071
AT1G77720	475.543	0.15539	0.128365	1.21053	0.226075	0.999071
AT1G52827	91.5316	0.155342	0.127807	1.21545	0.224195	0.999071
AT4G24150	27.5565	0.155336	0.110202	1.40956	0.158669	0.999071
AT1G80890	47.5575	0.155299	0.12321	1.26044	0.207511	0.999071
AT1G09680	49.2353	0.155296	0.127264	1.22026	0.222366	0.999071
AT1G01040	1442.24	0.155247	0.112418	1.38097	0.167287	0.999071
AT3G06930	1141.15	0.155229	0.108805	1.42668	0.153673	0.999071
AT2G28890	488.403	0.155191	0.124715	1.24436	0.213366	0.999071
AT5G56730	594.278	0.155185	0.117583	1.31979	0.186904	0.999071
AT5G16040	345.652	0.155067	0.130148	1.19147	0.233469	0.999071
AT4G15233	280.721	0.15502	0.133631	1.16006	0.246024	0.999071
AT3G04090	1515.39	0.154934	0.10576	1.46496	0.142931	0.999071
AT5G52890	251.037	0.154884	0.13256	1.1684	0.242644	0.999071
AT3G13870	3717	0.154881	0.091927	1.68482	0.0920227	0.985139
AT4G31810	734.924	0.154872	0.120787	1.28219	0.199777	0.999071
AT3G56090	2252.98	0.154821	0.107468	1.44063	0.14969	0.999071
AT4G19460	74.9424	0.15481	0.129874	1.19201	0.233259	0.999071
AT1G06220	3478.63	0.15481	0.0966391	1.60194	0.10917	0.999071
AT1G08400	178.93	0.154621	0.132186	1.16973	0.242112	0.999071
AT2G32690	2857.19	0.154563	0.130181	1.18729	0.235113	0.999071
AT3G01670	380.316	0.154531	0.1309	1.18052	0.237792	0.999071
AT2G33435	1048.53	0.154515	0.110065	1.40385	0.160363	0.999071
AT5G60030	586.203	0.154427	0.12777	1.20864	0.226803	0.999071
AT1G60620	294.128	0.154418	0.13341	1.15746	0.247083	0.999071
AT4G02070	528.777	0.154386	0.121647	1.26914	0.204392	0.999071
AT3G42670	157.671	0.154334	0.135585	1.13828	0.255003	0.999071
AT4G01870	2279.6	0.154334	0.115554	1.33559	0.181682	0.999071
AT4G25880	1735.8	0.154196	0.103115	1.49538	0.134816	0.999071
AT1G77600	927.995	0.154099	0.104397	1.47608	0.139923	0.999071
AT4G39030	109.262	0.154089	0.134554	1.14519	0.252132	0.999071
AT4G23880	75.7363	0.154023	0.125536	1.22692	0.219851	0.999071
AT3G46560	667.01	0.15395	0.117313	1.31231	0.189415	0.999071
AT2G21940	336.207	0.153931	0.12589	1.22274	0.221429	0.999071
AT3G28720	1049.07	0.153926	0.11147	1.38087	0.167318	0.999071
AT1G71230	72.0083	0.153923	0.133124	1.15624	0.247583	0.999071
AT5G45430	7820.54	0.153922	0.109543	1.40514	0.159981	0.999071
AT5G01870	145.704	0.153884	0.135579	1.13502	0.256368	0.999071
AT3G51530	356.727	0.153777	0.121213	1.26865	0.204568	0.999071
AT5G62910	371.682	0.153716	0.119562	1.28567	0.19856	0.999071
AT4G29140	211.188	0.153612	0.135323	1.13515	0.256312	0.999071
AT1G80820	76.4931	0.153538	0.117386	1.30797	0.190884	0.999071
AT2G42980	40.2015	0.153516	0.120608	1.27284	0.203073	0.999071
AT1G16960	84.3882	0.153497	0.131077	1.17104	0.241581	0.999071
AT3G56260	104.326	0.15349	0.125333	1.22466	0.220705	0.999071
AT1G01520	794.086	0.15341	0.130496	1.17559	0.239757	0.999071
AT1G28060	1281.52	0.1534	0.111269	1.37865	0.168003	0.999071
AT5G49880	697.29	0.153388	0.107353	1.42882	0.153057	0.999071
AT5G20030	33.0024	0.153322	0.11381	1.34718	0.177922	0.999071
AT3G01750	93.3975	0.153242	0.132439	1.15708	0.24724	0.999071
AT1G08760	624.879	0.153163	0.111866	1.36916	0.170949	0.999071
AT1G29820	245.449	0.153143	0.129619	1.18148	0.237411	0.999071
AT5G55610	849.395	0.153091	0.119862	1.27723	0.201522	0.999071
AT5G04150	64.2516	0.153029	0.121917	1.25519	0.209408	0.999071
AT1G64550	3440.5	0.152952	0.0908543	1.68349	0.0922807	0.985139
AT1G03495	378.555	0.152944	0.127932	1.19551	0.231889	0.999071
AT2G26000	294.414	0.152834	0.12485	1.22415	0.220897	0.999071
AT5G62630	295.605	0.152809	0.134966	1.13221	0.257548	0.999071
AT4G33140	509.333	0.15273	0.116584	1.31004	0.190182	0.999071
AT2G26920	773.035	0.152724	0.106564	1.43317	0.151809	0.999071
AT5G49700	794.274	0.152692	0.10708	1.42596	0.15388	0.999071
AT5G46520	39.0732	0.152649	0.119527	1.2771	0.201566	0.999071
AT1G16400	549.817	0.152589	0.129924	1.17444	0.240217	0.999071
AT4G04910	876.437	0.152576	0.109346	1.39536	0.162908	0.999071
AT4G35090	125282	0.152561	0.112483	1.3563	0.175002	0.999071
AT4G15880	786.05	0.152489	0.105592	1.44414	0.148701	0.999071
AT5G53400	1785.15	0.152468	0.114001	1.33743	0.181082	0.999071
AT1G07890	24567.4	0.152467	0.115165	1.3239	0.185535	0.999071
AT4G21215	91.6488	0.152434	0.132723	1.14852	0.250756	0.999071
AT2G35060	2524.55	0.152408	0.110224	1.38271	0.166754	0.999071
AT4G32400	1285.99	0.152402	0.112954	1.34923	0.177263	0.999071
AT4G36250	2697.92	0.152362	0.108362	1.40605	0.15971	0.999071
AT2G47800	3101.74	0.152349	0.093258	1.63363	0.102337	0.999071
AT1G80930	2956.56	0.152343	0.0952637	1.59917	0.109783	0.999071
AT4G39350	5297.19	0.15224	0.0929974	1.63704	0.101623	0.999071
AT1G45231	289.251	0.152238	0.128191	1.18759	0.234994	0.999071
AT2G28250	235.971	0.152214	0.135026	1.12729	0.259618	0.999071
AT4G13345	211.315	0.152166	0.134983	1.1273	0.259617	0.999071
AT2G42395	33.5294	0.152165	0.11082	1.37308	0.169727	0.999071
AT3G13460	11168.1	0.15214	0.097925	1.55364	0.120271	0.999071
AT5G56680	2648.03	0.152127	0.108346	1.40409	0.160292	0.999071
AT2G45570	29.1584	0.152109	0.111006	1.37029	0.170598	0.999071
AT1G56650	110.718	0.152079	0.122993	1.23649	0.216277	0.999071
AT3G46870	343.762	0.15204	0.127736	1.19026	0.233944	0.999071
AT2G24100	1045.54	0.152038	0.115539	1.3159	0.188207	0.999071
AT1G69010	635.684	0.151997	0.117219	1.2967	0.194736	0.999071
AT5G67100	1033.46	0.15197	0.11471	1.32482	0.185231	0.999071
AT5G24630	316.358	0.15196	0.130333	1.16594	0.24364	0.999071
AT4G38150	424.114	0.15188	0.128836	1.17887	0.238451	0.999071
AT4G16650	1212.89	0.151767	0.104387	1.4539	0.145975	0.999071
AT5G36920	16.715	0.151737	0.0944857	1.60593	0.10829	0.999071
AT5G54800	558.319	0.151707	0.127762	1.18742	0.235063	0.999071
AT1G76420	38.4004	0.151648	0.118255	1.28239	0.199707	0.999071
AT1G06283	126.134	0.151633	0.13554	1.11873	0.263254	0.999071
AT3G03165	7.30399	0.151587	0.0685689	2.21072	0.027055	NA
AT1G74860	308.702	0.151529	0.124192	1.22012	0.222419	0.999071
AT5G14640	3248.91	0.151491	0.112435	1.34737	0.177862	0.999071
AT4G11600	1280.3	0.151476	0.132948	1.13936	0.254552	0.999071
AT5G66120	4392.25	0.151441	0.0960121	1.57731	0.114723	0.999071
AT5G37475	1029.81	0.151427	0.10568	1.43288	0.151891	0.999071
AT2G31160	285.438	0.151402	0.129926	1.1653	0.243899	0.999071
AT4G02990	2611.16	0.151389	0.101952	1.48491	0.137568	0.999071
AT5G66960	141.777	0.151352	0.135295	1.11868	0.263277	0.999071
AT5G14960	35.5563	0.151319	0.113196	1.33678	0.181293	0.999071
AT3G50480	1601.57	0.151307	0.118727	1.27441	0.202517	0.999071
AT1G27595	1743.01	0.1513	0.0973121	1.55479	0.119995	0.999071
AT1G54120	101.03	0.151279	0.134389	1.12568	0.2603	0.999071
AT5G44230	127.881	0.151268	0.135147	1.11928	0.263019	0.999071
AT4G24740	1906.57	0.151152	0.103628	1.4586	0.144676	0.999071
AT3G05270	907.718	0.151063	0.104928	1.43968	0.149958	0.999071
AT2G04570	335.515	0.151058	0.130105	1.16105	0.245622	0.999071
AT4G36110	38.7056	0.151008	0.119562	1.26301	0.206586	0.999071
AT2G43040	135.274	0.150962	0.135495	1.11415	0.265216	0.999071
AT5G59680	13.8768	0.150889	0.0801197	1.88329	0.0596607	0.927992
AT1G26780	36.7259	0.150865	0.1166	1.29387	0.19571	0.999071
AT4G14103	7.16817	0.15085	0.063205	2.38667	0.0170018	NA
AT2G21430	64.8135	0.150844	0.123585	1.22057	0.22225	0.999071
AT1G14560	422.49	0.150815	0.116639	1.29301	0.196006	0.999071
AT5G46070	1886.75	0.150804	0.0928332	1.62446	0.104277	0.999071
AT4G15215	159.253	0.150803	0.135231	1.11515	0.264784	0.999071
AT5G42140	595.983	0.150758	0.120301	1.25317	0.210145	0.999071
AT1G70310	2487.91	0.15074	0.0936785	1.60912	0.107591	0.999071
AT1G16420	22.6287	0.150734	0.103974	1.44974	0.147132	0.999071
AT1G15270	1552.88	0.150609	0.120936	1.24537	0.212998	0.999071
AT1G11410	704.5	0.150585	0.126299	1.19229	0.233147	0.999071
AT5G40780	59.704	0.150569	0.121044	1.24392	0.213528	0.999071
AT1G47570	554.825	0.150545	0.1144	1.31595	0.18819	0.999071
AT3G18500	755.234	0.150481	0.112696	1.33528	0.181783	0.999071
AT3G53390	640.318	0.150463	0.111662	1.34748	0.177824	0.999071
AT5G17580	215.414	0.150385	0.132898	1.13159	0.257808	0.999071
AT5G48400	21.4739	0.150376	0.0952721	1.57839	0.114477	0.999071
AT2G19910	170.846	0.150366	0.133981	1.12229	0.26174	0.999071
AT2G40480	346.454	0.150303	0.121909	1.23291	0.217608	0.999071
AT1G50950	71.6907	0.150283	0.126147	1.19133	0.233525	0.999071
AT3G55010	1684.66	0.150233	0.114521	1.31184	0.189574	0.999071
AT2G42810	2457.98	0.150218	0.0992505	1.51352	0.130147	0.999071
AT3G02860	487.922	0.150164	0.114543	1.31098	0.189865	0.999071
AT5G44490	297.609	0.150149	0.132547	1.13279	0.257301	0.999071
AT5G16610	543.552	0.150147	0.116506	1.28876	0.197482	0.999071
AT3G06720	2431.49	0.150129	0.0948326	1.5831	0.113399	0.999071
AT4G30490	2019.69	0.150107	0.106879	1.40446	0.160182	0.999071
AT2G36530	31640.7	0.150077	0.0994759	1.50867	0.131382	0.999071
AT4G16143	3807.93	0.150048	0.0846263	1.77307	0.0762173	0.964051
AT4G13550	1804.07	0.150001	0.105952	1.41575	0.15685	0.999071
AT5G52830	46.9568	0.149973	0.121361	1.23576	0.216548	0.999071
AT5G41270	157.382	0.149958	0.135035	1.11052	0.266776	0.999071
AT4G33630	3014.32	0.149933	0.102119	1.46822	0.142046	0.999071
AT1G63720	81.4212	0.149931	0.134063	1.11836	0.263412	0.999071
AT2G01470	1020.06	0.149872	0.107013	1.4005	0.161364	0.999071
AT5G52760	9.98039	0.149848	0.0722286	2.07464	0.03802	0.860137
AT3G55646	11.6401	0.149805	0.079493	1.8845	0.0594967	0.927992
AT5G35400	217.938	0.149744	0.129566	1.15573	0.247792	0.999071
AT4G13660	194.227	0.149689	0.126454	1.18374	0.236515	0.999071
AT3G11070	853.164	0.149665	0.113875	1.3143	0.188746	0.999071
AT5G13280	3059.53	0.149659	0.0910275	1.64411	0.100154	0.996486
AT4G37090	416.395	0.149622	0.122401	1.22239	0.221559	0.999071
AT3G06270	575.335	0.149599	0.125691	1.19021	0.233963	0.999071
AT2G41880	475.107	0.149535	0.123699	1.20886	0.226716	0.999071
AT5G57570	40.9114	0.149527	0.121823	1.22741	0.21967	0.999071
AT2G35035	37.6141	0.149523	0.103275	1.44781	0.147669	0.999071
AT5G57560	2154.19	0.149521	0.129701	1.15282	0.248985	0.999071
AT1G63980	2594.75	0.149472	0.107662	1.38834	0.165032	0.999071
AT5G66052	182.041	0.1494	0.1345	1.11078	0.266662	0.999071
AT1G02920	2889.34	0.149398	0.116388	1.28362	0.199275	0.999071
AT1G73990	3035.42	0.149377	0.0967553	1.54387	0.12262	0.999071
AT1G78610	765.824	0.149356	0.109564	1.36319	0.172822	0.999071
AT5G18790	117.123	0.149321	0.13558	1.10134	0.270747	0.999071
AT1G16300	514.512	0.149277	0.121277	1.23087	0.21837	0.999071
AT3G61550	360.418	0.149269	0.127402	1.17163	0.241346	0.999071
AT5G22000	2687.51	0.149258	0.100973	1.4782	0.139355	0.999071
AT5G47560	12594.1	0.149257	0.111566	1.33784	0.18095	0.999071
AT3G02490	346.138	0.149203	0.125822	1.18583	0.23569	0.999071
AT5G49560	202.446	0.1492	0.134178	1.11195	0.266159	0.999071
AT5G13440	3242.43	0.149155	0.0986988	1.51121	0.130734	0.999071
AT1G04250	1756.56	0.149143	0.120729	1.23536	0.216697	0.999071
AT1G18070	5093.68	0.149124	0.0877187	1.70003	0.0891261	0.985139
AT3G17830	413.995	0.149116	0.12791	1.16579	0.243698	0.999071
AT1G75190	57.6644	0.149103	0.127929	1.16551	0.243812	0.999071
AT3G15470	1244.12	0.149048	0.113078	1.3181	0.18747	0.999071
AT4G23550	54.8584	0.149034	0.121827	1.22332	0.221208	0.999071
AT2G46270	1002.26	0.148971	0.132774	1.12199	0.261869	0.999071
AT3G09890	360.473	0.148935	0.120246	1.23859	0.215498	0.999071
AT3G11710	6856.85	0.148897	0.093678	1.58946	0.111957	0.999071
AT5G20380	3469.36	0.148852	0.10465	1.42238	0.154917	0.999071
AT3G06680	688.613	0.148703	0.12428	1.19651	0.231497	0.999071
AT2G47250	2589.96	0.148667	0.112073	1.32651	0.184669	0.999071
AT3G57190	954.512	0.148663	0.109689	1.35531	0.175318	0.999071
AT5G05470	566.162	0.148555	0.129168	1.15009	0.250106	0.999071
AT5G22090	3852.1	0.148539	0.110441	1.34497	0.178636	0.999071
AT3G12130	779.633	0.148536	0.107639	1.37994	0.167605	0.999071
AT4G03550	1966.8	0.148462	0.101263	1.46611	0.142619	0.999071
AT4G22340	376.332	0.148381	0.123231	1.20408	0.228557	0.999071
AT1G33410	2072.01	0.148376	0.1062	1.39714	0.16237	0.999071
AT5G43740	346.646	0.148376	0.125934	1.1782	0.238716	0.999071
AT3G05170	76.5943	0.148277	0.127281	1.16496	0.244035	0.999071
AT5G17770	3801.21	0.148243	0.0946965	1.56545	0.117477	0.999071
AT1G26420	45.4926	0.14816	0.116845	1.26801	0.204795	0.999071
AT3G06350	5396.93	0.148128	0.0939717	1.57631	0.114955	0.999071
AT2G43020	963.683	0.148125	0.120132	1.23302	0.217568	0.999071
AT3G17520	37.4332	0.14809	0.0786642	1.88256	0.0597598	0.927992
AT3G08690	843.592	0.148018	0.124191	1.19186	0.233317	0.999071
AT1G10390	3058.15	0.147925	0.0900719	1.6423	0.100528	0.998111
AT2G36400	332.117	0.147815	0.133788	1.10485	0.269227	0.999071
AT3G47420	3153.97	0.147814	0.121936	1.21223	0.225426	0.999071
AT4G09950	17.5509	0.147802	0.0845345	1.74842	0.0803912	0.970533
AT2G42620	1221.49	0.147771	0.112573	1.31267	0.189294	0.999071
AT4G27595	485.791	0.147708	0.115497	1.27889	0.200937	0.999071
AT5G03800	390.453	0.147703	0.131947	1.11942	0.262962	0.999071
AT1G03940	519.142	0.147686	0.123336	1.19743	0.23114	0.999071
AT4G18700	3624.23	0.14763	0.101675	1.45198	0.146506	0.999071
AT2G32940	151.904	0.14757	0.135559	1.0886	0.276329	0.999071
AT4G19390	157.97	0.147544	0.135146	1.09173	0.27495	0.999071
AT1G64790	6884.6	0.147505	0.0992467	1.48625	0.137214	0.999071
AT3G20020	417.756	0.147365	0.125811	1.17133	0.241468	0.999071
AT5G42820	101.326	0.147362	0.135393	1.0884	0.27642	0.999071
AT3G43980	351.977	0.147337	0.130831	1.12617	0.260095	0.999071
AT5G23395	405.565	0.147311	0.130922	1.12518	0.260512	0.999071
AT3G50300	21.5084	0.147281	0.0804713	1.83023	0.0672148	0.944301
AT4G05320	38829.6	0.147248	0.0999424	1.47333	0.140662	0.999071
AT3G19830	1478.28	0.147099	0.102719	1.43205	0.15213	0.999071
AT1G48500	12.7239	0.147092	0.0821389	1.79078	0.0733292	0.962807
AT1G18460	3447.08	0.147087	0.0996469	1.47608	0.139922	0.999071
AT4G01190	12.3608	0.147074	0.0745355	1.97321	0.0484716	0.895795
AT1G47530	4102.94	0.14705	0.0966039	1.52219	0.127961	0.999071
AT5G23000	14.1976	0.146995	0.0871251	1.68717	0.09157	0.985139
AT2G26230	523.351	0.146937	0.12622	1.16414	0.244369	0.999071
AT3G49570	65.1534	0.146931	0.128287	1.14533	0.252071	0.999071
AT4G01840	237.829	0.146787	0.130233	1.12711	0.259697	0.999071
AT3G43590	716.694	0.146713	0.112773	1.30096	0.193273	0.999071
AT1G24300	1817.59	0.146678	0.094683	1.54915	0.121346	0.999071
AT2G31200	841.133	0.146667	0.103296	1.41987	0.155646	0.999071
AT3G14740	169.213	0.14662	0.134841	1.08736	0.276878	0.999071
AT4G35720	17.4302	0.146616	0.0819937	1.78813	0.0737543	0.962807
AT5G07000	643.61	0.146543	0.119189	1.2295	0.218884	0.999071
AT3G54720	874.43	0.146489	0.117417	1.2476	0.212177	0.999071
AT1G27340	1867.71	0.146406	0.100434	1.45773	0.144916	0.999071
AT5G09880	2522.17	0.146401	0.0947385	1.54531	0.122271	0.999071
AT5G63030	603.387	0.146383	0.123025	1.18987	0.234098	0.999071
AT2G39200	344.2	0.146375	0.13434	1.08959	0.275895	0.999071
AT1G15800	72.0626	0.146352	0.131644	1.11173	0.266253	0.999071
AT5G40530	387.607	0.146332	0.126265	1.15893	0.246485	0.999071
AT3G19010	790.453	0.146308	0.111532	1.3118	0.189586	0.999071
AT4G34340	123.11	0.146226	0.135585	1.07848	0.280819	0.999071
AT4G28260	2325.57	0.146222	0.101804	1.4363	0.150916	0.999071
AT3G60050	265.957	0.146195	0.131503	1.11172	0.266257	0.999071
AT3G52420	49.3048	0.146187	0.121247	1.2057	0.227932	0.999071
AT2G17250	1074.42	0.146143	0.122165	1.19627	0.23159	0.999071
AT1G24280	297.194	0.146098	0.132778	1.10032	0.271193	0.999071
AT3G49110	329.042	0.146039	0.135441	1.07824	0.280925	0.999071
AT5G28830	129.546	0.145999	0.135536	1.0772	0.281392	0.999071
AT5G62100	311.78	0.145956	0.132967	1.09769	0.272341	0.999071
AT1G25425	55.3862	0.145812	0.117201	1.24411	0.213457	0.999071
AT5G67220	2183.1	0.14581	0.104929	1.38961	0.164647	0.999071
AT1G04550	1110.84	0.145752	0.109846	1.32687	0.184551	0.999071
AT3G49430	2603.72	0.145721	0.0925269	1.5749	0.115279	0.999071
AT3G19660	25.1947	0.145721	0.104344	1.39654	0.162551	0.999071
AT3G07750	552.582	0.145716	0.119107	1.2234	0.221178	0.999071
AT1G44910	1133.6	0.145657	0.105217	1.38435	0.166251	0.999071
AT3G51100	532.781	0.14562	0.11305	1.2881	0.197712	0.999071
AT2G27150	839.655	0.14561	0.104239	1.39689	0.162446	0.999071
AT5G01040	243.73	0.145573	0.1352	1.07672	0.281604	0.999071
AT3G47460	361.457	0.145552	0.121339	1.19955	0.230315	0.999071
AT1G70320	7900.12	0.145534	0.0861118	1.69006	0.0910161	0.985139
AT1G21460	782.525	0.145441	0.134171	1.084	0.278366	0.999071
AT4G11800	867.33	0.145398	0.107645	1.35071	0.176787	0.999071
AT2G41190	487.527	0.145313	0.0988002	1.47077	0.141353	0.999071
AT5G43130	2126.48	0.145283	0.101491	1.43148	0.152292	0.999071
AT1G27170	29.0003	0.145151	0.106144	1.3675	0.17147	0.999071
AT1G29220	590.507	0.145075	0.113788	1.27496	0.202324	0.999071
AT1G74600	97.3093	0.145008	0.13511	1.07325	0.283157	0.999071
AT1G07840	600.571	0.144978	0.120005	1.2081	0.227008	0.999071
AT2G24860	789.518	0.144953	0.115373	1.25639	0.208976	0.999071
AT2G05120	707.599	0.144936	0.122405	1.18407	0.236386	0.999071
AT3G15890	139.083	0.144925	0.135156	1.07228	0.283595	0.999071
AT3G20540	1921.58	0.144919	0.113565	1.27609	0.201923	0.999071
AT4G18830	11.3909	0.144892	0.0776	1.86716	0.0618795	0.927992
AT3G07530	193.364	0.14485	0.135008	1.0729	0.283316	0.999071
AT5G11470	150.675	0.144778	0.135534	1.06821	0.285427	0.999071
AT1G75640	274.493	0.144661	0.129562	1.11653	0.264194	0.999071
AT4G39300	496.077	0.144651	0.115706	1.25016	0.211243	0.999071
AT1G17050	5715.17	0.144539	0.101794	1.41991	0.155633	0.999071
AT1G20230	58.1582	0.144537	0.128321	1.12637	0.26001	0.999071
AT5G08640	2297.34	0.144486	0.130648	1.10592	0.268762	0.999071
AT1G60890	578.213	0.144477	0.11099	1.30171	0.193016	0.999071
AT3G19440	256.422	0.144379	0.133446	1.08192	0.279286	0.999071
AT3G09680	34.4747	0.144373	0.107558	1.34228	0.179504	0.999071
AT1G77610	976.373	0.144363	0.109252	1.32138	0.186374	0.999071
AT5G09620	2394.38	0.144291	0.116525	1.23829	0.215608	0.999071
AT5G66920	850.719	0.144186	0.106807	1.34996	0.177028	0.999071
[truncated: 20,969 more rows]

## Sheet: Table S4b. N180R vs N180RCK
Table S4b Average fold change for all genes from N180R vs N180RCK samples
Gene	baseMean	log2FoldChange	lfcSE	stat	pvalue	padj
AT1G01010	1461.22	0.13174	0.0883545	1.49104	0.135952	0.743583
AT1G01020	530.817	-0.00168973	0.117645	-0.014363	0.98854	0.998725
AT1G01030	36.5167	-0.122195	0.133781	-0.913398	0.361033	NA
AT1G01040	1694.46	0.186054	0.096738	1.92327	0.0544456	0.596483
AT1G01046	14.9668	0.0729167	0.118802	0.613767	0.53937	NA
AT1G01050	3201.53	-0.0754039	0.0892004	-0.845331	0.397926	0.893621
AT1G01060	9870.81	0.149992	0.0988196	1.51784	0.129055	0.734912
AT1G01070	795.259	-0.421504	0.127966	-3.29389	0.000988126	0.0942915
AT1G01080	338.28	-0.127091	0.159918	-0.794728	0.426772	0.908601
AT1G01090	8387.88	-0.131232	0.0701973	-1.86947	0.0615576	0.623985
AT1G01100	7587.95	-0.246752	0.0817144	-3.01969	0.00253034	0.156177
AT1G01110	494.867	-0.126262	0.121651	-1.03791	0.299313	0.857464
AT1G01120	4035.07	-0.0827138	0.0938044	-0.881769	0.377902	0.890203
AT1G01130	120.75	-0.103051	0.155747	-0.661655	0.508193	NA
AT1G01140	333.433	-0.145948	0.15888	-0.9186	0.358305	0.882618
AT1G01150	1.85439	-0.00190764	0.0445091	-0.0428596	0.965813	NA
AT1G01160	792.174	-0.268779	0.109685	-2.45047	0.014267	0.367652
AT1G01170	53.0521	-0.112001	0.148391	-0.754768	0.450388	NA
AT1G01180	402.296	0.0440795	0.135906	0.324337	0.745683	0.970628
AT1G01190	236.635	0.274595	0.158534	1.73209	0.0832578	0.672521
AT1G01200	213.716	-0.021902	0.155666	-0.140698	0.888109	0.990257
AT1G01210	311.79	0.118834	0.139304	0.853055	0.393629	0.893621
AT1G01220	1181.78	0.136089	0.0983181	1.38417	0.166307	0.780187
AT1G01225	190.01	-0.0348604	0.159816	-0.218129	0.827329	0.983463
AT1G01230	1069.96	0.0490162	0.0934839	0.524328	0.600051	0.944827
AT1G01240	625.595	-0.291185	0.129024	-2.25683	0.0240186	0.452775
AT1G01250	1.56761	-0.00413141	0.0326809	-0.126417	0.899402	NA
AT1G01260	829.174	0.0375985	0.0997591	0.376892	0.706254	0.96562
AT1G01290	492.694	-0.174504	0.121949	-1.43095	0.152444	0.764583
AT1G01300	2069.11	0.0166567	0.097275	0.171233	0.864041	0.986997
AT1G01320	2525.61	-0.120838	0.129873	-0.930426	0.352151	0.880485
AT1G01340	527.795	0.214247	0.129134	1.65911	0.0970944	0.691771
AT1G01350	764.88	-0.0375363	0.10377	-0.361727	0.717556	0.967108
AT1G01360	658.525	0.0737784	0.127012	0.580876	0.561324	0.937046
AT1G01370	173.575	-0.143173	0.151875	-0.942701	0.345834	0.877933
AT1G01380	34.7055	0.105647	0.146431	0.721481	0.470614	NA
AT1G01390	4.70246	-0.0331349	0.0634547	-0.522182	0.601544	NA
AT1G01420	379.385	0.0934231	0.149346	0.625549	0.531611	0.934079
AT1G01430	1326.82	-0.0639156	0.11579	-0.551998	0.58095	0.94147
AT1G01440	712.547	-0.113942	0.114362	-0.996327	0.319091	0.866304
AT1G01448	200.025	0.00460172	0.147924	0.0311087	0.975183	0.997203
AT1G01453	79.3129	0.208288	0.150569	1.38334	0.16656	NA
AT1G01460	1.66519	0.00897251	0.0382124	0.234806	0.814359	NA
AT1G01470	1595.01	-0.0340405	0.121446	-0.280293	0.779253	0.975141
AT1G01480	105.933	-0.056418	0.15998	-0.352656	0.724346	NA
AT1G01490	2901.8	-0.0800142	0.0792685	-1.00941	0.312779	0.863747
AT1G01500	260.484	-0.0132505	0.143573	-0.0922911	0.926467	0.993102
AT1G01510	2167.58	0.0233401	0.083546	0.279369	0.779962	0.975141
AT1G01520	40.7708	-0.147273	0.123104	-1.19633	0.231567	NA
AT1G01540	1775.42	0.0295748	0.0963446	0.306968	0.758867	0.972586
AT1G01550	5170.89	0.00810337	0.0918529	0.0882212	0.929701	0.993102
AT1G01560	4.85444	-0.0386451	0.0597402	-0.646885	0.517706	NA
AT1G01570	212.311	0.0950689	0.143796	0.66114	0.508523	0.92796
AT1G01580	450.549	-0.0220294	0.0746771	-0.294995	0.767998	0.974107
AT1G01600	459.24	0.215437	0.121688	1.7704	0.07666	0.659467
AT1G01610	3966.25	-0.0993818	0.119983	-0.8283	0.4075	0.895179
AT1G01620	18518.1	-0.249359	0.0817188	-3.05143	0.00227755	0.147824
AT1G01630	1983.13	-0.0124847	0.0958721	-0.130223	0.89639	0.991333
AT1G01640	535.524	-0.0856142	0.138498	-0.618161	0.536469	0.934622
AT1G01650	1357.79	0.132319	0.109605	1.20724	0.227339	0.821125
AT1G01660	95.6554	0.201034	0.16	1.25646	0.208948	NA
AT1G01670	60.3032	-0.0573295	0.15623	-0.366956	0.713652	NA
AT1G01680	1.02182	0.0214224	0.0337288	0.635138	0.525339	NA
AT1G01690	299.955	-0.166816	0.131656	-1.26706	0.205133	0.806984
AT1G01695	13.1326	0.122727	0.099775	1.23004	0.218683	NA
AT1G01700	48.1211	-0.0214848	0.156787	-0.137032	0.891005	NA
AT1G01710	1117.22	-0.00843818	0.106152	-0.0794911	0.936642	0.993267
AT1G01715	108.91	-0.192907	0.159766	-1.20744	0.227263	NA
AT1G01720	3597.34	-0.0351143	0.107075	-0.327941	0.742956	0.970096
AT1G01725	22.0539	0.0712637	0.138326	0.515187	0.606423	NA
AT1G01730	904.131	0.00346372	0.10367	0.0334111	0.973347	0.996989
AT1G01740	227.953	0.0774942	0.144683	0.535614	0.592225	0.944327
AT1G01750	135.602	-0.0322325	0.159694	-0.201839	0.840043	NA
AT1G01760	148.151	0.00953843	0.154831	0.0616053	0.950877	NA
AT1G01770	855.316	-0.280138	0.100559	-2.78579	0.00533974	0.222712
AT1G01780	611.165	-0.0463551	0.121763	-0.380699	0.703426	0.964989
AT1G01790	1397.04	-0.081128	0.143616	-0.564897	0.572144	0.939072
AT1G01800	2111.45	0.0971486	0.0889394	1.0923	0.274701	0.847068
AT1G01810	19.2471	0.0235085	0.108241	0.217186	0.828063	NA
AT1G01820	1138.43	-0.00388556	0.103852	-0.0374145	0.970154	0.996538
AT1G01830	455.811	-0.0874855	0.117306	-0.745792	0.455793	0.917208
AT1G01840	0.87334	-0.00463359	0.0270903	-0.171042	0.864191	NA
AT1G01860	173.115	-0.109198	0.152206	-0.717436	0.473105	0.920228
AT1G01880	56.5422	-0.00900244	0.158913	-0.0566499	0.954824	NA
AT1G01900	125.409	0.106791	0.157912	0.676271	0.498868	NA
AT1G01910	1595.66	0.136448	0.0981039	1.39085	0.164271	0.77953
AT1G01920	977.509	-0.0545173	0.115137	-0.4735	0.635856	0.952995
AT1G01930	618.137	0.00521074	0.12182	0.0427741	0.965882	0.996305
AT1G01940	466.473	-0.110696	0.129831	-0.852611	0.393875	0.893621
AT1G01950	1153.3	0.142237	0.103116	1.37938	0.167778	0.780653
AT1G01960	5538.05	-0.0265877	0.0841163	-0.316082	0.75194	0.972291
AT1G01970	241.66	-0.0991459	0.159386	-0.622049	0.53391	0.934079
AT1G01990	514.823	-0.197876	0.124555	-1.58867	0.112136	0.717152
AT1G02000	680.029	0.0715355	0.116583	0.613601	0.539479	0.934622
AT1G02010	472.426	0.0199382	0.12186	0.163615	0.870034	0.98809
AT1G02020	370.489	0.0515552	0.137757	0.374247	0.708221	0.96562
AT1G02030	35.4663	-0.02273	0.133324	-0.170487	0.864627	NA
AT1G02040	0.482024	-0.0166499	0.0250494	-0.664682	0.506254	NA
AT1G02050	308.257	-0.0982319	0.144457	-0.680008	0.496499	0.923264
AT1G02060	391.399	-0.221307	0.131026	-1.68902	0.0912149	0.685678
AT1G02065	3.00018	-0.0242857	0.0392856	-0.618184	0.536454	NA
AT1G02070	0.614481	-0.0182098	0.0253395	-0.718633	0.472367	NA
AT1G02080	7473.74	0.148987	0.0782798	1.90326	0.057006	0.604321
AT1G02090	1947.79	0.0151741	0.0935462	0.16221	0.87114	0.98809
AT1G02100	1808.95	-0.00201513	0.0967456	-0.0208292	0.983382	0.998383
AT1G02110	1148.19	-0.203993	0.0935231	-2.1812	0.0291686	0.485945
AT1G02120	2822.9	0.0476422	0.0911434	0.522717	0.601171	0.944827
AT1G02130	1772.39	-0.0114112	0.0907316	-0.125768	0.899915	0.992579
AT1G02140	3030.7	-0.134538	0.0816297	-1.64815	0.0993209	0.697633
AT1G02145	1062.63	-0.0764426	0.0997623	-0.766247	0.443529	0.913496
AT1G02150	1139.2	-0.237904	0.140435	-1.69405	0.0902566	0.683748
AT1G02160	313.611	-0.216489	0.147849	-1.46426	0.143123	0.751307
AT1G02170	1538.06	0.0322259	0.0947992	0.339939	0.733903	0.968895
AT1G02180	106.373	-0.109508	0.158085	-0.692718	0.488486	NA
AT1G02190	0.716285	-0.0185441	0.0255597	-0.725521	0.468133	NA
AT1G02205	261.593	-0.176913	0.156407	-1.1311	0.258013	0.837795
AT1G02220	1671.18	0.149142	0.128118	1.1641	0.244384	0.835393
AT1G02230	72.5739	-0.0796627	0.159989	-0.497925	0.618537	NA
AT1G02250	9.97197	0.0347034	0.0933105	0.371913	0.709957	NA
AT1G02260	769.041	0.0172158	0.100358	0.171544	0.863796	0.986919
AT1G02270	472.933	-0.0694985	0.125926	-0.551902	0.581016	0.94147
AT1G02280	871.253	-0.20173	0.146023	-1.38149	0.167128	0.780187
AT1G02290	403.654	-0.147875	0.131097	-1.12798	0.259327	0.837795
AT1G02300	92.6132	-0.0167926	0.159933	-0.104998	0.916378	NA
AT1G02305	3524.85	0.0252658	0.092746	0.272419	0.7853	0.975882
AT1G02310	95.6515	-0.164361	0.158513	-1.03689	0.299788	NA
AT1G02330	1157.1	-0.019107	0.102301	-0.186772	0.851839	0.986535
AT1G02335	167.774	0.0435467	0.152401	0.285738	0.775079	0.974688
AT1G02340	263.781	0.126896	0.153695	0.825633	0.409012	0.896359
AT1G02350	35.3026	-0.0480581	0.145469	-0.330368	0.741122	NA
AT1G02360	1604.34	0.243945	0.127395	1.91487	0.0555095	0.599213
AT1G02370	483.464	0.177091	0.125788	1.40785	0.159176	0.772758
AT1G02380	88.9926	-0.140538	0.159859	-0.879138	0.379326	NA
AT1G02390	51.5046	0.117938	0.152504	0.773344	0.439319	NA
AT1G02400	580.014	0.0987766	0.134301	0.735486	0.462044	0.918969
AT1G02405	3.51343	-0.0895233	0.0700625	-1.27776	0.201333	NA
AT1G02410	865.655	-0.149609	0.107366	-1.39345	0.163485	0.77934
AT1G02420	37.1867	0.165357	0.14325	1.15432	0.24837	NA
AT1G02430	7.81842	-0.014022	0.0864624	-0.162174	0.871169	NA
AT1G02440	1.96677	-0.0179153	0.0454915	-0.393816	0.693717	NA
AT1G02460	257.582	-0.013767	0.14798	-0.0930333	0.925877	0.993102
AT1G02470	15.4094	0.0040042	0.105394	0.0379928	0.969693	NA
AT1G02475	289.412	-0.137534	0.159245	-0.863659	0.387775	0.893621
AT1G02490	1.34593	0.0384824	0.0414507	0.928389	0.353206	NA
AT1G02500	26290.2	-0.0464308	0.0713695	-0.65057	0.515324	0.93068
AT1G02520	2252.67	0.226635	0.0915816	2.47468	0.0133356	0.350736
AT1G02530	32.5922	-0.259319	0.147309	-1.76038	0.0783437	NA
AT1G02560	2449.79	-0.160745	0.120284	-1.33638	0.181426	0.792783
AT1G02570	57.436	0.125657	0.155065	0.810348	0.41774	NA
AT1G02575	17.3121	-0.00841811	0.124676	-0.0675197	0.946168	NA
AT1G02580	14.9494	0.241712	0.109229	2.21289	0.0269052	NA
AT1G02610	110.474	0.102746	0.159821	0.642883	0.5203	NA
AT1G02630	1.6772	0.0251984	0.0380019	0.663083	0.507277	NA
AT1G02640	1628.82	-0.350311	0.0972132	-3.60354	0.000313913	0.0416847
AT1G02650	14.8576	0.00468259	0.109071	0.0429315	0.965756	NA
AT1G02660	375.688	-0.221303	0.14226	-1.55563	0.119797	0.721776
AT1G02670	68.3968	-0.323101	0.159109	-2.03069	0.0422861	NA
AT1G02680	315.489	-0.111677	0.134851	-0.828151	0.407585	0.895205
AT1G02690	1652.59	0.0249301	0.103178	0.241623	0.809072	0.978449
AT1G02700	17.8304	-0.252574	0.119425	-2.11492	0.0344372	NA
AT1G02705	0.824226	0.0087007	0.0342425	0.254091	0.799426	NA
AT1G02720	759.945	0.00884354	0.119746	0.0738522	0.941128	0.9938
AT1G02730	2240.98	-0.022235	0.0957089	-0.232319	0.816291	0.980144
AT1G02740	340.948	-0.00559406	0.135311	-0.0413423	0.967023	0.996538
AT1G02750	365.168	-0.155712	0.139009	-1.12016	0.262646	0.839843
AT1G02770	3.5466	-0.0326736	0.0587776	-0.555884	0.57829	NA
AT1G02780	30748.4	-0.0883631	0.0878427	-1.00592	0.314452	0.864203
AT1G02800	18.537	0.0128267	0.0924421	0.138754	0.889645	NA
AT1G02810	1861.81	0.0978279	0.111126	0.88033	0.378681	0.890559
AT1G02813	10.7106	0.13868	0.107004	1.29603	0.194966	NA
AT1G02816	913.709	-0.238576	0.111002	-2.14929	0.0316116	0.502992
AT1G02820	49.7639	-0.054749	0.0521401	-1.05004	NA	NA
AT1G02840	5708.95	-0.131305	0.0812297	-1.61647	0.105994	0.705659
AT1G02850	4391.23	-0.242363	0.107656	-2.25127	0.0243682	0.454328
AT1G02860	469.099	-0.0678365	0.127636	-0.531484	0.595084	0.944489
AT1G02870	943.661	-0.171682	0.122787	-1.39821	0.162051	0.777103
AT1G02880	1373.34	0.0416572	0.0957311	0.435147	0.663455	0.959369
AT1G02890	4594.19	0.160836	0.0943933	1.70389	0.0884014	0.680322
AT1G02900	2294.9	-0.00727209	0.0910883	-0.0798356	0.936368	0.993252
AT1G02910	662.937	-0.000941252	0.145077	-0.00648797	0.994823	0.99944
AT1G02920	2085.3	0.0328476	0.119002	0.276025	0.782529	0.975141
AT1G02930	1274.29	-0.0427361	0.149504	-0.285853	0.774991	0.974676
AT1G02950	108.434	0.0238143	0.159398	0.149401	0.881237	NA
AT1G02952	1.32906	0.0129032	0.0406883	0.317124	0.75115	NA
AT1G02960	700.725	-0.142085	0.120529	-1.17884	0.238462	0.832071
AT1G02965	0.3229	0.000691836	0.0249412	0.0277386	0.977871	NA
AT1G02970	215.895	-0.092932	0.14394	-0.645629	0.51852	0.930911
AT1G02980	33.8519	-0.171609	0.149643	-1.14679	0.25147	NA
AT1G02990	1066.54	0.0895894	0.112952	0.793167	0.427681	0.909126
AT1G03000	944.082	-0.00570318	0.104935	-0.0543498	0.956657	0.996004
AT1G03010	94.9717	0.0107948	0.159861	0.0675258	0.946163	NA
AT1G03020	0.347134	0.000691836	0.0249412	0.0277386	0.977871	NA
AT1G03030	683.665	-0.0564821	0.117125	-0.48224	0.629636	0.951143
AT1G03040	1932.92	0.125242	0.0888203	1.41006	0.158522	0.771539
AT1G03050	1.61148	0.0354361	0.0396031	0.894782	0.370904	NA
AT1G03055	17.1311	-0.109412	0.0889854	-1.22955	0.218867	NA
AT1G03060	4082.76	0.249238	0.0889132	2.80316	0.00506041	0.218992
AT1G03070	47.9807	-0.0917041	0.155551	-0.589544	0.555496	NA
AT1G03080	5929.53	0.110122	0.0880246	1.25104	0.210921	0.808781
AT1G03090	1396.52	-0.162776	0.113834	-1.42994	0.152735	0.764583
AT1G03100	61.9024	-0.00723223	0.159027	-0.045478	0.963726	NA
AT1G03106	6.83099	0.05584	0.0717707	0.778033	0.43655	NA
AT1G03110	905.11	-0.0771807	0.104778	-0.736615	0.461357	0.918904
AT1G03120	11.2958	0.019021	0.104838	0.181433	0.856028	NA
AT1G03130	753.245	-0.0819891	0.0703172	-1.16599	NA	NA
AT1G03140	1939.95	-0.113502	0.0887627	-1.27871	0.201	0.803781
AT1G03150	555.919	-0.075286	0.116785	-0.644654	0.519151	0.93106
AT1G03160	601.211	-0.162526	0.140421	-1.15742	0.247102	0.836366
AT1G03165	0.298665	-0.0110656	0.0249412	-0.443666	0.657284	NA
AT1G03170	6.19827	0.0125997	0.0817612	0.154104	0.877528	NA
AT1G03180	269.919	-0.0267786	0.148845	-0.179909	0.857224	0.986535
AT1G03190	740.578	-0.121824	0.107201	-1.13641	0.255785	0.83698
AT1G03200	140.12	-0.208202	0.155774	-1.33656	0.181365	NA
AT1G03210	1371.87	-0.0345681	0.0972706	-0.355381	0.722305	0.967255
AT1G03220	25674.1	-0.253806	0.0949331	-2.67352	0.00750594	0.260636
AT1G03230	3027.41	-0.0889152	0.0839365	-1.05931	0.289457	0.853826
AT1G03240	1.76225	-0.0183021	0.0388609	-0.470965	0.637666	NA
AT1G03250	745.21	0.073693	0.10766	0.684499	0.49366	0.922837
AT1G03260	375.003	-0.0443064	0.128915	-0.343687	0.731081	0.968751
AT1G03270	239.038	-0.204314	0.146257	-1.39695	0.162428	0.77723
AT1G03280	1869.36	0.0658066	0.0910602	0.722672	0.469882	0.92009
AT1G03290	1371.22	0.0152667	0.0936072	0.163093	0.870445	0.98809
AT1G03310	465.253	-0.0859105	0.134784	-0.637391	0.52387	0.93276
AT1G03320	1.11209	-0.00863981	0.0295388	-0.29249	0.769912	NA
AT1G03330	975.683	-0.205976	0.0959261	-2.14723	0.0317749	0.50414
AT1G03340	51.425	-0.224182	0.146035	-1.53512	0.124754	NA
AT1G03350	2017.45	0.0505086	0.0851573	0.593122	0.5531	0.936717
AT1G03360	707.621	0.0629011	0.123534	0.509182	0.610624	0.94661
AT1G03365	773.027	0.0210791	0.121264	0.173828	0.862001	0.986919
AT1G03370	1629.05	0.199263	0.105407	1.89041	0.0587031	0.608425
AT1G03380	2624.42	-0.0307993	0.0902624	-0.34122	0.732938	0.968766
AT1G03400	36.9967	-0.117053	0.125795	-0.930505	0.35211	NA
AT1G03410	28.6062	-0.076439	0.13233	-0.577638	0.563508	NA
AT1G03430	443.613	-0.115859	0.135912	-0.852454	0.393962	0.893621
AT1G03440	205.901	-0.143192	0.159126	-0.899864	0.368192	0.888777
AT1G03445	10.4356	0.0529692	0.102664	0.515945	0.605893	NA
AT1G03457	591.215	-0.00800525	0.129186	-0.0619666	0.950589	0.994678
AT1G03470	175.795	-0.182692	0.152511	-1.1979	0.230958	0.826307
AT1G03475	1214.21	-0.201049	0.145975	-1.37729	0.168424	0.780886
AT1G03495	266.896	-0.0573899	0.136357	-0.42088	0.673843	0.960109
AT1G03510	37.7192	0.0669892	0.14976	0.447309	0.654652	NA
AT1G03520	513.056	-0.0965183	0.124483	-0.775352	0.438132	0.912074
AT1G03530	1180.2	0.0915746	0.10721	0.854162	0.393015	0.893621
AT1G03540	82.5114	-0.0336023	0.15984	-0.210225	0.833492	NA
AT1G03545	11.0897	-0.0329244	0.104709	-0.314436	0.75319	NA
AT1G03550	93.9321	0.181173	0.158906	1.14012	0.254236	NA
AT1G03560	430.255	-0.15944	0.127673	-1.24881	0.211733	0.808781
AT1G03590	1295.13	0.121685	0.095046	1.28027	0.200449	0.803781
AT1G03600	531.834	-0.113709	0.0907168	-1.25345	NA	NA
AT1G03610	719.405	-0.0498142	0.117665	-0.423357	0.672035	0.960109
AT1G03620	187.493	-0.282805	0.158966	-1.77903	0.0752349	0.655075
AT1G03630	391.261	-0.0842966	0.0923737	-0.912561	NA	NA
AT1G03650	88.1838	-0.174017	0.159552	-1.09066	0.275423	NA
AT1G03660	75.5742	0.0755368	0.159967	0.472201	0.636783	NA
AT1G03680	538.768	-0.110851	0.130039	-0.852443	0.393968	0.893621
AT1G03687	524.719	-0.148038	0.123228	-1.20133	0.229623	0.825591
AT1G03700	316.395	-0.322529	0.139544	-2.3113	0.0208161	0.427693
AT1G03710	1.59877	-0.00635733	0.0417953	-0.152106	0.879103	NA
AT1G03730	431.782	-0.0553831	0.123218	-0.449474	0.65309	0.957007
AT1G03740	2080.85	0.059567	0.11874	0.501658	0.615908	0.947889
AT1G03750	406.951	-0.0332221	0.130897	-0.253803	0.799648	0.977276
AT1G03760	418.225	0.0721278	0.137723	0.523718	0.600475	0.944827
AT1G03770	627.279	-0.0513416	0.136375	-0.376473	0.706565	0.96562
AT1G03780	720.45	-0.14682	0.123908	-1.18491	0.236052	0.830548
AT1G03790	13.7308	0.125277	0.112785	1.11076	0.266671	NA
AT1G03800	12.9583	-0.170288	0.107507	-1.58397	0.1132	NA
AT1G03820	763.166	0.0413513	0.112395	0.36791	0.71294	0.966722
AT1G03830	733.135	0.0178491	0.111499	0.160083	0.872816	0.98837
AT1G03840	731.722	0.248215	0.134145	1.85035	0.0642638	0.627915
AT1G03850	2108	-0.00891193	0.128374	-0.0694217	0.944654	0.9938
AT1G03860	4026.54	-0.123329	0.0972386	-1.26831	0.204687	0.806679
AT1G03870	5868.43	0.152855	0.102002	1.49855	0.133991	0.740566
AT1G03900	4075.48	-0.0353926	0.0810835	-0.436496	0.662477	0.95918
AT1G03905	568.411	0.17127	0.1263	1.35606	0.175081	0.786653
AT1G03910	2538.52	0.0398989	0.078909	0.505632	0.613115	0.947402
AT1G03920	334.376	0.152686	0.130378	1.1711	0.241558	0.833902
AT1G03930	1183.3	0.135958	0.10037	1.35457	0.175555	0.786653
AT1G03940	318.484	0.0460634	0.138408	0.332808	0.73928	0.969581
AT1G03950	538.588	0.207981	0.126983	1.63786	0.10145	0.700768
AT1G03960	499.973	-0.0255753	0.124557	-0.205331	0.837313	0.984357
AT1G03970	308.416	-5.07e-05	0.132837	-0.000381468	0.999696	0.999971
AT1G03980	58.1179	0.100914	0.157072	0.642465	0.520571	NA
AT1G03990	207.168	0.0816702	0.150597	0.54231	0.587605	0.943141
AT1G04000	371.892	-0.0624625	0.130534	-0.478514	0.632285	0.951962
AT1G04007	25.0424	0.0105684	0.134537	0.0785538	0.937388	NA
AT1G04010	862.802	0.151979	0.103035	1.47503	0.140205	0.745522
AT1G04013	0.686909	0.00898719	0.0255088	0.352317	0.724601	NA
AT1G04020	540.829	0.0439293	0.125074	0.351228	0.725417	0.967255
AT1G04027	7.39272	0.00723808	0.0958026	0.075552	0.939776	NA
AT1G04030	510.836	-0.153184	0.119141	-1.28574	0.198533	0.802302
AT1G04033	3.04593	0.0255893	0.060286	0.424464	0.671227	NA
AT1G04037	5.49449	0.0845512	0.0774564	1.0916	0.27501	NA
AT1G04040	2332.03	0.279568	0.1213	2.30476	0.02118	0.43227
AT1G04047	11.0032	0.067	0.104665	0.64014	0.522082	NA
AT1G04050	387.323	0.0595042	0.137527	0.432674	0.665252	0.959484
AT1G04070	302.99	-0.11254	0.139468	-0.806921	0.419712	0.903029
AT1G04080	5506.08	-0.0774459	0.0735199	-1.0534	0.292157	0.855809
AT1G04083	2.89049	0.0213145	0.0572935	0.372023	0.709876	NA
AT1G04090	37.5001	0.0552468	0.149428	0.369723	0.711589	NA
AT1G04097	3.04499	0.000462307	0.0582356	0.00793855	0.993666	NA
AT1G04100	113.448	0.0659125	0.159517	0.413199	0.679461	NA
AT1G04103	1.80822	-0.0361259	0.0541535	-0.667101	0.504708	NA
AT1G04110	5.93444	-0.0011977	0.0558917	-0.021429	0.982903	NA
AT1G04120	7880.53	0.190155	0.0831321	2.28738	0.0221735	0.437947
AT1G04127	1.10152	-0.00211854	0.0293695	-0.0721339	0.942495	NA
AT1G04130	638.081	-0.235605	0.110738	-2.12759	0.033371	0.514132
AT1G04140	4983.92	0.0780895	0.0787685	0.99138	0.3215	0.867356
AT1G04147	2.523	0.0281611	0.0635497	0.443134	0.657669	NA
AT1G04150	45.9267	-0.34389	0.152461	-2.25559	0.0240962	NA
AT1G04153	4.03336	0.0141627	0.0691111	0.204926	0.83763	NA
AT1G04157	0.338559	0.0124492	0.0249412	0.499143	0.617679	NA
AT1G04160	746.552	0.184195	0.115809	1.5905	0.111722	0.717152
AT1G04170	4987.48	0.0599557	0.0863906	0.694007	0.487678	0.922388
AT1G04173	1.41412	0.0199306	0.0373129	0.534147	0.59324	NA
AT1G04180	174.981	-0.613353	0.15971	-3.65257	0.00025963	0.0361287
AT1G04187	16.0002	0.0305175	0.11892	0.256621	0.797471	NA
AT1G04190	1795.08	0.0321142	0.0996397	0.322303	0.747223	0.971251
AT1G04193	0.490963	0.00654096	0.0251091	0.260502	0.794477	NA
AT1G04200	1877.44	0.164283	0.0856913	1.91715	0.0552193	0.599046
AT1G04210	3135.99	0.0842412	0.0872931	0.965039	0.334525	0.875047
AT1G04220	675.487	-0.122094	0.130062	-0.938738	0.347865	0.878987
AT1G04223	1.95104	-0.0368712	0.0528112	-0.698171	0.485071	NA
AT1G04230	554.454	0.00829687	0.117899	0.0703725	0.943897	0.9938
AT1G04237	3.72431	0.0260173	0.063763	0.408031	0.683251	NA
AT1G04240	588.692	-0.234047	0.141579	-1.65312	0.0983074	0.696663
AT1G04247	314.998	-0.124805	0.138642	-0.900194	0.368017	0.888777
AT1G04250	3713.6	0.174315	0.0979425	1.77977	0.0751137	0.655075
AT1G04260	500.35	0.00711909	0.115765	0.0614961	0.950964	0.994678
AT1G04267	10.796	0.0141733	0.0975736	0.145258	0.884508	NA
AT1G04270	14419.4	-0.106312	0.0844947	-1.25821	0.208317	0.808781
AT1G04273	18.0522	-0.124477	0.128174	-0.971155	0.331471	NA
AT1G04277	12.6524	-0.0173711	0.11125	-0.156144	0.875919	NA
AT1G04280	2415.58	0.150976	0.0980981	1.53903	0.123796	0.728276
AT1G04283	0.30724	-0.0110656	0.0249412	-0.443666	0.657284	NA
AT1G04287	0.338559	0.0124492	0.0249412	0.499143	0.617679	NA
AT1G04290	13.5043	0.159381	0.111714	1.42668	0.153671	NA
AT1G04297	2.06985	-0.0107463	0.0450009	-0.238803	0.811258	NA
AT1G04300	4145.67	0.114395	0.0870476	1.31417	0.188788	0.797174
AT1G04303	5.46982	-0.0201082	0.0821073	-0.244901	0.806533	NA
AT1G04310	416.412	-0.0881323	0.120876	-0.729113	0.465933	0.92009
AT1G04330	226.805	0.0433066	0.159873	0.270882	0.786482	0.975913
AT1G04340	1084.05	0.0828359	0.114787	0.721651	0.470509	0.92009
AT1G04347	8.36934	-0.073873	0.0951391	-0.776474	0.437469	NA
AT1G04350	207.243	-0.082109	0.121558	-0.675474	0.499375	0.924244
AT1G04357	2.67706	0.0161982	0.0612324	0.264536	0.791367	NA
AT1G04360	784.818	-0.173488	0.135218	-1.28302	0.199483	0.802302
AT1G04367	1.11253	-0.0129807	0.0339449	-0.382405	0.702161	NA
AT1G04370	5.18533	-0.0484753	0.0690419	-0.702114	0.482608	NA
AT1G04380	8.04239	-0.0577242	0.0912067	-0.632895	0.526802	NA
AT1G04390	558.295	0.0442157	0.12396	0.356693	0.721321	0.967255
AT1G04393	3.10504	-0.000570542	0.064559	-0.00883753	0.992949	NA
AT1G04400	3865	-0.0891721	0.0865135	-1.03073	0.302667	0.859337
AT1G04410	44683.2	0.026874	0.0742107	0.362131	0.717254	0.967108
AT1G04413	1.84074	-0.0418752	0.042121	-0.994166	0.320142	NA
AT1G04417	2.69913	0.0323989	0.0502091	0.64528	0.518746	NA
AT1G04420	399.71	-0.141474	0.131319	-1.07733	0.281333	0.848798
AT1G04423	7.59744	0.0684226	0.093296	0.733392	0.463319	NA
AT1G04425	104.839	0.0392854	0.159318	0.246584	0.80523	NA
AT1G04427	1.89429	0.02965	0.0458628	0.646493	0.51796	NA
AT1G04430	5094.34	0.161505	0.0894792	1.80495	0.0710826	0.644787
AT1G04437	0.650659	0.0016581	0.0278601	0.0595152	0.952542	NA
AT1G04440	4820.66	-0.0843936	0.0735708	-1.14711	0.251338	0.836717
AT1G04445	26.7484	-0.0871038	0.134163	-0.64924	0.516184	NA
AT1G04473	7.79804	-0.0891391	0.0983103	-0.906711	0.36456	NA
AT1G04477	15.1916	-0.0230289	0.123675	-0.186204	0.852284	NA
AT1G04480	4538.26	-0.160136	0.0986119	-1.6239	0.104396	0.703918
AT1G04483	0.460861	-0.0164554	0.0249897	-0.658487	0.510225	NA
AT1G04490	62.1005	0.0279576	0.156102	0.179098	0.857861	NA
AT1G04500	0.48138	-0.0047272	0.0249882	-0.189178	0.849954	NA
AT1G04510	2985.91	0.00704641	0.0832842	0.0846068	0.932574	0.993102
AT1G04517	2.99552	-0.0239261	0.0651554	-0.367216	0.713458	NA
AT1G04520	1215.15	-0.0243448	0.108107	-0.22519	0.821831	0.981734
AT1G04523	0.516414	0.00614829	0.0255841	0.240317	0.810085	NA
AT1G04530	1254.31	-0.0182281	0.113355	-0.160805	0.872247	0.988296
AT1G04540	387.946	-0.222715	0.134026	-1.66173	0.0965665	0.691096
AT1G04547	0.519049	0.00648678	0.0250054	0.259416	0.795315	NA
AT1G04550	769.726	-0.0209675	0.116961	-0.179269	0.857727	0.986535
AT1G04555	219.879	-0.0325734	0.152946	-0.212974	0.831348	0.984063
AT1G04560	7.42424	-0.144002	0.0776694	-1.85404	0.063733	NA
AT1G04563	5.70178	-0.0249127	0.0754267	-0.33029	0.741181	NA
AT1G04567	1.77626	-0.0292047	0.0500731	-0.583242	0.55973	NA
AT1G04570	45.2121	0.0477322	0.147891	0.322754	0.746882	NA
AT1G04577	0.968336	-0.0324857	0.0337061	-0.963794	0.335149	NA
AT1G04580	1.80572	0.011354	0.0493621	0.230014	0.818081	NA
AT1G04587	7.68234	0.0616492	0.0841571	0.732549	0.463834	NA
AT1G04590	890.6	-0.0788006	0.108505	-0.726236	0.467694	0.92009
AT1G04600	80.2057	-0.24059	0.159993	-1.50375	0.132645	NA
AT1G04603	0.672253	0.0185944	0.0254717	0.730002	0.465389	NA
AT1G04610	331.164	-0.0823725	0.15063	-0.546853	0.58448	0.942024
AT1G04620	53.9385	-0.165258	0.136927	-1.2069	0.227469	NA
AT1G04625	0.338559	0.0124492	0.0249412	0.499143	0.617679	NA
AT1G04630	966.687	-0.15906	0.108251	-1.46937	0.141734	0.750144
AT1G04635	85.1581	-0.111328	0.15631	-0.712225	0.476325	NA
AT1G04640	173.88	-0.135121	0.155625	-0.868249	0.385258	0.892965
AT1G04650	152.486	0.0996009	0.15995	0.622702	0.533481	0.934079
AT1G04660	19.9842	0.104372	0.132029	0.790519	0.429225	NA
AT1G04670	0.537214	-0.0175383	0.0250632	-0.699763	0.484075	NA
AT1G04680	3230.24	0.0312419	0.0901019	0.34674	0.728787	0.968306
AT1G04683	0.487891	0.00661965	0.0250006	0.26478	0.791179	NA
AT1G04690	3225.39	0.037959	0.0979787	0.387421	0.698445	0.962988
AT1G04697	1.71323	0.0140588	0.0485409	0.289628	0.772101	NA
AT1G04700	268.842	0.0406966	0.158512	0.256741	0.797379	0.977063
AT1G04710	578.783	-0.08831	0.115522	-0.764442	0.444604	0.913738
AT1G04723	0.865618	-0.0215654	0.0275331	-0.783254	0.433478	NA
AT1G04730	453.346	-0.0708286	0.134552	-0.526402	0.598609	0.944591
AT1G04737	1.18374	0.0281518	0.0312536	0.900755	0.367719	NA
AT1G04750	3305.93	0.00182869	0.0792963	0.0230615	0.981601	0.998231
AT1G04760	100.326	-0.277254	0.158774	-1.74621	0.0807737	NA
AT1G04770	595.438	0.62855	0.148942	4.2201	2.44e-05	0.00655764
AT1G04778	39.2629	0.0218507	0.141026	0.154941	0.876868	NA
AT1G04780	2350.83	0.0425203	0.0889391	0.478084	0.632591	0.951962
AT1G04790	960.622	-0.0774466	0.110905	-0.698316	0.48498	0.922167
AT1G04797	3.93283	0.0829967	0.0679408	1.2216	0.221857	NA
AT1G04800	10.4182	-0.0576978	0.0658359	-0.876388	NA	NA
AT1G04810	4456.62	0.0957164	0.0738604	1.29591	0.195007	0.80226
AT1G04817	2.77284	-0.05137	0.0595588	-0.86251	0.388407	NA
AT1G04820	21829.5	0.033665	0.0816273	0.412423	0.680029	0.960558
AT1G04827	15.6993	-0.0678762	0.110821	-0.612486	0.540216	NA
AT1G04830	924.686	0.0187981	0.0968928	0.194009	0.846169	0.986072
AT1G04840	56.0624	-0.162412	0.156385	-1.03853	0.299021	NA
AT1G04850	5758.55	0.0191514	0.0771543	0.248222	0.803963	0.978059
AT1G04853	1.02267	-0.0103289	0.0328605	-0.314326	0.753273	NA
AT1G04860	1738.72	0.0519188	0.0859224	0.604252	0.545676	0.934656
AT1G04863	0.716285	-0.0185441	0.0255597	-0.725521	0.468133	NA
AT1G04870	2074.54	-0.0756586	0.0931426	-0.812288	0.416626	0.899859
AT1G04877	3.46267	0.0444035	0.0677445	0.655456	0.512174	NA
AT1G04880	34.3599	-0.0556464	0.135722	-0.410002	0.681804	NA
AT1G04893	1.85439	-0.00190764	0.0445091	-0.0428596	0.965813	NA
AT1G04900	584.58	0.0641865	0.124332	0.516253	0.605678	0.945865
AT1G04910	1288.63	-0.083438	0.103327	-0.80751	0.419373	0.902734
AT1G04913	4.84271	0.0131445	0.0770182	0.170668	0.864485	NA
AT1G04920	9.63542	-0.0624228	0.0997029	-0.626088	0.531257	NA
AT1G04923	0.50419	0.0176057	0.0250219	0.703612	0.481674	NA
AT1G04927	2.98973	0.0206067	0.0671588	0.306835	0.758969	NA
AT1G04930	189.729	0.0396103	0.151121	0.262111	0.793236	0.976684
AT1G04940	7.56364	-0.0357265	0.0956429	-0.37354	0.708746	NA
AT1G04945	401.952	-0.00105781	0.136004	-0.00777781	0.993794	0.99944
AT1G04950	1036.75	-0.0981256	0.112192	-0.874619	0.381781	0.892169
AT1G04957	0.338559	0.0124492	0.0249412	0.499143	0.617679	NA
AT1G04960	1013.03	0.0318363	0.114922	0.277025	0.781761	0.975141
AT1G04970	1814.9	-0.0164953	0.0884233	-0.186549	0.852014	0.986535
AT1G04973	22.0148	0.0688244	0.137021	0.502292	0.615462	NA
AT1G04980	1849.9	-0.123456	0.116161	-1.0628	0.287874	0.853826
AT1G04985	724.127	-0.0399155	0.115292	-0.346212	0.729184	0.968306
AT1G04990	1510.16	-0.00905688	0.101628	-0.0891175	0.928989	0.993102
AT1G05000	2758.06	0.427372	0.12981	3.29229	0.000993741	0.0942915
AT1G05005	0.841532	0.0214819	0.0273569	0.785247	0.432309	NA
AT1G05010	1495.73	-0.0804824	0.116737	-0.689432	0.490551	0.922402
AT1G05020	22.9921	0.0916901	0.113102	0.810685	0.417547	NA
AT1G05023	4.33309	-0.0465206	0.0741573	-0.627323	0.530448	NA
AT1G05030	364.964	0.116147	0.138857	0.836449	0.402902	0.893621
AT1G05043	18.8135	-0.0760673	0.109002	-0.69785	0.485271	NA
AT1G05055	546.625	0.0152323	0.11938	0.127595	0.898469	0.992372
AT1G05060	354.324	-0.00644124	0.138444	-0.0465261	0.962891	0.996062
AT1G05065	13.2555	-0.0544568	0.102408	-0.531761	0.594891	NA
AT1G05070	565.99	-0.220064	0.129595	-1.69809	0.0894914	0.683377
AT1G05077	0.99573	0.0164036	0.0286536	0.57248	0.566997	NA
AT1G05083	3.08116	-0.0343654	0.058676	-0.585682	0.558089	NA
AT1G05087	93.2655	0.0882272	0.159996	0.551433	0.581337	NA
AT1G05090	46.93	-0.0649775	0.156086	-0.416293	0.677196	NA
AT1G05100	109.113	-0.00838065	0.157342	-0.0532638	0.957522	NA
AT1G05120	1457.04	0.0920593	0.089235	1.03165	0.302236	0.858794
AT1G05123	0.336126	0.0124492	0.0249412	0.499143	0.617679	NA
AT1G05136	1.38689	-0.0112947	0.0403376	-0.280005	0.779474	NA
AT1G05140	445.912	-0.151232	0.151128	-1.00069	0.316978	0.865962
AT1G05143	10.006	0.0605383	0.0844231	0.717082	0.473323	NA
AT1G05150	1727.41	0.0198334	0.0860723	0.230427	0.81776	0.980415
AT1G05153	2.67355	0.0415175	0.0576649	0.719979	0.471538	NA
AT1G05160	364.452	0.0239849	0.13025	0.184145	0.8539	0.986535
AT1G05170	618.768	0.00731632	0.114024	0.0641646	0.948839	0.994514
AT1G05180	1629.08	0.0783665	0.092309	0.848958	0.395905	0.893621
AT1G05190	956.243	-0.130733	0.109203	-1.19716	NA	NA
AT1G05197	1.09629	0.0195398	0.026122	0.748023	0.454446	NA
AT1G05200	260.427	-0.106339	0.155679	-0.683068	0.494564	0.922837
AT1G05205	220.459	-0.0422354	0.141915	-0.297609	0.766001	0.973793
AT1G05207	13.4021	-0.0199093	0.0979366	-0.203287	0.838911	NA
AT1G05210	349.743	-0.0828616	0.137873	-0.601001	0.547839	0.934765
AT1G05213	100.437	-0.0211864	0.159119	-0.133148	0.894076	NA
AT1G05217	0.302953	-0.0110656	0.0249412	-0.443666	0.657284	NA
AT1G05220	77.7385	-0.123209	0.16	-0.770061	0.441264	NA
AT1G05223	0.30724	-0.0110656	0.0249412	-0.443666	0.657284	NA
AT1G05227	0.365428	0.0124492	0.0249412	0.499143	0.617679	NA
AT1G05230	37.9565	-0.218618	0.125864	-1.73694	0.0823983	NA
AT1G05240	2.53065	-0.0595701	0.0528494	-1.12717	0.259672	NA
AT1G05250	1.21183	0.0295532	0.0320061	0.923362	0.355819	NA
AT1G05260	7911.06	0.135362	0.088565	1.5284	0.126414	0.730061
AT1G05270	1442.75	0.0193559	0.0875814	0.221005	0.825089	0.983059
AT1G05277	29.0446	0.133087	0.140088	0.950025	0.3421	NA
AT1G05280	298.704	0.172448	0.142514	1.21004	0.226263	0.821105
AT1G05293	0.504398	0.00664408	0.0253054	0.262556	0.792893	NA
AT1G05297	5.94296	0.0584676	0.0777135	0.752349	0.451841	NA
AT1G05300	239.019	0.237477	0.156079	1.52152	0.128129	0.73296
AT1G05310	12.8136	0.109614	0.100133	1.09468	0.273659	NA
AT1G05317	3.10775	0.0924214	0.0623656	1.48193	0.138359	NA
AT1G05320	1493.59	0.155097	0.113508	1.3664	0.171815	0.78535
AT1G05330	0.952396	-0.00994209	0.0359546	-0.276518	0.782151	NA
AT1G05340	475.068	-0.0522018	0.1505	-0.346857	0.728699	0.968306
AT1G05350	1514.25	0.0546244	0.10176	0.536796	0.591408	0.944327
AT1G05360	1018.61	-0.0497886	0.103684	-0.480193	0.63109	0.951452
AT1G05370	68.2994	-0.150159	0.158329	-0.9484	0.342926	NA
AT1G05380	2105.97	0.0645591	0.0864304	0.746949	0.455095	0.916717
AT1G05383	2.36873	-0.051893	0.0456657	-1.13637	0.255802	NA
AT1G05385	164.645	-0.125853	0.159738	-0.787872	0.430772	0.910749
AT1G05397	17.3051	0.0552547	0.122996	0.44924	0.653258	NA
AT1G05400	60.4257	-0.288614	0.15908	-1.81427	0.0696356	NA
AT1G05410	768.342	-0.00368642	0.127148	-0.0289931	0.97687	0.997285
AT1G05420	26.6651	-0.0676887	0.136877	-0.494523	0.620937	NA
AT1G05430	720.608	-0.107041	0.109766	-0.975173	0.329474	0.871854
AT1G05440	106.241	-0.0680869	0.158459	-0.429682	0.667427	NA
AT1G05450	83.3391	-0.228297	0.159947	-1.42732	0.153487	NA
AT1G05460	535.193	-0.020776	0.121442	-0.171078	0.864163	0.986997
AT1G05467	48.2952	-0.130915	0.153985	-0.85018	0.395225	NA
AT1G05470	915.273	-0.0728504	0.107854	-0.675451	0.499389	0.924244
AT1G05490	42.9661	-0.2461	0.154759	-1.59022	0.111785	NA
AT1G05493	0.786557	-0.0027463	0.0261522	-0.105012	0.916366	NA
AT1G05500	2378.25	0.0247054	0.0854897	0.288986	0.772592	0.974224
AT1G05517	6.64694	0.0131976	0.0786133	0.16788	0.866677	NA
AT1G05520	3298.47	0.143249	0.0878581	1.63046	0.103004	0.703246
AT1G05530	142.383	0.31584	0.15457	2.04335	0.0410175	NA
AT1G05533	0.515198	0.00586219	0.0250309	0.234198	0.814831	NA
AT1G05540	14.403	-0.0731136	0.0956561	-0.764338	0.444666	NA
AT1G05550	0.716285	-0.0185441	0.0255597	-0.725521	0.468133	NA
AT1G05557	1.31911	-0.0275378	0.0452121	-0.60908	0.542471	NA
AT1G05570	8779.18	0.0765014	0.110572	0.691871	0.489019	0.922402
AT1G05575	138.878	0.168203	0.159823	1.05243	0.292603	NA
AT1G05577	59.1436	-0.242713	0.158543	-1.5309	0.125794	NA
AT1G05590	436.896	0.0435563	0.122436	0.355748	0.722029	0.967255
AT1G05600	182.387	-0.0369951	0.152323	-0.242872	0.808104	0.978449
AT1G05610	28.9108	-0.155747	0.143739	-1.08354	0.27857	NA
AT1G05613	0.477737	-0.0164705	0.0249903	-0.659079	0.509845	NA
AT1G05620	2026.52	0.0369211	0.0867618	0.425545	0.67044	0.960109
AT1G05630	612.795	0.141648	0.12109	1.16978	0.24209	0.83446
AT1G05640	215.195	0.0897904	0.142154	0.631642	0.527621	0.93276
AT1G05650	148.042	0.629919	0.154747	4.07065	4.69e-05	NA
AT1G05660	588.633	0.419341	0.135194	3.10178	0.0019236	0.136318
AT1G05670	363.648	0.00219545	0.134229	0.016356	0.98695	0.998725
AT1G05675	25.6572	0.00418565	0.137438	0.0304548	0.975704	NA
AT1G05680	3246	0.0112389	0.113249	0.099241	0.920947	0.993102
AT1G05687	2.2585	-0.00645178	0.0458818	-0.140617	0.888172	NA
AT1G05690	123.735	0.0265231	0.159768	0.16601	0.868149	NA
AT1G05700	432.87	0.423656	0.155001	2.73325	0.00627124	0.243023
AT1G05703	1.34471	0.0297561	0.0365695	0.813687	0.415825	NA
AT1G05710	1336.06	0.114161	0.101583	1.12382	0.261088	0.839551
AT1G05720	258.664	-0.0965945	0.135687	-0.711893	0.476531	0.921485
AT1G05730	95.8725	-0.204255	0.159935	-1.27711	0.201562	NA
AT1G05740	1.93983	-0.0292069	0.0461265	-0.633193	0.526608	NA
AT1G05747	2.31468	-0.0229475	0.0575402	-0.398807	0.690035	NA
AT1G05750	130.413	0.056582	0.153884	0.367692	0.713103	NA
AT1G05763	0.840167	-0.0280942	0.0313892	-0.895026	0.370773	NA
AT1G05770	13.0571	0.000140382	0.100787	0.00139285	0.998889	NA
AT1G05773	28.1141	-0.0103499	0.139825	-0.0740201	0.940994	NA
AT1G05780	187.445	-0.144831	0.146834	-0.98636	0.323957	0.869152
AT1G05783	4.84177	-0.027233	0.0802542	-0.339335	0.734357	NA
AT1G05785	335.481	0.0221469	0.134491	0.164672	0.869202	0.98809
AT1G05790	885.024	0.0409065	0.109399	0.37392	0.708464	0.96562
AT1G05797	2.81946	-0.0428733	0.0485514	-0.883051	0.377209	NA
AT1G05805	516.596	0.051871	0.131887	0.393298	0.694099	0.962756
AT1G05807	1.04825	0.0228976	0.0334683	0.684157	0.493876	NA
AT1G05810	280.455	0.187874	0.144057	1.30416	0.19218	0.800026
AT1G05820	95.7767	-0.11194	0.15907	-0.703712	0.481612	NA
AT1G05830	2044.94	-0.0116424	0.0799826	-0.145561	0.884268	0.990165
AT1G05833	10.021	0.0315722	0.101146	0.312144	0.754931	NA
AT1G05835	3.36912	-0.0326184	0.0616148	-0.529392	0.596533	NA
AT1G05840	1189.09	-0.12196	0.0982444	-1.24139	0.214461	0.80998
AT1G05850	17669.4	0.08995	0.0796382	1.12948	0.258694	0.837795
AT1G05860	457.318	-0.134661	0.127334	-1.05754	0.290266	0.854847
AT1G05867	1.81838	-0.00463029	0.054165	-0.0854849	0.931876	NA
AT1G05870	1292.85	-0.01036	0.0932904	-0.111051	0.911576	0.993102
AT1G05880	1.15364	0.0120143	0.0300401	0.399941	0.6892	NA
AT1G05890	3000.44	-0.0411472	0.0843759	-0.487665	0.625787	0.950134
AT1G05894	20.7035	0.309824	0.133502	2.32075	0.0203003	NA
AT1G05900	482.773	0.11213	0.129463	0.866113	0.386428	0.893621
AT1G05910	1911.98	0.0625614	0.0900987	0.694365	0.487454	0.922371
AT1G05933	3.43623	-0.0611771	0.058562	-1.04466	0.296182	NA
AT1G05940	1501.35	0.0145573	0.108446	0.134236	0.893216	0.990686
AT1G05950	289.522	0.205917	0.143439	1.43557	0.151126	0.763568
AT1G05957	0.338559	0.0124492	0.0249412	0.499143	0.617679	NA
AT1G05960	3676.32	0.0149164	0.0815402	0.182933	0.85485	0.986535
AT1G05970	162.643	-0.197285	0.155277	-1.27054	0.203892	0.80562
AT1G05977	10.6045	-0.0968155	0.0923604	-1.04824	0.29453	NA
AT1G05990	28.9643	0.017441	0.133489	0.130655	0.896048	NA
AT1G05993	2.47502	-0.00921143	0.0476149	-0.193457	0.846601	NA
AT1G05997	1.00265	0.0124972	0.0331005	0.377554	0.705762	NA
AT1G06010	351.873	0.109663	0.137772	0.795971	0.426049	0.908418
AT1G06017	2.60949	-0.00646168	0.0536388	-0.120467	0.904114	NA
AT1G06020	13.1413	0.0414144	0.102557	0.403819	0.686346	NA
AT1G06030	10.1388	0.0567014	0.0960345	0.590427	0.554904	NA
AT1G06033	23.4259	-0.0211653	0.132962	-0.159184	0.873524	NA
AT1G06040	5218.99	0.0233887	0.0889556	0.262926	0.792608	0.976684
AT1G06050	224.939	0.11448	0.147297	0.777207	0.437037	0.912031
AT1G06060	721.994	-0.0651718	0.104255	-0.625118	0.531894	0.934079
AT1G06070	946.618	-0.0126869	0.104718	-0.121153	0.90357	0.992676
AT1G06080	203.191	-0.138882	0.157196	-0.883495	0.376969	0.889342
AT1G06083	15.4957	0.0857329	0.12225	0.701289	0.483123	NA
AT1G06087	11.6335	-0.0116159	0.0976493	-0.118956	0.90531	NA
AT1G06090	375.584	0.130617	0.102387	1.27572	0.202056	0.804702
AT1G06100	6.03632	0.00354565	0.0270678	0.130992	0.895782	NA
AT1G06110	1557.44	-0.105469	0.0874427	-1.20614	0.227762	0.821855
AT1G06113	9.71979	-0.0510009	0.0946674	-0.538738	0.590067	NA
AT1G06117	0.336126	0.0124492	0.0249412	0.499143	0.617679	NA
AT1G06120	434.416	0.213555	0.155391	1.37431	0.169346	0.781246
AT1G06123	0.750951	-0.0193666	0.0261116	-0.741685	0.458278	NA
AT1G06130	843.014	-0.0164768	0.113889	-0.144675	0.884968	0.990165
AT1G06140	63.6189	-0.00807625	0.156207	-0.0517024	0.958766	NA
AT1G06143	95.5916	-0.0613383	0.15732	-0.389894	0.696615	NA
AT1G06148	4.77164	-0.0583625	0.0677256	-0.86175	0.388825	NA
AT1G06150	1353.18	-0.156052	0.0949554	-1.64342	0.100296	0.699176
AT1G06160	14.9921	-0.11233	0.110769	-1.0141	0.310537	NA
AT1G06170	16.2357	0.0838208	0.112496	0.7451	0.456212	NA
AT1G06173	7.10738	0.0658839	0.0905326	0.727737	0.466775	NA
AT1G06180	447.84	-0.214171	0.133894	-1.59956	0.109697	0.714525
AT1G06190	794.144	-0.147067	0.141381	-1.04022	0.298239	0.857372
AT1G06197	0.365428	0.0124492	0.0249412	0.499143	0.617679	NA
AT1G06200	1445.54	-0.0927034	0.0896885	-1.03361	0.301316	0.858794
AT1G06207	4.72468	-0.066183	0.0727782	-0.909378	0.36315	NA
AT1G06210	1392.94	0.0321502	0.100507	0.31988	0.749059	0.971847
AT1G06217	1.07814	-0.0233698	0.0345214	-0.676966	0.498427	NA
AT1G06220	3923.49	0.0885504	0.0903071	0.980548	0.326816	0.870709
AT1G06230	2869.89	0.0946194	0.0834471	1.13388	0.256843	0.837795
AT1G06240	303.455	-0.13348	0.145625	-0.916601	0.359352	0.882921
AT1G06250	69.7871	-0.25354	0.157362	-1.61119	0.107139	NA
AT1G06265	64.0284	-0.189264	0.15807	-1.19735	0.231172	NA
AT1G06270	267.467	-0.0337862	0.135618	-0.249127	0.803263	0.978059
AT1G06273	2.71815	-0.00854645	0.0601842	-0.142005	0.887076	NA
AT1G06277	0.501971	-0.00536964	0.0252392	-0.212751	0.831522	NA
AT1G06283	67.8617	-0.0101748	0.159705	-0.06371	0.949201	NA
AT1G06287	0.938597	-0.0317792	0.0333456	-0.953028	0.340576	NA
AT1G06290	3560.42	0.0333791	0.0820187	0.40697	0.68403	0.960939
AT1G06307	1.29382	0.0136143	0.0398462	0.341672	0.732598	NA
AT1G06310	170.804	-0.0124115	0.159973	-0.077585	0.938158	0.993592
AT1G06320	13.0845	0.0672847	0.113993	0.590252	0.555021	NA
AT1G06330	10.0807	0.103955	0.0955083	1.08844	0.276402	NA
AT1G06350	56.6971	0.0246819	0.155687	0.158536	0.874035	NA
AT1G06360	54.5905	-0.0171747	0.0421596	-0.407373	NA	NA
AT1G06380	370.807	-0.0365482	0.131762	-0.277381	0.781487	0.975141
AT1G06383	0.317396	0.000691836	0.0249412	0.0277386	0.977871	NA
AT1G06390	2315.86	-0.0731911	0.0788909	-0.927751	0.353537	0.880485
AT1G06400	1955.89	-0.055256	0.0886244	-0.623486	0.532965	0.934079
AT1G06410	4746.65	0.051358	0.0965299	0.532042	0.594697	0.944489
AT1G06420	55.9299	-0.262326	0.157797	-1.66242	0.0964285	NA
AT1G06430	2591.25	0.159315	0.130766	1.21832	0.223102	0.817601
AT1G06440	97.6274	0.0913615	0.157275	0.580903	0.561306	NA
AT1G06450	9.37599	0.00315642	0.0881084	0.0358243	0.971422	NA
AT1G06457	1.01609	0.0125713	0.0329185	0.381891	0.702542	NA
AT1G06460	57.2638	-0.304299	0.138256	-2.20098	0.0277375	NA
AT1G06463	2.0502	-0.0117198	0.0506231	-0.231511	0.816918	NA
AT1G06470	884.9	0.0712187	0.115629	0.615926	0.537944	0.934622
AT1G06473	126.064	-0.245051	0.159216	-1.53911	0.123778	NA
AT1G06483	4.06702	0.0138275	0.0714024	0.193656	0.846445	NA
AT1G06487	0.952188	0.00126619	0.027962	0.0452826	0.963882	NA
AT1G06490	604.163	0.0841038	0.111774	0.752445	0.451783	0.915796
AT1G06500	141.924	-0.0612311	0.156808	-0.390486	0.696178	NA
AT1G06510	242.997	-0.110131	0.148224	-0.743001	0.457481	0.917595
AT1G06515	238.408	-0.169847	0.151458	-1.12141	0.262114	0.839551
AT1G06520	31.8949	0.015564	0.131309	0.118529	0.905648	NA
AT1G06540	74.2909	0.626774	0.159126	3.93886	8.19e-05	NA
AT1G06547	10.1239	0.111382	0.104681	1.06402	0.28732	NA
AT1G06550	7980.4	0.256825	0.106798	2.40478	0.0161823	0.382258
AT1G06560	701.999	-0.0577067	0.120792	-0.477738	0.632837	0.951962
AT1G06567	0.661458	0.00986608	0.0254547	0.387594	0.698317	NA
AT1G06570	1457.42	-0.165429	0.125061	-1.32278	0.185907	0.794439
AT1G06573	100.774	-0.124785	0.158654	-0.786526	0.431559	NA
AT1G06577	5.41686	-0.0432813	0.080059	-0.540617	0.588772	NA
AT1G06580	121.399	-0.115769	0.159988	-0.723613	0.469303	NA
AT1G06583	4.08066	0.0141181	0.0676579	0.208669	0.834707	NA
AT1G06590	860.986	0.0291977	0.101482	0.287713	0.773566	0.974224
AT1G06593	0.328404	-0.0110656	0.0249412	-0.443666	0.657284	NA
AT1G06607	0.490963	0.00654096	0.0251091	0.260502	0.794477	NA
AT1G06620	1049.76	0.0500873	0.114083	0.439041	0.660632	0.959079
AT1G06630	821.59	0.0467327	0.123276	0.37909	0.704621	0.96562
AT1G06640	11413.3	0.0252387	0.0907992	0.277962	0.781042	0.975141
AT1G06645	53.6925	-0.115553	0.132369	-0.872957	0.382686	NA
AT1G06650	487.91	-0.0416147	0.13145	-0.316582	0.751561	0.972284
AT1G06660	241.323	0.0212381	0.146279	0.145189	0.884562	0.990165
AT1G06667	1.0629	0.0175804	0.0293	0.600015	0.548496	NA
AT1G06670	3757.02	0.137692	0.0912363	1.50918	0.131252	0.738141
AT1G06680	4498.59	-0.121024	0.0982161	-1.23222	NA	NA
AT1G06687	1.61885	0.013806	0.0376391	0.366801	0.713768	NA
AT1G06690	717.996	0.208633	0.145557	1.43335	0.151759	0.763568
AT1G06693	1.19131	0.0238597	0.0430453	0.554293	0.579379	NA
AT1G06700	2858.06	-0.09167	0.0889816	-1.03021	0.30291	0.859449
AT1G06710	330.399	-0.145451	0.12937	-1.1243	0.260885	0.839551
AT1G06717	4.09181	0.00455179	0.0630664	0.0721745	0.942463	NA
AT1G06720	2925.06	0.107583	0.0907776	1.18513	0.235967	0.830548
AT1G06727	4.20657	-0.01443	0.0666605	-0.21647	0.828622	NA
AT1G06730	516.433	-0.0923409	0.125544	-0.735524	0.46202	0.918969
AT1G06733	2.38139	0.0316522	0.0491793	0.643609	0.519829	NA
AT1G06737	0.991281	0.00272126	0.0364976	0.0745601	0.940565	NA
AT1G06740	181.897	-0.0155567	0.15198	-0.10236	0.918471	0.993102
AT1G06743	1.15141	-0.00600428	0.0460883	-0.130278	0.896347	NA
AT1G06750	5.5429	0.0431505	0.0769811	0.560534	0.575115	NA
AT1G06753	37.1592	-0.0332347	0.151556	-0.21929	0.826424	NA
AT1G06760	4059.11	-0.150283	0.0949538	-1.5827	0.11349	0.718146
AT1G06770	377.994	-0.0919907	0.131538	-0.699348	0.484334	0.922167
AT1G06773	4.41166	0.0248227	0.0709995	0.349618	0.726626	NA
AT1G06780	1828.73	0.234409	0.0944229	2.48254	0.0130448	0.346061
AT1G06790	280.211	-0.0388413	0.148257	-0.261987	0.793332	0.976684
AT1G06800	212.352	-0.093121	0.15245	-0.61083	0.541312	0.934622
AT1G06820	1001.9	0.0585027	0.116316	0.502965	0.614989	0.947588
AT1G06830	28.6093	0.0128348	0.120611	0.106415	0.915253	NA
AT1G06837	6.53121	-0.0369383	0.0677665	-0.545082	0.585697	NA
AT1G06840	2271.77	0.195364	0.100306	1.94769	0.0514527	0.587383
AT1G06850	664.304	0.0852306	0.110445	0.7717	0.440292	0.912084
AT1G06853	18.5953	-0.102182	0.121404	-0.841674	0.399971	NA
AT1G06860	0.826289	-0.00242308	0.0265704	-0.0911949	0.927338	NA
AT1G06870	1814.96	0.0406037	0.09667	0.420024	0.674468	0.960109
AT1G06890	2975.75	0.0717834	0.0846422	0.848081	0.396393	0.893621
AT1G06900	3188.67	0.198365	0.0819792	2.41969	0.0155337	0.376619
AT1G06910	233.646	-0.227825	0.144206	-1.57986	0.11414	0.71822
AT1G06917	0.358142	-0.0110656	0.0249412	-0.443666	0.657284	NA
AT1G06920	3.53889	0.0480111	0.0592447	0.810387	0.417718	NA
AT1G06923	64.9417	0.269171	0.152763	1.76201	0.0780671	NA
AT1G06930	114.651	0.0536221	0.15858	0.338139	0.735258	NA
AT1G06950	4028	0.0175688	0.108824	0.161442	0.871745	0.98809
AT1G06960	385.03	0.0562875	0.133923	0.420296	0.674269	0.960109
AT1G06963	4.89851	0.0189372	0.0646715	0.292822	0.769658	NA
AT1G06970	6.9409	0.0669686	0.0810017	0.826756	0.408375	NA
AT1G06977	26.0982	0.0460703	0.118551	0.388613	0.697562	NA
AT1G06980	34.2034	-0.0124632	0.13647	-0.0913259	0.927234	NA
AT1G06983	5.16117	0.0273956	0.0686671	0.398963	0.689921	NA
AT1G06987	0.485667	-0.00484798	0.0250303	-0.193684	0.846423	NA
AT1G06990	2.21941	0.0513801	0.0553935	0.927547	0.353643	NA
AT1G06993	2.13562	-0.0486761	0.0503755	-0.966265	0.333912	NA
AT1G07000	628.837	0.112459	0.131097	0.857829	0.390987	0.893621
AT1G07010	525.228	-0.0803965	0.14687	-0.547398	0.584105	0.941792
AT1G07020	174.814	-0.119956	0.150121	-0.799062	0.424254	0.907119
AT1G07023	1.26958	0.00153794	0.0307428	0.0500261	0.960102	NA
AT1G07027	1.1186	-0.00234508	0.0336176	-0.0697577	0.944387	NA
AT1G07030	1561.89	0.0157125	0.0905423	0.173538	0.862229	0.986919
AT1G07040	1078.71	-0.0691072	0.103941	-0.664868	0.506135	0.927412
AT1G07050	0.690834	-0.0184665	0.0255088	-0.723927	0.469111	NA
AT1G07060	6.17334	0.0684234	0.0887879	0.770639	0.440921	NA
AT1G07070	802.811	0.0256305	0.133589	0.191861	0.847851	0.986535
AT1G07080	2415.2	-0.101635	0.089701	-1.13304	0.257196	0.837795
AT1G07090	697.956	-0.0841354	0.110083	-0.764294	0.444692	0.913738
AT1G07110	2071.6	-0.0212025	0.117293	-0.180765	0.856552	0.986535
AT1G07119	12.257	0.0539394	0.111223	0.484966	0.627701	NA
AT1G07120	0.98007	0.011211	0.0321437	0.348779	0.727256	NA
AT1G07128	2.36165	0.0336739	0.0589898	0.570843	0.568106	NA
AT1G07135	14.9728	0.055923	0.1127	0.496213	0.619744	NA
AT1G07140	6861.3	0.0192659	0.0741921	0.259676	0.795113	0.977045
AT1G07143	0.889207	-0.00547443	0.030898	-0.177177	0.859369	NA
AT1G07150	210.373	0.20726	0.148913	1.39182	0.163977	0.77953
AT1G07160	10.4416	-0.0416424	0.094786	-0.439331	0.660422	NA
AT1G07167	2.07959	-0.0440319	0.0427043	-1.03109	0.3025	NA
AT1G07170	381.655	-0.0690115	0.141213	-0.488704	0.625051	0.949757
AT1G07175	14.7478	-0.113129	0.116823	-0.968379	0.332855	NA
AT1G07180	310.367	-0.0509926	0.0578537	-0.881405	NA	NA
AT1G07187	23.9488	-0.0668405	0.129039	-0.517988	0.604467	NA
AT1G07200	2252.35	0.0349877	0.0804178	0.435074	0.663509	0.959369
AT1G07210	1965.37	-0.124515	0.118008	-1.05515	0.291358	0.855385
AT1G07220	615.612	0.0641302	0.112919	0.567931	0.570082	0.939007
AT1G07230	1099.06	0.028519	0.105781	0.269605	0.787464	0.976085
AT1G07240	1007.08	-0.0131498	0.123651	-0.106346	0.915308	0.993102
AT1G07243	0.30724	-0.0110656	0.0249412	-0.443666	0.657284	NA
AT1G07250	1386.11	-0.094607	0.0884766	-1.06929	0.284939	0.850715
AT1G07260	541.377	-0.0211225	0.116521	-0.181277	0.85615	0.986535
AT1G07270	64.5443	-0.129207	0.151817	-0.851073	0.394729	NA
AT1G07280	159.129	-0.337275	0.157828	-2.13697	0.0326001	0.510575
AT1G07287	2.19845	0.0373923	0.0539215	0.693457	0.488023	NA
AT1G07290	245.965	0.172116	0.140717	1.22314	0.221278	0.816368
AT1G07300	240.554	0.0472321	0.138572	0.340849	0.733217	0.968766
AT1G07310	1168	0.0572108	0.108159	0.528949	0.596841	0.944489
AT1G07313	20.0613	-0.0108337	0.134714	-0.0804203	0.935903	NA
AT1G07320	1098.21	-0.17944	0.131121	-1.3685	0.171155	0.784392
AT1G07323	250.95	0.0330274	0.137394	0.240385	0.810032	0.978855
AT1G07330	1.69362	0.00931935	0.0335814	0.277515	0.781385	NA
AT1G07340	0.337343	0.0124492	0.0249412	0.499143	0.617679	NA
AT1G07350	5246.12	-0.00050464	0.131708	-0.0038315	0.996943	0.999971
AT1G07360	1773.23	0.135068	0.091525	1.47575	0.140011	0.74531
AT1G07370	896.55	0.0783974	0.107861	0.726838	0.467325	0.92009
AT1G07380	1107.53	-0.0408897	0.0979467	-0.417469	0.676335	0.960109
AT1G07390	129.114	0.133285	0.158117	0.842947	0.399258	NA
AT1G07393	0.298665	-0.0110656	0.0249412	-0.443666	0.657284	NA
AT1G07397	0.347134	0.000691836	0.0249412	0.0277386	0.977871	NA
AT1G07400	338.1	-0.0541037	0.133584	-0.405017	0.685465	0.961284
AT1G07407	5.08696	0.0209299	0.0826003	0.253387	0.799969	NA
AT1G07410	254.581	0.212207	0.135705	1.56374	0.117878	0.720321
AT1G07413	1.75154	-0.00718957	0.033778	-0.212847	0.831446	NA
AT1G07417	0.534708	0.0177296	0.0250428	0.707971	0.478963	NA
AT1G07420	1403.37	0.0921517	0.103023	0.894478	0.371066	0.888951
AT1G07423	0.548143	0.0178556	0.0250638	0.712404	0.476215	NA
AT1G07430	13.8489	-0.0148284	0.0822017	-0.180391	0.856846	NA
AT1G07437	0.365428	0.0124492	0.0249412	0.499143	0.617679	NA
AT1G07440	37.6477	-0.163267	0.102061	-1.5997	NA	NA
AT1G07450	7.07621	-0.0273117	0.0574415	-0.475469	0.634453	NA
AT1G07460	2.03263	0.0551711	0.0433669	1.2722	0.203304	NA
AT1G07470	930.335	0.00488221	0.097622	0.0500114	0.960113	0.996062
AT1G07477	0.337343	0.0124492	0.0249412	0.499143	0.617679	NA
AT1G07480	551.081	0.0243812	0.118718	0.20537	0.837283	0.984357
AT1G07510	2396.25	0.110566	0.0826239	1.33819	0.180836	0.792783
AT1G07517	6.75529	0.0416468	0.0839442	0.496125	0.619806	NA
AT1G07530	1873.97	0.0621296	0.101064	0.614756	0.538716	0.934622
AT1G07547	0.846808	0.00591394	0.0268708	0.220088	0.825803	NA
AT1G07550	130.203	-0.0655821	0.159789	-0.41043	0.68149	NA
AT1G07560	537.484	0.084649	0.155576	0.544099	0.586373	0.942701
AT1G07570	459.975	-0.0795608	0.12965	-0.613659	0.539441	0.934622
AT1G07590	8311.62	-0.0339316	0.0976232	-0.347577	0.728158	0.968306
AT1G07603	1.13511	-0.00281666	0.0381395	-0.0738514	0.941129	NA
AT1G07607	16.7276	0.186399	0.123061	1.51468	0.129853	NA
AT1G07610	10460.9	-0.0653936	0.115592	-0.565729	0.571578	0.939072
AT1G07615	441.434	-0.11445	0.124247	-0.921149	0.356973	0.882618
AT1G07620	107.667	0.0101325	0.159468	0.0635391	0.949337	NA
AT1G07630	1097.37	0.157885	0.120387	1.31147	0.189698	0.797253
AT1G07633	0.358142	-0.0110656	0.0249412	-0.443666	0.657284	NA
AT1G07637	0.988855	-0.0198687	0.0332055	-0.598358	0.549601	NA
AT1G07640	802.824	0.192231	0.128169	1.49982	0.133661	0.740214
AT1G07650	1456.27	0.0337778	0.102577	0.329291	0.741936	0.97002
AT1G07653	7.53406	0.0451263	0.0810202	0.556976	0.577544	NA
AT1G07660	633.316	-0.180827	0.119006	-1.51948	0.128642	0.733485
AT1G07663	4.39427	0.0590126	0.0747932	0.78901	0.430106	NA
AT1G07670	6018.72	0.0937988	0.0747249	1.25525	0.209386	0.808781
AT1G07683	3.85243	0.0612785	0.0698765	0.876955	0.380511	NA
AT1G07693	0.533492	0.0177083	0.0250392	0.707223	0.479428	NA
AT1G07697	1.16808	0.0257587	0.0348543	0.739037	0.459884	NA
AT1G07700	856.413	-0.138963	0.116651	-1.19127	0.233547	0.827784
AT1G07703	2.70293	-0.0347306	0.0581711	-0.597043	0.550479	NA
AT1G07705	936.879	0.0664675	0.104094	0.63853	0.523128	0.93276
AT1G07707	5.13066	-0.0679506	0.0700746	-0.969691	0.332201	NA
AT1G07710	104.375	0.158813	0.159964	0.992803	0.320806	NA
AT1G07720	119.203	-0.0510928	0.153903	-0.33198	0.739904	NA
AT1G07740	114.376	-0.0663073	0.159684	-0.415241	0.677965	NA
AT1G07743	31.4087	0.0183491	0.145423	0.126177	0.899591	NA
AT1G07745	218.254	-0.0825089	0.14767	-0.55874	0.576339	0.940201
AT1G07750	2602.71	-0.0173244	0.0825637	-0.209831	0.833799	0.984357
AT1G07757	0.657171	0.0100221	0.025445	0.393874	0.693674	NA
AT1G07770	9480.54	-0.0544324	0.0793136	-0.686294	0.492528	0.922482
AT1G07780	528.159	-0.0569264	0.128085	-0.444442	0.656723	0.957687
AT1G07790	1221.46	-0.0683756	0.111428	-0.613629	0.539461	0.934622
AT1G07795	18.3408	-0.046121	0.111361	-0.414156	0.67876	NA
AT1G07810	3417.74	0.0461025	0.0814859	0.565772	0.571549	0.939072
AT1G07820	2511.9	-0.13386	0.0914289	-1.46409	0.143168	0.751307
AT1G07830	938.699	-0.0835595	0.121033	-0.690389	0.48995	0.922402
AT1G07840	790.518	-0.0114679	0.113397	-0.10113	0.919447	0.993102
AT1G07850	0.597331	-0.0181451	0.0252966	-0.717294	0.473193	NA
AT1G07870	721.324	0.211974	0.118648	1.78658	0.0740052	0.650889
AT1G07877	13.84	-0.00680612	0.109876	-0.0619439	0.950607	NA
AT1G07880	241.068	-0.0211101	0.145583	-0.145004	0.884708	0.990165
AT1G07885	2.20569	-0.0309902	0.052919	-0.585615	0.558134	NA
AT1G07890	39721.3	0.0367706	0.0740496	0.496567	0.619495	0.949691
AT1G07900	3.45581	-0.0429537	0.0538149	-0.798175	0.424769	NA
AT1G07901	7.14048	0.0852171	0.0792439	1.07538	0.282206	NA
AT1G07902	29.6079	-0.00583516	0.13254	-0.0440258	0.964884	NA
AT1G07910	1083.91	-0.0200832	0.0986241	-0.203634	0.838639	0.984828
AT1G07913	3.05616	0.0162097	0.0512056	0.316561	0.751577	NA
AT1G07920	11540.4	-0.0898702	0.0790338	-1.13711	0.255492	0.836896
AT1G07930	19629.8	-0.0150174	0.0700114	-0.214499	0.830158	0.984032
AT1G07937	23.0297	-0.0160105	0.12698	-0.126087	0.899663	NA
AT1G07940	10327.7	0.0379057	0.0885765	0.427943	0.668693	0.960088
AT1G07950	604.351	-0.0106577	0.131542	-0.0810217	0.935425	0.993252
AT1G07960	1258.31	-0.0162858	0.100434	-0.162154	0.871184	0.98809
AT1G07963	1.88643	-0.0215848	0.0532023	-0.405711	0.684955	NA
AT1G07967	1.59327	-0.0135796	0.0372355	-0.364695	0.715339	NA
AT1G07970	854.622	-0.000282535	0.101812	-0.00277507	0.997786	0.999971
AT1G07980	552.733	-0.0306548	0.120749	-0.253873	0.799594	0.977276
AT1G07985	271.007	-0.00331141	0.158643	-0.0208733	0.983347	0.998383
AT1G07990	2557.68	0.0389935	0.088266	0.441773	0.658654	0.958426
AT1G07993	0.537214	-0.0175383	0.0250632	-0.699763	0.484075	NA
AT1G08000	289.313	0.168575	0.137687	1.22433	0.220827	0.816368
AT1G08010	666.413	-0.0227377	0.107551	-0.211412	0.832566	0.984063
AT1G08030	1101.7	-0.0524819	0.107985	-0.48601	0.62696	0.950206
AT1G08033	1.51384	-0.0230686	0.0508092	-0.454025	0.649811	NA
AT1G08035	4.34295	-0.0576464	0.0658772	-0.875057	0.381543	NA
AT1G08040	1103.63	-0.0205159	0.0995305	-0.206127	0.836692	0.984357
AT1G08047	5.46184	0.0152811	0.0835956	0.182797	0.854957	NA
AT1G08050	408.772	0.19986	0.144292	1.38511	0.16602	0.780187
AT1G08060	990.776	0.0184879	0.100265	0.184391	0.853707	0.986535
AT1G08070	43.5696	-0.0704896	0.153679	-0.458682	0.646463	NA
AT1G08090	0.700344	0.0117708	0.0288566	0.407907	0.683342	NA
AT1G08097	0.597331	-0.0181451	0.0252966	-0.717294	0.473193	NA
AT1G08103	0.675901	0.0186054	0.0254793	0.730215	0.465259	NA
AT1G08110	2385.66	-0.146422	0.081377	-1.7993	0.071971	0.647709
AT1G08125	648.163	-0.146872	0.118847	-1.23581	0.216531	0.812086
AT1G08130	1728.54	-0.053026	0.0914921	-0.579569	0.562206	0.937046
AT1G08160	753.461	-0.00926702	0.126928	-0.0730103	0.941798	0.9938
AT1G08165	17.2046	-0.0717406	0.109919	-0.652665	0.513972	NA
AT1G08173	37.9079	-0.0258585	0.148691	-0.173907	0.861938	NA
AT1G08180	124.846	-0.055231	0.158704	-0.348014	0.72783	NA
AT1G08183	1.20859	0.00694198	0.0343723	0.201964	0.839944	NA
AT1G08190	6741.09	0.122699	0.0803339	1.52736	0.12667	0.730575
AT1G08193	1.39611	-0.0292889	0.036785	-0.796219	0.425905	NA
AT1G08200	10028.7	0.199066	0.0728106	2.73403	0.00625641	0.243023
AT1G08210	661.461	-0.108406	0.121634	-0.891246	0.372797	0.888951
AT1G08213	5.5458	0.00324182	0.071886	0.0450967	0.96403	NA
AT1G08217	1.9073	0.0599659	0.0499486	1.20055	0.229925	NA
AT1G08220	490.656	0.020098	0.138949	0.144643	0.884993	0.990165
AT1G08227	0.332047	0.000691836	0.0249412	0.0277386	0.977871	NA
AT1G08230	461.453	-0.256655	0.14043	-1.82764	0.0676036	0.634627
AT1G08260	1388.32	0.0734602	0.0930419	0.78954	0.429797	0.910188
AT1G08270	52.0132	0.057267	0.150544	0.380401	0.703648	NA
AT1G08280	684.752	0.0384092	0.107456	0.357442	0.720761	0.967255
AT1G08283	18.0438	0.00776535	0.115116	0.067457	0.946218	NA
AT1G08290	171.455	0.103553	0.15261	0.678547	0.497425	0.923478
AT1G08293	15.5368	-0.086657	0.118653	-0.73034	0.465182	NA
AT1G08300	185.657	0.0436801	0.155931	0.280125	0.779382	0.975141
AT1G08310	248.888	-0.0792692	0.154695	-0.512424	0.608354	0.946341
AT1G08320	1616.04	-0.0501401	0.119608	-0.419202	0.675069	0.960109
AT1G08333	1.77963	-4.73e-05	0.038806	-0.00121791	0.999028	NA
AT1G08340	518.484	0.216702	0.142797	1.51755	0.129128	0.735053
AT1G08350	745.356	0.0218104	0.118837	0.183532	0.85438	0.986535
AT1G08360	12009.1	-0.0841593	0.0942349	-0.89308	0.371814	0.888951
AT1G08370	1857.08	-0.0257864	0.0986106	-0.261498	0.793709	0.97671
AT1G08380	1257.12	-0.0961967	0.0794006	-1.21154	NA	NA
AT1G08390	46.4436	-0.0553488	0.15549	-0.355964	0.721867	NA
AT1G08393	6.02407	-0.00356963	0.081602	-0.0437444	0.965108	NA
AT1G08400	375.22	0.0213756	0.133002	0.160717	0.872316	0.988296
AT1G08410	1023.56	0.0666778	0.104511	0.637997	0.523475	0.93276
AT1G08413	1.81996	0.0279862	0.043969	0.636498	0.524452	NA
AT1G08420	3179.83	0.0758846	0.0948018	0.800455	0.423447	0.906078
AT1G08430	1400.39	-0.43781	0.145986	-2.99898	0.00270883	0.16389
AT1G08440	19.1826	0.0319111	0.122068	0.261421	0.793768	NA
AT1G08443	0.869618	0.0225041	0.0279901	0.804004	0.421395	NA
AT1G08450	1718.59	-0.0512955	0.090303	-0.568038	0.570009	0.939007
AT1G08460	882.673	-0.081294	0.115964	-0.701025	0.483287	0.922167
AT1G08465	10.5486	-0.00952681	0.0280653	-0.339452	NA	NA
AT1G08470	863.406	0.0936037	0.105983	0.883198	0.377129	0.889342
AT1G08473	0.317396	0.000691836	0.0249412	0.0277386	0.977871	NA
AT1G08480	2893.92	-0.0651831	0.0909261	-0.71688	0.473448	0.920228
AT1G08487	0.348351	0.000691836	0.0249412	0.0277386	0.977871	NA
AT1G08490	874.018	0.0797644	0.12104	0.658991	0.509901	0.928984
AT1G08493	1.59439	-0.0172554	0.0333239	-0.517806	0.604593	NA
AT1G08500	450.559	-0.00840079	0.132343	-0.0634775	0.949386	0.994678
AT1G08507	6.23752	-0.096844	0.0897746	-1.07875	0.280701	NA
AT1G08510	5042.1	0.0248323	0.0803379	0.309098	0.757247	0.972352
AT1G08520	1649.33	-0.165783	0.159368	-1.04025	0.298223	0.857372
AT1G08530	349.942	0.0543239	0.138269	0.392884	0.694405	0.962756
AT1G08540	761.438	-0.142535	0.152503	-0.934639	0.349974	0.879504
AT1G08550	132.566	-0.194426	0.15854	-1.22635	0.220066	NA
AT1G08560	1043.89	-0.0985887	0.117189	-0.841278	0.400192	0.893621
AT1G08563	21.0096	-0.0457658	0.131217	-0.348781	0.727254	NA
AT1G08567	3.10403	0.000988454	0.0638131	0.0154898	0.987641	NA
AT1G08570	2133.54	-0.0481454	0.087848	-0.548053	0.583655	0.941792
AT1G08580	1003.69	0.0604094	0.114329	0.528381	0.597235	0.944506
AT1G08590	55.0692	0.0660071	0.158503	0.416441	0.677088	NA
AT1G08600	2568.59	0.0097969	0.0864126	0.113373	0.909735	0.993102
AT1G08607	0.336126	0.0124492	0.0249412	0.499143	0.617679	NA
AT1G08610	201.17	0.0758011	0.148611	0.510063	0.610007	0.946594
AT1G08620	1846.25	0.0115549	0.087393	0.132218	0.894812	0.991024
AT1G08630	7.38158	-0.0844483	0.0698569	-1.20887	0.226711	NA
AT1G08633	0.634792	0.00103465	0.025397	0.040739	0.967504	NA
AT1G08640	991.533	-0.0660044	0.137983	-0.47835	0.632401	0.951962
AT1G08650	1032.42	0.349994	0.112926	3.09933	0.00193957	0.136815
AT1G08660	1425.31	-0.0159505	0.0895194	-0.17818	0.858582	0.986535
AT1G08670	207.723	0.28855	0.147778	1.95259	0.0508677	0.585745
AT1G08673	0.716285	-0.0185441	0.0255597	-0.725521	0.468133	NA
AT1G08680	1763.32	-0.00347328	0.0870207	-0.0399133	0.968162	0.996538
AT1G08697	12.1804	-0.0422104	0.113637	-0.37145	0.710302	NA
AT1G08700	1228.9	-0.16095	0.0908177	-1.77223	0.0763565	0.659077
AT1G08703	0.460861	-0.0164554	0.0249897	-0.658487	0.510225	NA
AT1G08710	423.679	-0.00634498	0.126321	-0.0502289	0.95994	0.996062
AT1G08720	1145.77	-0.0208613	0.094886	-0.219856	0.825983	0.983087
AT1G08730	83.8149	0.191729	0.158772	1.20757	0.227213	NA
AT1G08743	0.338559	0.0124492	0.0249412	0.499143	0.617679	NA
AT1G08747	2.38524	0.0475279	0.0515322	0.922294	0.356375	NA
AT1G08750	633.437	-0.0101378	0.118559	-0.0855085	0.931857	0.993102
AT1G08760	1268.06	0.138737	0.100521	1.38019	0.167528	0.780653
AT1G08770	666.555	0.069852	0.112585	0.62044	0.534968	0.934256
AT1G08780	676.659	-0.128147	0.108373	-1.18246	0.237022	0.831003
AT1G08800	2103.26	0.172968	0.0993221	1.74148	0.0815993	0.669861
AT1G08810	12.895	-0.15573	0.0905454	-1.71992	0.0854476	NA
AT1G08820	2394.81	-0.0363343	0.09148	-0.397184	0.691232	0.961881
AT1G08830	4357.94	0.0927813	0.0986123	0.940869	0.346772	0.878455
AT1G08840	583.324	0.0267528	0.117605	0.22748	0.820051	0.981125
AT1G08845	181.18	0.0352226	0.157463	0.223688	0.823	0.981891
AT1G08847	148.069	-0.0161356	0.159958	-0.100874	0.919651	NA
AT1G08857	6.92258	0.00839206	0.0883019	0.0950382	0.924284	NA
AT1G08860	2.11947	-0.00213208	0.0571018	-0.0373381	0.970215	NA
AT1G08880	2110	-0.0769424	0.0837236	-0.919005	0.358093	0.882618
AT1G08890	393.783	0.0927741	0.133466	0.695115	0.486983	0.922244
AT1G08900	86.989	-0.254881	0.159279	-1.60022	0.10955	NA
AT1G08903	74.401	-0.188503	0.158962	-1.18583	0.235688	NA
AT1G08910	817.781	0.168709	0.12632	1.33557	0.18169	0.792783
AT1G08920	2207.03	0.218551	0.128038	1.70692	0.0878361	0.678127
AT1G08930	3059.25	0.127186	0.117405	1.08331	0.278671	0.848798
AT1G08937	11.3562	0.0609518	0.108459	0.561982	0.574128	NA
AT1G08940	687.299	0.149811	0.128842	1.16275	0.24493	0.835393
AT1G08960	623.007	0.181913	0.109003	1.66888	0.0951417	0.690147
AT1G08970	1567	-0.109724	0.0994496	-1.10331	0.269892	0.844044
AT1G08980	333.555	-0.189544	0.150145	-1.26241	0.206802	0.807176
AT1G08987	3.23435	-0.0847167	0.0565299	-1.49862	0.133973	NA
AT1G08990	1680.09	0.197589	0.114989	1.71833	0.0857363	0.674911
AT1G09000	654.896	0.0615009	0.10784	0.570299	0.568475	0.938499
AT1G09010	2346.6	-0.201335	0.0915774	-2.19852	0.027912	0.481679
AT1G09020	2445.77	0.1331	0.0835935	1.59223	0.111333	0.717152
AT1G09023	0.902642	-0.00397673	0.027353	-0.145385	0.884407	NA
AT1G09040	209.456	-0.175255	0.144946	-1.2091	0.226624	0.821105
AT1G09050	198.466	-0.249901	0.144714	-1.72686	0.0841926	0.674451
AT1G09060	1327.74	0.0120412	0.0998609	0.12058	0.904024	0.992676
AT1G09063	0.537214	-0.0175383	0.0250632	-0.699763	0.484075	NA
AT1G09070	2064.52	-0.0325174	0.118356	-0.274742	0.783515	0.975141
AT1G09080	15.3243	-0.0401071	0.113028	-0.354842	0.722708	NA
AT1G09083	102.725	-0.116321	0.158005	-0.736186	0.461617	NA
AT1G09090	523.22	0.0920734	0.146585	0.628124	0.529923	0.933003
AT1G09100	1475.41	-0.0413562	0.097244	-0.425283	0.670631	0.960109
AT1G09130	1728.38	-0.143833	0.121827	-1.18063	0.237749	0.831898
AT1G09137	0.460861	-0.0164554	0.0249897	-0.658487	0.510225	NA
AT1G09140	4745.86	-0.271674	0.101959	-2.66454	0.00770929	0.262236
AT1G09150	1328.22	-0.0995171	0.0986245	-1.00905	0.31295	0.863747
AT1G09155	129.315	0.143569	0.159415	0.900598	0.367802	NA
AT1G09157	0.686904	0.0186378	0.0255019	0.730841	0.464876	NA
AT1G09160	1184.43	0.0822511	0.101045	0.814004	0.415643	0.899174
AT1G09163	0.746663	-0.0186908	0.0256556	-0.728528	0.46629	NA
AT1G09170	594.96	0.482346	0.134209	3.594	0.000325638	0.0418869
AT1G09176	10.3559	0.0720953	0.0870445	0.828258	0.407524	NA
AT1G09180	20.5905	0.087776	0.12946	0.678016	0.497761	NA
AT1G09190	97.6585	-0.0404879	0.159918	-0.253179	0.80013	NA
AT1G09195	368.866	0.311322	0.133606	2.33015	0.0197982	0.417426
AT1G09200	2127.44	-0.16987	0.107772	-1.57621	0.114979	0.71822
AT1G09210	16217.5	0.00503435	0.0981284	0.0513037	0.959084	0.996062
AT1G09217	1.9138	-0.00699276	0.0449331	-0.155626	0.876328	NA
AT1G09220	43.9686	-0.00884215	0.149503	-0.0591435	0.952838	NA
AT1G09230	597.972	0.064184	0.108107	0.593708	0.552707	0.936717
AT1G09240	6.08842	-0.0209304	0.0270679	-0.773257	NA	NA
AT1G09250	582.902	-0.052783	0.113203	-0.466268	0.641024	0.953513
AT1G09267	9.17804	0.0560477	0.0888744	0.63064	0.528276	NA
AT1G09270	3390.17	0.117086	0.0960458	1.21907	0.222819	0.817601
AT1G09280	921.005	-0.17348	0.116263	-1.49214	0.135663	0.743583
AT1G09287	5.4662	0.000866108	0.0834176	0.0103828	0.991716	NA
AT1G09290	277.383	-0.210373	0.141468	-1.48707	0.136996	0.743583
AT1G09293	1.10079	-0.0262362	0.0303182	-0.865361	0.38684	NA
AT1G09300	649.815	0.101719	0.110486	0.920646	0.357235	0.882618
AT1G09310	795.668	-0.0690923	0.0807477	-0.855657	0.392188	0.893621
AT1G09320	342.799	0.0209018	0.129433	0.161487	0.871709	0.98809
AT1G09330	1399.86	0.0414038	0.0913685	0.453152	0.650439	0.957007
AT1G09340	1409.93	-0.0806698	0.0815731	-0.988926	NA	NA
AT1G09350	123.087	0.2774	0.157964	1.7561	0.0790718	NA
AT1G09363	1.82688	0.0197802	0.0451288	0.438306	0.661165	NA
AT1G09367	14.4618	-0.0939622	0.121128	-0.775725	0.437911	NA
AT1G09370	2.60942	-0.00785994	0.0628934	-0.124972	0.900545	NA
AT1G09380	17.6232	-0.149466	0.12634	-1.18305	0.23679	NA
AT1G09390	356.751	-0.186113	0.142082	-1.3099	0.190231	0.797253
AT1G09400	12.8415	-0.0216256	0.112888	-0.191567	0.848081	NA
AT1G09410	55.0304	0.0285345	0.15825	0.180313	0.856907	NA
AT1G09415	263.874	-0.0182349	0.149365	-0.122083	0.902833	0.992676
AT1G09420	387.305	-0.100239	0.131217	-0.763923	0.444913	0.913738
AT1G09427	1.52157	-0.0168594	0.0423365	-0.398223	0.690466	NA
AT1G09430	3782.21	0.0694479	0.0728791	0.952919	0.340631	0.875637
AT1G09437	0.317396	0.000691836	0.0249412	0.0277386	0.977871	NA
AT1G09440	190.629	0.209689	0.145048	1.44565	0.148275	0.758062
AT1G09447	5.51094	-0.094987	0.0835994	-1.13622	0.255866	NA
AT1G09450	247.181	-0.0797547	0.152876	-0.521694	0.601883	0.944926
AT1G09457	0.50419	0.0176057	0.0250219	0.703612	0.481674	NA
AT1G09460	1650.38	-0.381348	0.10379	-3.67423	0.000238572	0.0341291
AT1G09467	104.239	0.190868	0.159756	1.19475	0.232184	NA
AT1G09470	244.386	0.0391509	0.147735	0.265008	0.791003	0.976684
AT1G09480	108.327	0.0545536	0.158921	0.343275	0.731391	NA
AT1G09490	483.581	-0.147631	0.11808	-1.25027	0.211202	0.808781
AT1G09493	2.36302	-0.0374477	0.0546613	-0.685087	0.493289	NA
AT1G09497	3.78107	0.058818	0.0713418	0.824454	0.409682	NA
AT1G09500	12.0416	-0.13765	0.0855529	-1.60894	0.107629	NA
AT1G09513	1.30261	-0.0289412	0.0369497	-0.783261	0.433474	NA
AT1G09520	557.113	0.0532027	0.12827	0.414771	0.67831	0.96043
AT1G09527	4.52777	0.0239403	0.064075	0.373629	0.708681	NA
AT1G09530	193.219	-0.236152	0.157101	-1.50318	0.132792	0.739414
AT1G09533	65.2593	0.0068332	0.159529	0.0428335	0.965834	NA
AT1G09537	11.1832	-0.0500976	0.104983	-0.477195	0.633223	NA
AT1G09540	294.581	0.285656	0.154742	1.84601	0.0648901	0.628691
AT1G09543	16.0723	-0.237865	0.123649	-1.92371	0.0543904	NA
AT1G09560	21305	0.0175257	0.0747971	0.23431	0.814744	0.979521
AT1G09570	6528.43	0.0724635	0.0795776	0.910602	0.362505	0.884934
AT1G09573	6.24452	-0.0119207	0.0892415	-0.133578	0.893737	NA
AT1G09575	119.714	-0.0693547	0.157892	-0.439255	0.660477	NA
AT1G09580	648.411	-0.0529521	0.122036	-0.433907	0.664356	0.959484
AT1G09590	9185.51	-0.0838944	0.0935086	-0.897184	0.369621	0.888951
AT1G09600	159.284	0.0545706	0.153198	0.35621	0.721683	0.967255
AT1G09607	0.693832	0.0011762	0.0284186	0.0413883	0.966986	NA
AT1G09610	0.30724	-0.0110656	0.0249412	-0.443666	0.657284	NA
AT1G09620	6523.08	0.0236441	0.0759113	0.311471	0.755443	0.972352
AT1G09630	880.592	0.0533684	0.104675	0.509849	0.610157	0.946594
AT1G09640	12443.7	0.0134581	0.0794901	0.169306	0.865556	0.987704
AT1G09645	568.635	-0.0724258	0.119882	-0.60414	0.54575	0.934656
AT1G09647	11.8707	-0.0668616	0.108686	-0.615184	0.538433	NA
AT1G09650	10.7717	-0.125856	0.103101	-1.22071	0.222196	NA
AT1G09660	1632.05	-0.0390167	0.10289	-0.379208	0.704533	0.96562
AT1G09663	5.36963	0.109187	0.0768272	1.42121	0.155257	NA
AT1G09677	3.02571	0.0699844	0.0634494	1.103	0.270029	NA
AT1G09680	71.8814	0.0920815	0.159762	0.576368	0.564366	NA
AT1G09683	0.30724	-0.0110656	0.0249412	-0.443666	0.657284	NA
AT1G09687	54.1109	-0.0748843	0.15824	-0.473233	0.636047	NA
AT1G09690	13524.1	-0.139217	0.0915277	-1.52104	0.128249	0.73296
AT1G09693	5.2286	0.030443	0.0596666	0.510218	0.609899	NA
AT1G09697	2.76771	0.0245916	0.0432222	0.568959	0.569384	NA
AT1G09700	524.561	0.015781	0.12667	0.124584	0.900853	0.992676
AT1G09710	338.451	-0.314165	0.138299	-2.27164	0.0231084	0.445891
AT1G09720	0.460861	-0.0164554	0.0249897	-0.658487	0.510225	NA
AT1G09730	1788.05	-0.00573845	0.0953639	-0.0601742	0.952017	0.994678
AT1G09733	1.40647	-0.0288232	0.0368986	-0.781146	0.434717	NA
AT1G09740	4179.6	0.0647287	0.0986406	0.656208	0.51169	0.929336
AT1G09750	440.86	-0.120941	0.116355	-1.03941	0.298616	0.857372
AT1G09753	33.5474	-0.0696036	0.133552	-0.521171	0.602248	NA
AT1G09760	1849.05	-0.0507717	0.104757	-0.484662	0.627916	0.950412
AT1G09770	5690.11	-0.109683	0.0826662	-1.32681	0.18457	0.794
AT1G09777	6.56873	0.0108762	0.078224	0.139039	0.88942	NA
AT1G09780	13182.3	0.162034	0.102235	1.58491	0.112987	0.717688
AT1G09783	0.504398	0.00664408	0.0253054	0.262556	0.792893	NA
AT1G09787	10.6927	0.12394	0.104061	1.19103	0.23364	NA
AT1G09794	101.885	-0.0492417	0.158219	-0.311225	0.75563	NA
AT1G09795	396.303	-0.313908	0.138812	-2.26139	0.0237349	0.450956
AT1G09800	230.527	-0.0759647	0.15115	-0.502578	0.615261	0.947588
AT1G09803	0.365428	0.0124492	0.0249412	0.499143	0.617679	NA
AT1G09810	415.375	-0.0792366	0.132045	-0.600071	0.548459	0.935197
AT1G09812	51.8533	0.0998765	0.155583	0.64195	0.520905	NA
AT1G09815	499.566	-0.100755	0.117339	-0.858668	0.390524	0.893621
AT1G09820	210.533	0.043755	0.141507	0.309207	0.757164	0.972352
AT1G09823	6.7993	0.0508184	0.0823575	0.617047	0.537204	NA
AT1G09830	1058.2	0.150739	0.0949871	1.58694	0.112526	0.717384
AT1G09840	2839.42	0.0282944	0.076698	0.368906	0.712198	0.966665
AT1G09850	1292.43	0.0629337	0.106019	0.593609	0.552774	0.936717
AT1G09863	48.3764	-0.245236	0.147976	-1.65727	0.0974641	NA
AT1G09867	27.5315	0.0483791	0.134101	0.360765	0.718275	NA
AT1G09870	1488.36	-0.00593695	0.109824	-0.0540586	0.956888	0.996062
AT1G09880	44.5695	-0.24124	0.155828	-1.54811	0.121595	NA
AT1G09890	36.567	0.104774	0.143124	0.732052	0.464137	NA
AT1G09897	10.0124	0.00220418	0.102603	0.0214826	0.982861	NA
AT1G09900	343.636	-0.187387	0.139371	-1.34452	0.178781	0.790695
AT1G09910	622.157	-0.190332	0.117313	-1.62243	0.104712	0.703918
AT1G09917	6.35077	0.0224539	0.0789219	0.284508	0.776021	NA
AT1G09920	1422.88	0.0448381	0.0891026	0.503218	0.614811	0.947588
AT1G09923	0.506622	0.0176299	0.025026	0.704463	0.481144	NA
AT1G09930	4.20684	-0.003628	0.0644761	-0.0562689	0.955128	NA
AT1G09932	234.214	0.0676802	0.159682	0.423843	0.671681	0.960109
AT1G09940	844.568	0.103548	0.117741	0.87945	0.379158	0.890559
AT1G09950	20.4578	-0.0570841	0.131131	-0.43532	0.66333	NA
AT1G09960	837.67	-0.0117084	0.10433	-0.112225	0.910645	0.993102
AT1G09970	16283.9	0.121165	0.0790762	1.53226	0.125458	0.730061
AT1G09980	1594.93	0.249991	0.0875406	2.85571	0.00429403	0.206218
AT1G09987	1.525	0.0356815	0.0464969	0.767395	0.442847	NA
AT1G09993	6.39316	-0.078295	0.084619	-0.925265	0.354828	NA
AT1G09995	301.837	-0.0648668	0.145958	-0.444421	0.656738	0.957687
AT1G10000	28.8113	-0.0970779	0.123904	-0.783494	0.433337	NA
AT1G10010	0.614481	-0.0182098	0.0253395	-0.718633	0.472367	NA
AT1G10020	686.976	0.0994145	0.12869	0.772508	0.439813	0.912084
AT1G10030	864.665	-0.0812546	0.113203	-0.717781	0.472892	0.920228
AT1G10040	256.561	0.0290428	0.146559	0.198165	0.842916	0.98593
AT1G10050	1555.09	0.18054	0.0963007	1.87476	0.0608263	0.620299
AT1G10060	10.2096	-0.102617	0.0947131	-1.08346	0.278606	NA
AT1G10070	72.4425	-0.0887232	0.159977	-0.554599	0.579169	NA
AT1G10090	1186	0.302182	0.109196	2.76735	0.0056514	0.230195
AT1G10095	199.045	-0.101808	0.144892	-0.702648	0.482275	0.922167
AT1G10110	1.13983	-0.00471458	0.038197	-0.123428	0.901768	NA
AT1G10120	1088.79	0.153902	0.117232	1.3128	0.189249	0.797174
AT1G10130	3046.88	0.073617	0.0937704	0.785077	0.432408	0.910833
AT1G10140	1119.54	-0.0430378	0.137254	-0.313564	0.753852	0.972352
AT1G10155	18.3505	-0.0504422	0.113377	-0.444906	0.656388	NA
AT1G10170	2684.96	-0.0284413	0.0924209	-0.307737	0.758283	0.972357
AT1G10180	1226.01	0.00906992	0.0963775	0.0941083	0.925023	0.993102
AT1G10200	1889.37	-0.0157931	0.0889977	-0.177455	0.859151	0.986535
AT1G10210	362.849	-0.140979	0.140419	-1.00398	0.315387	0.864918
AT1G10220	58.8021	-0.0631454	0.154642	-0.408332	0.68303	NA
AT1G10230	283.643	-0.22491	0.145347	-1.5474	0.121766	0.725083
AT1G10240	457.993	-0.0401683	0.117562	-0.341678	0.732593	0.968766
AT1G10270	1060.14	0.182197	0.100986	1.80418	0.0712028	0.644787
AT1G10280	317.62	0.0981412	0.141966	0.691303	0.489375	0.922402
AT1G10290	5171.56	0.0729019	0.0837073	0.870914	0.383801	0.892502
AT1G10300	298.688	-0.228174	0.148291	-1.53869	0.123881	0.728276
AT1G10310	333.229	-0.125723	0.13221	-0.950933	0.341639	0.875836
AT1G10320	1047.23	0.0393365	0.115726	0.339909	0.733925	0.968895
AT1G10330	91.1185	-0.157753	0.159286	-0.990376	0.32199	NA
AT1G10340	48.8636	0.0308522	0.142823	0.216016	0.828975	NA
AT1G10350	682.855	0.0737845	0.117958	0.625517	0.531632	0.934079
AT1G10360	380.415	-0.129034	0.148353	-0.869783	0.384419	0.892667
AT1G10370	1883.85	0.370018	0.136275	2.71523	0.00662295	0.248474
AT1G10380	1212.71	-0.0911247	0.121122	-0.75234	0.451847	0.915796
AT1G10385	35.4827	0.0945972	0.144827	0.653175	0.513644	NA
AT1G10390	4349.94	0.0634479	0.0798388	0.7947	0.426788	0.908601
AT1G10400	100.031	0.181131	0.15857	1.14228	0.253339	NA
AT1G10410	2272.94	0.0313443	0.0834011	0.375826	0.707046	0.96562
AT1G10417	82.8901	0.00708755	0.158451	0.0447302	0.964322	NA
AT1G10430	1082.11	0.0990093	0.0924419	1.07104	0.28415	0.84995
AT1G10450	1852.91	-0.0286415	0.0870691	-0.328952	0.742192	0.97002
AT1G10455	0.674685	0.0186013	0.0254768	0.730127	0.465313	NA
AT1G10460	93.1929	-0.149165	0.157278	-0.948412	0.34292	NA
AT1G10470	4802.93	-0.0584262	0.090137	-0.648194	0.51686	0.93068
AT1G10480	495.9	-0.166686	0.136967	-1.21698	0.22361	0.817809
AT1G10490	1824.59	0.0378339	0.0936154	0.404142	0.686108	0.961308
AT1G10500	639.643	-0.122889	0.117961	-1.04178	0.297514	0.857372
AT1G10510	928.943	-0.103807	0.107616	-0.964609	0.334741	0.875047
AT1G10520	173.875	0.0803373	0.159231	0.504531	0.613888	0.947402
AT1G10522	167.595	-0.334857	0.159947	-2.09356	0.0362996	0.524567
AT1G10530	53.6979	0.0414002	0.155278	0.26662	0.789762	NA
AT1G10540	17.8069	0.150925	0.110635	1.36417	0.172514	NA
AT1G10550	51.3679	-0.217851	0.153734	-1.41706	0.156464	NA
AT1G10560	299.955	-0.0369114	0.139646	-0.264322	0.791532	0.976684
AT1G10570	1062.44	0.122001	0.111646	1.09274	0.274506	0.846932
AT1G10580	1505.04	0.168739	0.107092	1.57565	0.115107	0.71822
AT1G10585	4.06688	-0.0583633	0.0489529	-1.19223	NA	NA
AT1G10590	3025.27	-0.0471895	0.0835844	-0.564573	0.572364	0.939072
AT1G10600	385.516	-0.228313	0.128571	-1.77577	0.0757702	0.656747
AT1G10610	243.88	-0.193483	0.149831	-1.29134	0.196584	0.80226
AT1G10630	3714.01	0.00890173	0.0957278	0.09299	0.925911	0.993102
AT1G10640	106.765	-0.34923	0.150554	-2.31963	0.0203609	NA
AT1G10650	818.77	-0.111595	0.105795	-1.05482	0.291507	0.855385
AT1G10657	20.7385	-0.0535298	0.0815472	-0.656427	0.51155	NA
AT1G10660	887.849	-0.131604	0.111614	-1.1791	0.238359	0.832071
AT1G10670	10005.2	-0.00419843	0.0795198	-0.0527973	0.957893	0.996062
AT1G10680	11.9907	0.0797697	0.103971	0.767232	0.442944	NA
AT1G10682	4162.34	-0.0837445	0.110156	-0.760233	0.447115	0.91383
AT1G10690	165.267	-0.0162688	0.153119	-0.106249	0.915385	0.993102
AT1G10700	983.724	0.048893	0.0969166	0.504485	0.613921	0.947402
AT1G10710	7.85491	-0.0211625	0.0856909	-0.246964	0.804936	NA
AT1G10720	1334.47	0.0835259	0.0976723	0.855164	0.39246	0.893621
AT1G10730	551.723	0.0627116	0.128518	0.487961	0.625578	0.950134
AT1G10740	1482.76	0.020165	0.0929705	0.216897	0.828289	0.983814
AT1G10750	276.505	-0.142091	0.147548	-0.963017	0.335539	0.875167
AT1G10760	1661.24	0.0737903	0.0988872	0.746207	0.455543	0.917208
AT1G10770	1.43442	-0.0322562	0.0466483	-0.691477	0.489266	NA
AT1G10780	292.048	0.0691151	0.15554	0.444355	0.656786	0.957687
AT1G10790	82.2104	-0.139488	0.1598	-0.872894	0.382721	NA
AT1G10800	22.0758	-0.0945914	0.113547	-0.833063	0.404809	NA
AT1G10810	137.143	0.0203033	0.157475	0.12893	0.897413	NA
AT1G10820	646.505	0.0697456	0.109084	0.639377	0.522578	0.93276
AT1G10830	290.911	-0.150797	0.138233	-1.09089	0.275323	0.848182
AT1G10840	4425.92	-0.0156113	0.0829526	-0.188196	0.850723	0.986535
AT1G10850	1141.1	-0.0797691	0.0926624	-0.860857	0.389317	0.893621
AT1G10865	348.914	-0.0944491	0.137185	-0.688478	0.491152	0.922402
AT1G10870	1454.75	0.182017	0.0904437	2.01249	0.044168	0.552099
AT1G10880	0.298665	-0.0110656	0.0249412	-0.443666	0.657284	NA
AT1G10890	2348.95	-0.0636947	0.0805138	-0.791103	0.428884	0.909899
AT1G10900	2778.33	0.22518	0.0799771	2.81555	0.00486935	0.217304
AT1G10910	644.986	-0.262247	0.141397	-1.85469	0.0636408	0.627915
AT1G10920	33.9281	-0.159708	0.139551	-1.14445	0.252438	NA
AT1G10930	663.831	0.00771259	0.10869	0.0709594	0.94343	0.9938
AT1G10940	2675.62	-0.0289195	0.0866896	-0.333598	0.738683	0.969581
AT1G10950	7254.07	0.0279407	0.074785	0.373614	0.708692	0.96562
AT1G10960	4515.12	-0.0873014	0.159152	-0.548542	0.58332	0.941792
AT1G10970	402.188	-0.0380909	0.13755	-0.276924	0.781838	0.975141
AT1G10980	0.716285	-0.0185441	0.0255597	-0.725521	0.468133	NA
AT1G10990	76.7911	-0.253232	0.159281	-1.58984	0.11187	NA
AT1G11000	767.507	-0.0510062	0.122174	-0.417489	0.676321	0.960109
AT1G11020	560.732	-0.100303	0.118001	-0.850021	0.395313	0.893621
AT1G11040	2.80222	0.0285539	0.0504763	0.56569	0.571605	NA
AT1G11060	998.754	0.0900259	0.0999972	0.900284	0.367969	0.888777
AT1G11070	98.3147	-0.335713	0.159951	-2.09885	0.03583	NA
AT1G11080	1574.79	-0.304915	0.14749	-2.06736	0.0386999	0.534157
AT1G11100	733.625	0.0857425	0.133515	0.642196	0.520746	0.931821
AT1G11112	5.10778	0.020621	0.0696457	0.296084	0.767166	NA
AT1G11120	160.708	-0.059932	0.154203	-0.388657	0.69753	0.962756
AT1G11125	75.0832	-0.00293952	0.159743	-0.0184015	0.985319	NA
AT1G11130	1546.48	0.0631168	0.121977	0.517449	0.604843	0.945697
AT1G11160	488.401	0.185202	0.119751	1.54656	0.121969	0.725322
AT1G11170	116.259	0.251076	0.159343	1.5757	0.115096	NA
AT1G11175	117.074	0.0722516	0.159592	0.452728	0.650744	NA
AT1G11180	153.191	-0.304048	0.153439	-1.98156	0.0475288	0.568821
AT1G11185	21.9128	0.105885	0.126694	0.835755	0.403293	NA
AT1G11190	145.813	-0.0148843	0.157648	-0.0944151	0.924779	NA
AT1G11200	529.704	0.204064	0.118174	1.72681	0.084201	0.674451
AT1G11210	27.4268	0.350146	0.143317	2.44316	0.0145594	NA
AT1G11220	105.44	0.380528	0.158424	2.40196	0.0163075	NA
AT1G11240	1164.86	-0.174861	0.115696	-1.51138	0.130691	0.738141
AT1G11260	1577.9	-0.0894235	0.136229	-0.656423	0.511552	0.929336
AT1G11270	208.202	-0.229503	0.146981	-1.56144	0.118419	0.721005
AT1G11280	1194.85	0.0259645	0.094254	0.275473	0.782953	0.975141
AT1G11290	103.171	-0.00805937	0.159036	-0.0506763	0.959583	NA
AT1G11300	171.014	-0.123449	0.157732	-0.782653	0.433831	0.910833
AT1G11303	4.4035	-0.0103246	0.0537959	-0.191922	0.847803	NA
AT1G11310	3214.5	0.0111117	0.0958138	0.115972	0.907675	0.993075
AT1G11320	147.446	-0.0756838	0.155939	-0.485341	0.627434	NA
AT1G11330	675.858	0.303944	0.13079	2.32391	0.0201302	0.421846
AT1G11340	5.72733	-0.063617	0.0591193	-1.07608	0.281892	NA
AT1G11350	201.678	0.0208572	0.151774	0.137422	0.890697	0.990441
AT1G11360	1139.01	-0.0453509	0.100272	-0.452281	0.651066	0.957007
AT1G11362	1.59397	-0.00485336	0.0329522	-0.147285	0.882907	NA
AT1G11370	0.332047	0.000691836	0.0249412	0.0277386	0.977871	NA
AT1G11380	694.062	-0.0382662	0.11806	-0.324125	0.745843	0.970628
AT1G11390	1144.24	0.123894	0.104621	1.18422	0.236327	0.830835
AT1G11400	833.12	0.109209	0.106612	1.02436	0.305667	0.860459
AT1G11410	132.81	-0.0117702	0.155245	-0.0758169	0.939565	NA
AT1G11420	479.266	-0.119132	0.124445	-0.957311	0.33841	0.875637
AT1G11430	852.386	-0.0568481	0.141998	-0.400344	0.688903	0.96158
AT1G11440	357.689	-0.204449	0.137441	-1.48754	0.136872	0.743583
AT1G11450	1570.63	0.0447328	0.113332	0.394704	0.693061	0.962676
AT1G11460	84.0666	0.218379	0.158251	1.37996	0.1676	NA
AT1G11475	613.32	-0.0815846	0.138794	-0.587812	0.556659	0.936717
AT1G11480	3635.65	-0.0392892	0.0803887	-0.48874	0.625026	0.949757
AT1G11490	32.7308	0.0441659	0.139052	0.317621	0.750772	NA
AT1G11500	10.5098	0.052709	0.090845	0.580208	0.561774	NA
AT1G11530	50.5654	-0.0799408	0.154442	-0.517609	0.604731	NA
AT1G11540	129.042	-0.0658515	0.159774	-0.412155	0.680226	NA
AT1G11545	1764.3	0.122565	0.096087	1.27556	0.20211	0.804702
AT1G11560	5.50516	-0.0014789	0.073278	-0.0201821	0.983898	NA
AT1G11570	33.687	0.148822	0.134132	1.10952	0.267205	NA
AT1G11572	1.88513	0.0354936	0.0499581	0.710467	0.477414	NA
AT1G11580	12745	0.0383427	0.0778468	0.49254	0.622338	0.949757
AT1G11590	0.664094	0.00170143	0.0254612	0.0668244	0.946721	NA
AT1G11592	380.695	-0.00672441	0.126523	-0.0531479	0.957614	0.996062
AT1G11600	191.624	0.000568666	0.16	0.00355417	0.997164	0.999971
AT1G11630	310.994	-0.0825472	0.132237	-0.624237	0.532472	0.934079
AT1G11650	7463.68	-0.00076553	0.073946	-0.0103526	0.99174	0.998984
AT1G11655	26.9671	0.254192	0.132643	1.91635	0.05532	NA
AT1G11660	2280.77	0.0931112	0.0875849	1.0631	0.287738	0.853826
AT1G11670	3065.45	0.121875	0.0988995	1.23231	0.217832	0.812788
AT1G11680	5845.25	0.0937958	0.0772131	1.21477	0.224455	0.818966
AT1G11684	1.07921	0.0220933	0.0338526	0.652632	0.513993	NA
AT1G11690	2.62843	-0.00501334	0.0486953	-0.102953	0.918	NA
AT1G11700	330.212	0.0388369	0.155435	0.24986	0.802696	0.978059
AT1G11710	154.445	0.124499	0.153974	0.808574	0.41876	0.902049
AT1G11720	586.901	-0.361218	0.145396	-2.48437	0.0129781	0.344888
AT1G11730	86.3898	-0.0208653	0.156677	-0.133174	0.894056	NA
AT1G11740	48.9641	0.117035	0.149694	0.78183	0.434315	NA
AT1G11750	920.114	-0.187639	0.121906	-1.53921	0.123753	0.728276
AT1G11755	307.135	0.0283716	0.134655	0.210699	0.833122	0.984063
AT1G11760	256.929	-0.18418	0.14605	-1.26107	0.207282	0.807345
AT1G11780	527.892	0.0511003	0.134333	0.3804	0.703649	0.965114
AT1G11790	1251.31	0.102419	0.0982771	1.04214	0.297347	0.857372
AT1G11800	315.208	0.131363	0.135786	0.967426	0.333331	0.873233
AT1G11820	1239.68	-0.0108349	0.123886	-0.0874589	0.930307	0.993102
AT1G11840	22158.7	-0.0204826	0.0894232	-0.229053	0.818828	0.980583
AT1G11850	2.84312	-0.0345544	0.039698	-0.870431	0.384065	NA
AT1G11860	6635.2	-0.152075	0.158507	-0.959422	0.337346	0.875637
AT1G11870	572.884	-0.193424	0.121809	-1.58793	0.112302	0.717152
AT1G11880	297.143	-0.039303	0.141472	-0.277815	0.781154	0.975141
AT1G11890	1090.33	0.0554962	0.0980639	0.565919	0.571449	0.939072
AT1G11900	25.4272	-0.00060055	0.130543	-0.00460039	0.996329	NA
AT1G11905	602.687	-0.0707261	0.116444	-0.607383	0.543597	0.934622
AT1G11910	28924.1	0.0674783	0.0752969	0.896163	0.370166	0.888951
AT1G11915	66.0037	-0.0794098	0.159769	-0.497029	0.619169	NA
AT1G11920	10.5546	0.223853	0.0904159	2.47581	0.0132933	NA
AT1G11930	1381.97	-0.154061	0.100144	-1.53839	0.123953	0.728276
AT1G11940	379.317	-0.102127	0.137491	-0.742788	0.45761	0.917595
AT1G11950	353.511	0.0206797	0.14613	0.141516	0.887462	0.990165
AT1G11960	499.363	-0.0385362	0.123166	-0.312881	0.754371	0.972352
AT1G11990	1.13454	-0.0279181	0.0312616	-0.893046	0.371833	NA
AT1G12000	11237.2	0.0353242	0.102638	0.344161	0.730725	0.968734
AT1G12010	514.714	0.154083	0.149528	1.03047	0.302792	0.859416
AT1G12013	3.63434	0.0411867	0.0481731	0.854973	0.392566	NA
AT1G12015	0.338559	0.0124492	0.0249412	0.499143	0.617679	NA
AT1G12020	202.674	-0.272629	0.152959	-1.78237	0.0746895	0.654045
AT1G12030	2.46015	0.0435004	0.0566039	0.768505	0.442187	NA
AT1G12040	1536.48	0.241122	0.158487	1.5214	0.128159	0.73296
AT1G12050	1953.23	0.027569	0.0993136	0.277596	0.781323	0.975141
AT1G12060	220.385	-0.0617986	0.150146	-0.411589	0.680641	0.960653
AT1G12064	5.23801	0.0280083	0.0717942	0.39012	0.696448	NA
AT1G12070	13.1761	-0.0711441	0.106127	-0.670365	0.502625	NA
AT1G12080	2842.59	-0.163591	0.105927	-1.54438	0.122496	0.726631
AT1G12090	5488.29	-0.213945	0.109264	-1.95805	0.0502241	0.583958
AT1G12100	7.01807	0.0167558	0.0741057	0.226106	0.821119	NA
AT1G12110	9592.33	0.0792045	0.137588	0.575665	0.564841	0.9379
AT1G12120	1731.29	0.0699125	0.0891566	0.784155	0.432949	0.910833
AT1G12130	8.91978	-0.146755	0.09255	-1.58568	0.112812	NA
AT1G12140	1660.25	0.140594	0.125838	1.11726	0.263882	0.839885
AT1G12150	5.22591	0.085916	0.0712679	1.20554	0.227997	NA
AT1G12160	755.187	-0.0890033	0.118197	-0.753006	0.451446	0.915796
AT1G12200	2086.71	0.210514	0.117794	1.78713	0.0739164	0.650825
AT1G12210	22.6577	0.051175	0.121044	0.422781	0.672455	NA
AT1G12220	385.934	0.0213679	0.142717	0.149721	0.880984	0.989845
AT1G12230	3824.53	-0.133586	0.0870965	-1.53377	0.125085	0.729959
AT1G12240	5020.86	0.184555	0.0692384	2.6655	0.00768749	0.262231
AT1G12244	96.2234	-0.0942501	0.159956	-0.589226	0.55571	NA
AT1G12250	245.403	-0.195686	0.159936	-1.22352	0.221133	0.816368
AT1G12260	160.174	-0.000931145	0.15483	-0.00601397	0.995202	0.99944
AT1G12270	2833.3	-0.0373835	0.109324	-0.341952	0.732387	0.968766
AT1G12280	261.47	-0.0671662	0.14665	-0.458003	0.64695	0.956273
AT1G12290	300.539	0.0313275	0.143692	0.218018	0.827415	0.983463
AT1G12300	198.133	-0.215855	0.150526	-1.434	0.151572	0.763568
AT1G12320	166.483	0.00550167	0.155319	0.0354216	0.971744	0.996538
AT1G12330	63.5431	-0.110003	0.150614	-0.730367	0.465166	NA
AT1G12340	1.25706	0.0153418	0.0351235	0.436795	0.66226	NA
AT1G12350	749.424	-0.00358469	0.105315	-0.0340378	0.972847	0.996878
AT1G12360	3516.99	0.102172	0.0888524	1.14991	0.25018	0.836717
AT1G12370	1004.32	0.27918	0.11468	2.43443	0.0149152	0.373051
AT1G12380	631.928	0.0934061	0.118884	0.78569	0.432049	0.910833
AT1G12390	886.516	-0.207516	0.103176	-2.01128	0.0442958	0.552099
AT1G12400	279.877	-0.213131	0.141599	-1.50517	0.132281	0.739397
AT1G12410	1280.86	-0.174384	0.110752	-1.57455	0.115361	0.71822
AT1G12420	541.863	-0.0152641	0.124765	-0.122343	0.902628	0.992676
AT1G12430	1009.08	0.191488	0.107537	1.78066	0.0749676	0.654821
AT1G12440	1125.35	-0.178824	0.116945	-1.52913	0.126232	0.730061
AT1G12450	304.74	0.0543744	0.145981	0.372476	0.709538	0.965741
AT1G12460	285.37	-0.00278743	0.13871	-0.0200954	0.983967	0.998407
AT1G12470	2135.55	0.0555078	0.084319	0.658307	0.510341	0.929118
AT1G12480	2.32793	-0.0334869	0.034135	-0.981012	NA	NA
AT1G12490	0.537214	-0.0175383	0.0250632	-0.699763	0.484075	NA
AT1G12500	1411.8	0.148748	0.105107	1.4152	0.15701	0.768274
AT1G12520	1236.24	0.0337322	0.0996289	0.338579	0.734927	0.968895
AT1G12530	665.888	-0.0468828	0.118079	-0.397048	0.691332	0.961933
AT1G12550	150.951	0.085747	0.156984	0.546214	0.584919	NA
AT1G12560	952.832	0.375685	0.142827	2.63035	0.00852968	0.278982
AT1G12570	9.5858	0.0474408	0.0756704	0.62694	0.530698	NA
AT1G12580	1468.83	0.0101715	0.0989525	0.102792	0.918128	0.993102
AT1G12600	23.3818	0.0689053	0.137603	0.500754	0.616544	NA
AT1G12610	0.597331	-0.0181451	0.0252966	-0.717294	0.473193	NA
AT1G12620	203.058	-0.0438505	0.153286	-0.286071	0.774824	0.974627
AT1G12630	4.24052	0.0145727	0.0608465	0.2395	0.810718	NA
AT1G12640	2058.47	0.0250809	0.0813272	0.308395	0.757782	0.972352
AT1G12650	1196.1	0.120614	0.103826	1.16169	0.245361	0.835393
AT1G12680	876.286	-0.0337286	0.102178	-0.330096	0.741327	0.97002
AT1G12700	110.93	0.041451	0.159878	0.259266	0.79543	NA
AT1G12710	278.378	-0.0417505	0.13831	-0.301861	0.762758	0.973782
AT1G12730	227.767	-0.120839	0.141016	-0.856921	0.391488	0.893621
AT1G12740	2521.02	0.275024	0.115611	2.37888	0.0173652	0.395549
AT1G12750	588.457	-0.0698695	0.131104	-0.532934	0.594079	0.944489
AT1G12760	2448.96	0.0355837	0.108108	0.32915	0.742042	0.97002
AT1G12770	626.992	0.0590505	0.130939	0.450978	0.652005	0.957007
AT1G12775	108.257	-0.0350376	0.157766	-0.222086	0.824247	NA
AT1G12780	1418.19	-0.517078	0.123325	-4.1928	2.76e-05	0.00705667
AT1G12790	117.065	-0.0500248	0.157908	-0.316797	0.751398	NA
AT1G12800	1353.3	-0.176752	0.152096	-1.16211	0.24519	0.835393
AT1G12805	2.24428	-0.0440705	0.0390468	-1.12866	0.259042	NA
AT1G12810	549.952	0.0545483	0.126739	0.430399	0.666905	0.960082
AT1G12820	1023.68	-0.041763	0.119475	-0.349554	0.726674	0.967601
AT1G12840	6396.81	0.0467064	0.0765843	0.609869	0.541949	0.934622
AT1G12845	30.471	0.180496	0.13701	1.31739	0.187708	NA
AT1G12850	1510.66	0.04991	0.0867455	0.575362	0.565046	0.9379
AT1G12860	112.866	-0.286291	0.142623	-2.00732	0.0447158	NA
AT1G12880	155.931	-0.0794946	0.156443	-0.508137	0.611357	0.94683
AT1G12890	12.0911	-0.0272742	0.0958302	-0.284609	0.775943	NA
AT1G12900	2339.18	-0.0666248	0.0619959	-1.07466	NA	NA
AT1G12910	1201.43	-0.136116	0.0998684	-1.36295	0.172899	0.786653
AT1G12920	4340.03	0.00246775	0.0784244	0.0314667	0.974897	0.997203
AT1G12930	1094.8	-0.0630649	0.0927392	-0.680024	0.49649	0.923264
AT1G12940	1.279	0.0218821	0.0276234	0.792157	0.428269	NA
AT1G12950	446.28	0.436669	0.132628	3.29243	0.000993268	0.0942915
AT1G12970	754.273	0.0723176	0.132569	0.54551	0.585403	0.942544
AT1G12990	345.404	-0.136298	0.141558	-0.96284	0.335628	0.875167
AT1G13000	837.221	0.0862395	0.104239	0.827328	0.408051	0.895875
AT1G13020	1870.14	0.0296595	0.088994	0.333275	0.738926	0.969581
AT1G13030	531.968	0.00244055	0.132594	0.0184061	0.985315	0.998495
AT1G13040	346.817	-0.0683188	0.146457	-0.466476	0.640875	0.953513
AT1G13050	254.323	-0.0786021	0.143338	-0.548369	0.583438	0.941792
AT1G13060	4277.47	-0.0296192	0.0907474	-0.326392	0.744128	0.970475
AT1G13080	2909.54	-0.0315546	0.133957	-0.235558	0.813776	0.979521
AT1G13090	636.086	0.0570854	0.129465	0.440934	0.659261	0.958551
AT1G13100	504.467	0.136264	0.144114	0.945527	0.34439	0.877069
AT1G13110	2102.13	0.0906219	0.1334	0.679324	0.496932	0.923264
AT1G13120	1137.43	-0.0804345	0.0993209	-0.809844	0.41803	0.901237
AT1G13130	12.4521	0.0741615	0.086199	0.860352	0.389595	NA
AT1G13140	36.8432	-0.253228	0.148021	-1.71075	0.0871268	NA
AT1G13150	54.2975	-0.257427	0.158503	-1.62412	0.10435	NA
AT1G13160	2171.71	0.164989	0.102438	1.61063	0.107261	0.709574
AT1G13170	1706.51	0.196931	0.0932893	2.11097	0.0347749	0.518269
AT1G13180	545.724	0.0100493	0.120643	0.0832981	0.933615	0.993102
AT1G13190	1235.6	-0.0744196	0.0974632	-0.763567	0.445126	0.913738
AT1G13195	502.059	0.0271237	0.120927	0.224298	0.822525	0.981734
AT1G13200	4.16688	-0.0255251	0.070544	-0.361832	0.717478	NA
AT1G13210	2036.42	0.162405	0.0969003	1.676	0.0937379	0.690147
AT1G13220	1160.72	0.0328152	0.11062	0.296649	0.766734	0.973793
AT1G13230	5.86526	-0.114657	0.0729433	-1.57187	0.115981	NA
AT1G13245	217.854	0.138834	0.15935	0.871254	0.383615	0.892502
AT1G13250	482.759	0.127283	0.145543	0.874542	0.381823	0.892169
AT1G13260	952.955	0.396065	0.124488	3.18154	0.00146493	0.11679
AT1G13270	184.777	-0.182014	0.1595	-1.14115	0.253807	0.836717
AT1G13280	1671.38	-0.172169	0.0882282	-1.9514	0.0510092	0.585745
AT1G13300	2828.55	-0.0798296	0.108448	-0.736108	0.461665	0.918904
AT1G13310	4.59472	-0.0427046	0.074941	-0.569844	0.568784	NA
AT1G13320	2738.02	-0.00457981	0.0819675	-0.0558735	0.955443	0.99564
AT1G13330	84.0921	0.114826	0.159873	0.718232	0.472614	NA
AT1G13340	423.98	-0.0436945	0.126941	-0.34421	0.730688	0.968734
AT1G13350	1480.65	0.0101765	0.104383	0.0974918	0.922336	0.993102
AT1G13360	2361.54	-0.0479529	0.109238	-0.438977	0.660678	0.959079
AT1G13370	4.48909	0.00687868	0.0640614	0.107376	0.91449	NA
AT1G13380	695.725	-0.155411	0.120056	-1.29449	0.195498	0.80226
AT1G13390	677.053	-0.102404	0.117582	-0.870915	0.383801	0.892502
AT1G13410	89.8026	0.126493	0.159651	0.792308	0.428181	NA
AT1G13420	748.958	0.298491	0.143224	2.08409	0.0371523	0.527543
AT1G13430	91.1856	0.0705859	0.158282	0.445951	0.655633	NA
AT1G13440	57216.8	-0.0127207	0.0898665	-0.141552	0.887434	0.990165
AT1G13448	11.4813	0.0773402	0.107111	0.722058	0.470259	NA
AT1G13450	1172.6	-0.23316	0.0984932	-2.36727	0.0179201	0.400121
AT1G13460	869.754	0.0768088	0.106775	0.719354	0.471923	0.920228
AT1G13480	68.4959	0.0214015	0.1493	0.143346	0.886017	NA
AT1G13490	2.56242	0.0502477	0.0446523	1.12531	0.260458	NA
AT1G13500	89.9101	0.0882	0.159381	0.553392	0.579995	NA
AT1G13510	185.284	0.399435	0.155262	2.57265	0.0100923	0.304699
AT1G13520	219.846	0.245277	0.158579	1.54672	0.121931	0.725322
AT1G13530	229.948	0.190751	0.154694	1.23308	0.217545	0.812428
AT1G13540	65.6234	0.389324	0.159193	2.44561	0.0144608	NA
AT1G13550	21.8653	0.0492733	0.120594	0.408589	0.682841	NA
AT1G13560	2972.26	-0.0345933	0.0880184	-0.393024	0.694302	0.962756
AT1G13570	731.97	-0.155082	0.105925	-1.46407	0.143174	0.751307
AT1G13580	693.733	0.222009	0.119983	1.85034	0.0642651	0.627915
AT1G13590	302.152	0.0237438	0.155782	0.152416	0.878859	0.989403
AT1G13600	137.052	-0.317224	0.155801	-2.03608	0.0417425	NA
AT1G13605	0.361785	0.000691836	0.0249412	0.0277386	0.977871	NA
AT1G13609	14.5146	-0.0926268	0.0849927	-1.08982	0.275792	NA
AT1G13610	112.428	-0.0279853	0.159976	-0.174935	0.861131	NA
AT1G13620	83.7463	-0.15274	0.156084	-0.978576	0.32779	NA
AT1G13630	141.009	0.114778	0.159454	0.719817	0.471638	NA
AT1G13635	210.196	0.00601028	0.146958	0.0408979	0.967377	0.996538
AT1G13640	2279.72	-0.0285017	0.0995908	-0.286188	0.774734	0.974627
AT1G13650	51.1991	-0.0430886	0.0484299	-0.889711	NA	NA
AT1G13670	372.941	0.0476194	0.13488	0.35305	0.724051	0.967255
AT1G13690	340.333	0.000719336	0.139566	0.00515409	0.995888	0.999724
AT1G13700	207.751	-0.0681512	0.152179	-0.447836	0.654272	0.957268
AT1G13710	30.0905	-0.0133282	0.115632	-0.115264	0.908236	NA
AT1G13730	2388.03	0.000454117	0.116408	0.00390109	0.996887	0.999971
AT1G13740	244.354	0.0114589	0.142967	0.0801502	0.936118	0.993252
AT1G13750	514.569	0.226054	0.144552	1.56382	0.11786	0.720321
AT1G13770	456.137	-0.181303	0.134259	-1.35039	0.17689	0.786653
AT1G13780	211.084	-0.0500971	0.146627	-0.341663	0.732605	0.968766
AT1G13790	20.3007	-0.149087	0.112027	-1.33081	0.183253	NA
AT1G13800	95.0035	-0.0984974	0.15858	-0.621122	0.53452	NA
AT1G13810	268.662	-0.219636	0.13911	-1.57887	0.114367	0.71822
AT1G13820	396.513	-0.15033	0.155854	-0.964557	0.334767	0.875047
AT1G13825	0.485459	0.00661965	0.0250006	0.26478	0.791179	NA
AT1G13830	684.699	0.17349	0.11351	1.52842	0.126408	0.730061
AT1G13860	759.367	0.104186	0.1074	0.970073	0.33201	0.872742
AT1G13870	416.493	0.0394299	0.126921	0.310666	0.756055	0.972352
AT1G13880	1028.72	0.0320752	0.102312	0.313504	0.753898	0.972352
AT1G13890	0.507838	0.0176419	0.025028	0.704888	0.48088	NA
AT1G13900	1351.45	0.0314818	0.1058	0.297561	0.766038	0.973793
AT1G13910	235.581	0.180875	0.14725	1.22835	0.219314	0.814933
AT1G13920	113.55	0.124912	0.159543	0.782932	0.433667	NA
AT1G13930	7986.63	0.0893133	0.105368	0.847635	0.396641	0.893621
AT1G13940	766.153	-0.0401549	0.122202	-0.328594	0.742463	0.970025
AT1G13950	888.717	0.0837101	0.117896	0.710032	0.477684	0.921485
AT1G13960	1386.27	0.197715	0.0866767	2.28107	0.0225445	0.442248
AT1G13970	645.801	0.149606	0.107636	1.38992	0.164552	0.779952
AT1G13980	2514.05	-0.0160041	0.0836092	-0.191415	0.8482	0.986535
AT1G13990	698.886	-0.127243	0.116793	-1.08947	0.275945	0.848798
AT1G14000	2491.23	0.179299	0.0936984	1.91357	0.0556748	0.599729
AT1G14010	1179.47	0.00635601	0.0932359	0.0681713	0.945649	0.993909
AT1G14020	953.383	0.0640308	0.100683	0.635962	0.524801	0.93276
AT1G14030	119.867	-0.0486412	0.159676	-0.304625	0.760652	NA
AT1G14040	1519.84	0.259816	0.10831	2.39882	0.016448	0.383794
AT1G14060	871.951	0.044233	0.132019	0.33505	0.737588	0.969315
AT1G14071	14.4981	0.0546402	0.119528	0.457133	0.647575	NA
AT1G14080	558.802	0.191736	0.123435	1.55333	0.120345	0.721776
AT1G14110	3.43514	-0.00184391	0.0397012	-0.0464446	0.962956	NA
AT1G14120	3417.17	0.0478412	0.122411	0.390823	0.695928	0.962756
AT1G14130	1114.29	-0.107516	0.117524	-0.914842	0.360274	0.884347
AT1G14140	395.383	0.018843	0.12453	0.151312	0.879729	0.989708
AT1G14150	40.9665	-0.0652351	0.0655459	-0.995259	NA	NA
AT1G14160	407.975	-0.122489	0.147575	-0.830017	0.406529	0.894844
AT1G14170	949.289	0.33951	0.122433	2.77304	0.00555353	0.229109
AT1G14180	242.701	-0.129793	0.138041	-0.940251	0.347089	0.878455
AT1G14185	538.706	-0.00927184	0.129184	-0.0717725	0.942783	0.9938
AT1G14190	183.379	-0.188114	0.150026	-1.25387	0.209888	0.808781
AT1G14200	971.684	0.156306	0.137022	1.14073	0.253981	0.836717
AT1G14205	38.0884	-0.0855568	0.147131	-0.581501	0.560903	NA
AT1G14210	1988.69	0.182162	0.110887	1.64277	0.10043	0.699273
AT1G14220	129.534	0.331947	0.158961	2.08823	0.0367771	NA
AT1G14230	1551.59	0.022074	0.0910037	0.242561	0.808345	0.978449
AT1G14240	649.974	-0.117094	0.142229	-0.823274	0.410352	0.897323
AT1G14250	0.347134	0.000691836	0.0249412	0.0277386	0.977871	NA
AT1G14260	63.9075	0.0376633	0.159603	0.235981	0.813448	NA
AT1G14270	257.154	-0.229082	0.159141	-1.43949	0.150011	0.761673
AT1G14280	149.352	-0.119281	0.157968	-0.755098	0.45019	NA
AT1G14290	1188.58	0.123967	0.0911828	1.35954	0.173976	0.786653
AT1G14300	741.982	-0.136679	0.125889	-1.08571	0.277608	0.848798
AT1G14310	253.089	-0.0128853	0.14405	-0.0894501	0.928724	0.993102
AT1G14320	21807.1	-0.0197969	0.0867296	-0.22826	0.819444	0.98077
AT1G14330	766.969	0.120606	0.113044	1.0669	0.286017	0.851598
AT1G14340	999.218	-0.0786658	0.102018	-0.771097	0.440649	0.912229
AT1G14345	311.2	-0.144935	0.133441	-1.08614	0.277417	0.848798
AT1G14350	567.128	-0.286922	0.113419	-2.52976	0.0114142	0.325818
AT1G14360	1572.63	-0.0197644	0.109126	-0.181115	0.856277	0.986535
AT1G14370	469.706	-0.0325759	0.126565	-0.257386	0.796881	0.977063
AT1G14380	1409.77	-0.0734498	0.0904903	-0.811688	0.416971	0.900327
AT1G14390	384.675	-0.012526	0.143459	-0.0873141	0.930422	0.993102
AT1G14400	5909.66	-0.0142693	0.0796863	-0.179069	0.857884	0.986535
AT1G14410	417.094	-0.268447	0.130178	-2.06215	0.0391931	0.534958
AT1G14420	0.526206	-0.00586356	0.0250428	-0.234141	0.814875	NA
AT1G14430	57.805	-0.0026463	0.138435	-0.0191158	0.984749	NA
AT1G14440	18.775	-0.0810895	0.0809894	-1.00124	NA	NA
AT1G14450	100.282	-0.198464	0.158888	-1.24908	0.211635	NA
AT1G14453	4.16718	-0.0095091	0.0626166	-0.151862	0.879296	NA
AT1G14455	1.58668	0.00687812	0.0418279	0.164439	0.869386	NA
AT1G14460	872.795	0.016008	0.117259	0.136519	0.891411	0.990441
AT1G14470	69.8742	-0.010892	0.157624	-0.069101	0.944909	NA
AT1G14480	96.8686	-0.12498	0.159987	-0.781191	0.43469	NA
AT1G14490	17.6926	0.0354839	0.121154	0.292881	0.769613	NA
AT1G14500	15.5451	0.0381412	0.118058	0.323071	0.746641	NA
AT1G14510	1744.19	0.0450992	0.0926243	0.486905	0.626326	0.950134
AT1G14520	34.9543	-0.137757	0.130574	-1.05501	0.291419	NA
AT1G14530	314.931	-0.0392143	0.146289	-0.26806	0.788653	0.976299
AT1G14540	670.591	0.151047	0.131283	1.15055	0.249919	0.836717
AT1G14550	42.6604	0.0419317	0.147149	0.284961	0.775674	NA
AT1G14560	807.199	0.100203	0.105285	0.951736	0.341231	0.875637
AT1G14570	2505.6	0.0383213	0.085867	0.446287	0.65539	0.957505
AT1G14580	222.686	-0.0452907	0.159505	-0.283946	0.776452	0.975141
AT1G14590	229.483	0.0664236	0.146663	0.4529	0.650621	0.957007
AT1G14600	70.7829	0.055779	0.158199	0.352587	0.724398	NA
AT1G14610	7955.78	0.0190286	0.0673001	0.282743	0.777374	0.975141
AT1G14620	1483.72	-0.106796	0.120834	-0.883826	0.37679	0.889277
AT1G14630	292.916	-0.177223	0.139126	-1.27383	0.202725	0.804702
AT1G14640	140.676	0.0194056	0.156375	0.124097	0.901239	NA
AT1G14642	13.5289	-0.121287	0.107446	-1.12882	0.258973	NA
AT1G14650	3350.33	-0.0550631	0.0801927	-0.686635	0.492313	0.922482
AT1G14660	264.805	0.0745296	0.135612	0.549579	0.582608	0.941792
AT1G14670	7871.74	0.112987	0.0759506	1.48764	0.136846	0.743583
AT1G14680	34.0541	-0.0979707	0.13874	-0.706146	0.480098	NA
AT1G14685	1043.46	-0.223583	0.0931712	-2.3997	0.0164085	0.383794
AT1G14687	36.0817	-0.0401101	0.141481	-0.283503	0.776792	NA
AT1G14690	1669.82	-0.055921	0.103531	-0.540139	0.589101	0.944326
AT1G14700	98.5135	-0.150529	0.0944946	-1.59299	0.111162	NA
AT1G14710	4110.56	0.0108206	0.0703412	0.15383	0.877744	0.989403
AT1G14720	960.973	-0.28707	0.111354	-2.57799	0.00993777	0.303183
AT1G14730	1447.84	-0.425783	0.111258	-3.82697	0.000129728	0.0236398
AT1G14740	4066.08	0.00774972	0.080774	0.0959432	0.923566	0.993102
AT1G14750	87.2105	-0.0336045	0.159508	-0.210676	0.83314	NA
AT1G14760	0.895356	-0.0190379	0.0258807	-0.735601	0.461973	NA
AT1G14770	244.945	-0.202246	0.140462	-1.43986	0.149906	0.761673
AT1G14780	518.623	0.412476	0.128352	3.21363	0.00131069	0.110234
AT1G14790	366.407	-0.0526578	0.125507	-0.419561	0.674806	0.960109
AT1G14810	2458.74	-0.0361014	0.0972545	-0.371206	0.710484	0.966226
AT1G14820	295.871	-0.131727	0.131529	-1.00151	0.316582	0.86561
AT1G14830	5486.71	0.116954	0.0897937	1.30247	0.192756	0.800308
AT1G14840	354.231	-0.263057	0.139162	-1.8903	0.0587184	0.608425
AT1G14850	2607.36	-0.0849076	0.0950466	-0.893327	0.371682	0.888951
AT1G14860	1367.97	0.15171	0.101257	1.49827	0.134063	0.740566
AT1G14870	5162.74	-0.0788543	0.0936102	-0.842368	0.399582	0.893621
AT1G14890	281.933	-0.463418	0.141901	-3.26579	0.00109158	0.0994285
AT1G14900	2061.97	-0.188158	0.0837242	-2.24736	0.0246172	0.455641
AT1G14910	1630.56	-0.0643835	0.0916747	-0.702304	0.48249	0.922167
AT1G14920	722.697	0.16495	0.115641	1.4264	0.153753	0.764593
AT1G14930	0.614481	-0.0182098	0.0253395	-0.718633	0.472367	NA
AT1G14960	847.467	0.120791	0.119263	1.01281	0.31115	0.863297
AT1G14970	683.829	0.0137592	0.132101	0.104156	0.917045	0.993102
AT1G14980	4683.89	-0.107178	0.0989995	-1.08261	0.278981	0.848798
AT1G14990	293.879	-0.242623	0.136278	-1.78035	0.0750185	0.654821
AT1G15002	1.68834	0.0387612	0.0455327	0.851284	0.394612	NA
AT1G15010	13.9113	0.161173	0.104686	1.53959	0.123661	NA
AT1G15020	1101.97	-0.0873792	0.102583	-0.851788	0.394332	0.893621
AT1G15030	798.442	-0.131695	0.116263	-1.13273	0.257327	0.837795
AT1G15040	552.3	0.288917	0.147586	1.95762	0.050275	0.583958
AT1G15050	13.7485	-0.0734516	0.0993481	-0.739336	0.459703	NA
AT1G15060	976.392	-0.0302703	0.100431	-0.301402	0.763108	0.973782
AT1G15080	121.033	-0.12728	0.156754	-0.811973	0.416807	NA
AT1G15085	60.7797	0.0935544	0.140676	0.665036	0.506027	NA
AT1G15100	2326.83	0.149261	0.0994746	1.50049	0.133487	0.740074
AT1G15110	1979.46	0.075391	0.0891591	0.845579	0.397788	0.893621
AT1G15120	4776.97	0.00552984	0.0995013	0.0555756	0.95568	0.995768
AT1G15125	43.8983	-0.0927376	0.149183	-0.621636	0.534181	NA
AT1G15130	4292.03	0.0862861	0.091681	0.941156	0.346625	0.878442
AT1G15140	732.613	-0.0609097	0.134036	-0.454427	0.649522	0.957007
AT1G15150	3.01497	0.0501388	0.059861	0.837587	0.402263	NA
AT1G15160	210.337	0.0781128	0.156456	0.499262	0.617595	0.948672
AT1G15165	202.37	0.270618	0.1468	1.84344	0.0652641	0.629911
AT1G15170	563.964	0.025499	0.122455	0.208232	0.835048	0.984357
AT1G15175	4.76564	0.0482667	0.0803314	0.600844	0.547944	NA
AT1G15180	139.091	-0.0630076	0.108261	-0.581996	0.560569	NA
AT1G15190	46.5302	0.00148891	0.154781	0.00961949	0.992325	NA
AT1G15200	2705.38	-0.0788687	0.0849327	-0.928603	0.353095	0.880485
AT1G15210	9128.37	0.290492	0.101337	2.86658	0.00414931	0.20528
AT1G15215	237.207	-0.236628	0.143886	-1.64455	0.100063	0.698114
AT1G15220	203.323	-0.128353	0.148902	-0.861999	0.388688	0.893621
AT1G15230	801.979	-0.169122	0.108817	-1.55419	0.12014	0.721776
AT1G15240	2492.34	0.028832	0.0869825	0.331468	0.740291	0.969835
AT1G15250	365.792	-0.140909	0.144603	-0.974451	0.329833	0.871854
AT1G15260	35.2426	-0.13852	0.105201	-1.31671	0.187935	NA
AT1G15270	2650.28	-0.00466208	0.120389	-0.0387253	0.969109	0.996538
AT1G15280	2862.99	0.0595636	0.0825294	0.721726	0.470463	0.92009
AT1G15290	2741.42	-0.171057	0.159389	-1.07321	0.283178	0.849221
AT1G15310	595.213	0.00083417	0.12933	0.00644994	0.994854	0.99944
AT1G15320	6.33929	-0.052444	0.0806109	-0.650582	0.515316	NA
AT1G15330	34.3209	-0.343065	0.133367	-2.57233	0.0101017	NA
AT1G15340	3929.05	-0.00453318	0.0976962	-0.0464007	0.962991	0.996062
AT1G15350	1287.82	0.114609	0.0903295	1.26879	0.204517	0.806679
AT1G15370	1215.76	-0.0612072	0.0999567	-0.612337	0.540315	0.934622
AT1G15380	1885.87	-0.48549	0.130962	-3.70711	0.000209635	0.0317894
AT1G15385	8.59218	0.0637436	0.0796608	0.800188	0.423602	NA
AT1G15390	427.146	-0.231314	0.129143	-1.79115	0.073269	0.65049
AT1G15400	1787.02	-0.0616947	0.109717	-0.562305	0.573908	0.939651
AT1G15410	592.476	-0.0883827	0.12531	-0.705313	0.480616	0.922167
AT1G15415	12.8001	-0.116024	0.106938	-1.08496	0.277938	NA
AT1G15420	1271.76	0.0296647	0.116345	0.254972	0.798745	0.977187
AT1G15430	474.548	0.0364885	0.118513	0.307886	0.758169	0.972352
AT1G15440	2265.66	0.0757605	0.0880128	0.860789	0.389354	0.893621
AT1G15460	675.703	-0.247696	0.125163	-1.97898	0.0478182	0.569486
AT1G15470	1025.15	0.125426	0.110493	1.13515	0.256314	0.837259
AT1G15480	661.7	-0.0883057	0.129926	-0.67966	0.49672	0.923264
AT1G15490	924.33	0.062319	0.112149	0.555681	0.578429	0.940616
AT1G15500	8883.29	0.127379	0.0673745	1.89062	0.0586757	0.608425
AT1G15510	162.647	0.032052	0.159017	0.201563	0.840258	0.985041
AT1G15520	182.579	-0.1146	0.155358	-0.737656	0.460723	0.918904
AT1G15530	466.395	0.0446799	0.135838	0.328919	0.742217	0.97002
AT1G15540	4.14709	-0.0148895	0.0726154	-0.205046	0.837536	NA
AT1G15550	882.961	0.0613678	0.142732	0.429952	0.66723	0.960082
AT1G15570	634.797	-0.146362	0.123857	-1.18171	0.237321	0.831467
AT1G15580	8.08086	-0.050084	0.0841407	-0.595241	0.551682	NA
AT1G15625	59.7133	-0.223154	0.154069	-1.4484	0.147504	NA
AT1G15630	15.3382	0.128129	0.112009	1.14391	0.252661	NA
AT1G15640	55.919	0.0386712	0.151647	0.255008	0.798717	NA
AT1G15660	775.001	-0.0478891	0.115838	-0.413414	0.679304	0.960558
AT1G15670	1411.66	0.0617887	0.112788	0.547829	0.583809	0.941792
AT1G15690	25921.1	0.0602544	0.0774565	0.777913	0.43662	0.912031
AT1G15710	533.884	0.0108913	0.12826	0.0849163	0.932328	0.993102
AT1G15730	260.79	-0.168267	0.159614	-1.05421	0.291785	0.855733
AT1G15740	3565.64	-0.108309	0.0943709	-1.14769	0.251096	0.836717
AT1G15750	9112.7	-0.00616657	0.073202	-0.0842404	0.932865	0.993102
AT1G15760	208.375	0.0970264	0.156116	0.621503	0.534269	0.934079
AT1G15770	1.56165	-0.0341364	0.0344863	-0.989852	0.322246	NA
AT1G15772	11.0781	0.0283703	0.0870501	0.325907	0.744494	NA
AT1G15780	3092.75	0.110562	0.102348	1.08026	0.280028	0.848798
AT1G15790	184.477	-0.0938808	0.148028	-0.634209	0.525944	0.93276
AT1G15800	292.953	-0.154527	0.1329	-1.16274	0.244936	0.835393
AT1G15810	1376.04	0.110891	0.107728	1.02936	0.303311	0.859533
AT1G15820	2386.35	-0.10353	0.0867642	-1.19323	NA	NA
AT1G15830	36.3214	-0.166667	0.105538	-1.57921	NA	NA
AT1G15860	1337.04	-0.00626016	0.0933718	-0.0670455	0.946545	0.993909
AT1G15870	94.0419	-0.0849821	0.159888	-0.531511	0.595065	NA
AT1G15880	1227.86	-0.0848057	0.093975	-0.902428	0.366829	0.887896
AT1G15885	23.1813	0.0571358	0.12432	0.459587	0.645812	NA
AT1G15890	147.979	-0.0797396	0.153545	-0.519325	0.603534	NA
AT1G15900	30.1746	0.140719	0.143338	0.981731	0.326232	NA
AT1G15910	1044.03	-0.20328	0.101497	-2.00283	0.0451956	0.555885
AT1G15920	743.827	0.0608252	0.103933	0.585235	0.558389	0.936717
AT1G15930	7461.48	-0.159879	0.0821954	-1.94511	0.0517613	0.587383
AT1G15940	1369.07	-0.0022697	0.104542	-0.0217108	0.982679	0.998357
AT1G15950	1357.49	0.296614	0.104464	2.83939	0.00451992	0.209107
AT1G15960	67.5412	-0.357696	0.155524	-2.29994	0.0214514	NA
AT1G15970	664.714	-0.0127045	0.111533	-0.113908	0.909311	0.993102
AT1G15980	247.508	-0.0665708	0.0701828	-0.948535	NA	NA
AT1G16000	529.529	-0.0906012	0.13474	-0.672416	0.501319	0.924584
AT1G16010	1928.09	0.0870062	0.0933376	0.932167	0.35125	0.880456
AT1G16020	806.299	0.0746312	0.101814	0.733014	0.46355	0.919347
AT1G16030	377.059	-0.0944964	0.133368	-0.708537	0.478612	0.921485
AT1G16040	628.479	-0.0265922	0.115166	-0.230903	0.81739	0.980394
AT1G16060	306.578	0.131832	0.134809	0.977919	0.328115	0.871322
AT1G16070	153.377	0.0588774	0.157726	0.37329	0.708933	0.96562
AT1G16080	609.035	-0.372315	0.156264	-2.38261	0.0171906	0.393328
AT1G16090	66.283	-0.241672	0.156246	-1.54674	0.121925	NA
AT1G16110	206.981	-0.0980515	0.155087	-0.632234	0.527234	0.93276
AT1G16120	93.5884	-0.249486	0.159476	-1.56441	0.117721	NA
AT1G16130	102.031	-0.117438	0.158395	-0.741426	0.458435	NA
AT1G16150	122.395	0.0542898	0.159461	0.340459	0.733511	NA
AT1G16160	34.6092	0.0141085	0.13526	0.104307	0.916926	NA
AT1G16170	461.656	-0.11963	0.134573	-0.888959	0.374025	0.888951
AT1G16180	7757.66	0.025386	0.0771463	0.329063	0.742108	0.97002
AT1G16190	1567.35	0.0795203	0.100499	0.791254	0.428796	0.909899
AT1G16210	2074.11	0.000957903	0.0864312	0.0110828	0.991157	0.998813
AT1G16220	383.727	-0.0841938	0.127148	-0.662172	0.507861	0.927778
AT1G16225	3.34871	-0.0572508	0.057571	-0.994438	0.32001	NA
AT1G16230	4.60014	-0.0639935	0.0727961	-0.87908	0.379358	NA
AT1G16240	1904.74	-0.0554794	0.0878675	-0.631398	0.52778	0.93276
AT1G16250	435.159	-0.0479782	0.12478	-0.384502	0.700607	0.964145
AT1G16260	62.0919	-0.159473	0.142475	-1.11931	0.26301	NA
AT1G16270	2135.94	0.104497	0.10134	1.03115	0.302468	0.859136
AT1G16280	508.306	0.0681974	0.139308	0.489544	0.624457	0.949757
AT1G16290	0.621565	-0.00985352	0.027563	-0.35749	0.720725	NA
AT1G16300	1558.83	-0.0139902	0.106071	-0.131894	0.895068	0.991024
AT1G16310	421.394	0.161821	0.131431	1.23122	0.218239	0.813587
AT1G16320	685.361	-0.0967574	0.149318	-0.647997	0.516987	0.93068
AT1G16330	390.555	-0.0313409	0.134018	-0.233856	0.815097	0.979639
AT1G16340	616.04	-0.0442375	0.129313	-0.342095	0.732279	0.968766
AT1G16350	3725.66	-0.117124	0.0834473	-1.40357	0.160446	0.77468
AT1G16360	10.9122	-0.00176807	0.102187	-0.0173023	0.986195	NA
AT1G16370	237.09	0.0544449	0.149652	0.363811	0.715999	0.967108
AT1G16390	359.543	0.144414	0.148891	0.969932	0.332081	0.872742
AT1G16400	1475.02	0.2705	0.131706	2.05382	0.0399932	0.53522
AT1G16410	112.903	-0.0238176	0.0667325	-0.356912	0.721158	NA
AT1G16420	54.6991	-0.315031	0.15549	-2.02605	0.04276	NA
AT1G16430	148.325	-0.0699044	0.159744	-0.437603	0.661674	NA
AT1G16440	185.837	0.200377	0.1599	1.25314	0.210156	0.808781
AT1G16445	55.7646	-0.20031	0.157206	-1.27419	0.202596	NA
AT1G16460	1677.17	-0.137224	0.0973475	-1.40963	0.158648	0.771607
AT1G16470	2604.97	0.0925531	0.0819808	1.12896	0.258914	0.837795
AT1G16480	175.089	-0.00493619	0.148953	-0.0331392	0.973564	0.996989
AT1G16500	152.316	-0.122761	0.158635	-0.773853	0.439018	0.912084
AT1G16510	132.616	-0.124739	0.159944	-0.779896	0.435452	NA
AT1G16515	26.2305	-0.159494	0.128286	-1.24327	0.213767	NA
AT1G16520	1167.85	-0.0684254	0.096533	-0.708828	0.478431	0.921485
AT1G16530	289.181	-0.0374428	0.136006	-0.275302	0.783084	0.975141
AT1G16540	1084	0.141575	0.0954804	1.48276	0.138138	0.743926
AT1G16560	2197.85	-0.0172412	0.0879264	-0.196087	0.844542	0.986023
AT1G16570	811.8	0.0336506	0.136093	0.247262	0.804706	0.978059
AT1G16590	128.813	-0.256931	0.158285	-1.62322	0.104542	NA
AT1G16610	2263.75	-0.0195057	0.089674	-0.217518	0.827805	0.98349
AT1G16630	651.364	-0.0401664	0.122592	-0.327643	0.743182	0.970224
AT1G16635	0.472232	-0.00483299	0.024992	-0.193381	0.84666	NA
AT1G16640	32.111	-0.272273	0.14712	-1.85068	0.0642151	NA
AT1G16650	352.369	-0.0651005	0.127392	-0.511026	0.609333	0.946429
AT1G16670	441.628	0.114419	0.128749	0.888696	0.374167	0.888951
AT1G16680	1070.08	-0.0549461	0.101701	-0.54027	0.589011	0.94428
AT1G16690	299.244	0.0590379	0.149148	0.395835	0.692227	0.962525
AT1G16700	3253.72	0.00911121	0.0893096	0.102018	0.918742	0.993102
AT1G16705	24.8805	0.0253321	0.141571	0.178936	0.857988	NA
AT1G16710	2149.79	0.200231	0.105177	1.90375	0.0569434	0.604321
AT1G16720	2403.68	0.00962816	0.139085	0.069225	0.944811	0.9938
AT1G16730	53.7943	0.0636265	0.127958	0.497246	0.619016	NA
AT1G16740	888.832	-0.161038	0.117584	-1.36956	0.170824	0.783814
AT1G16750	13.2644	-0.0442153	0.0762104	-0.580174	0.561797	NA
AT1G16770	4.49108	0.00932209	0.0645825	0.144344	0.885229	NA
AT1G16780	451.968	-0.159513	0.127997	-1.24622	0.212683	0.808781
AT1G16800	887.81	0.170285	0.100764	1.68994	0.0910391	0.68512
AT1G16810	1369.92	-0.0807708	0.106821	-0.756131	0.449571	0.914769
AT1G16820	29.2962	0.00578612	0.140671	0.0411323	0.96719	NA
AT1G16825	99.919	-0.0402148	0.159417	-0.252263	0.800838	NA
AT1G16830	155.198	-0.0535656	0.150663	-0.355533	0.72219	0.967255
AT1G16840	1220.42	-0.123956	0.0946236	-1.30999	0.1902	0.797253
AT1G16850	95.6295	-0.000384708	0.157632	-0.00244055	0.998053	NA
AT1G16860	2513.89	0.19271	0.0931752	2.06826	0.0386159	0.53381
AT1G16870	1626.46	-0.045274	0.104079	-0.434998	0.663564	0.959369
AT1G16880	2363.97	-0.146793	0.158735	-0.924767	0.355087	0.880485
AT1G16890	2233.76	-0.130298	0.0808948	-1.61071	0.107242	0.709574
AT1G16900	1074.88	-0.101046	0.0984057	-1.02683	0.304502	0.859785
AT1G16905	50.7941	0.187564	0.125072	1.49964	0.133706	NA
AT1G16916	51.4187	-0.190221	0.153019	-1.24312	0.213823	NA
AT1G16920	1523.25	-0.00486172	0.102658	-0.0473583	0.962228	0.996062
AT1G16930	429.238	0.0343144	0.130411	0.263126	0.792454	0.976684
AT1G16960	15.1496	-0.00721634	0.106473	-0.0677761	0.945964	NA
AT1G16970	1017.16	0.0404966	0.113968	0.355334	0.72234	0.967255
AT1G17020	796.178	0.0725901	0.123854	0.586092	0.557814	0.936717
AT1G17030	28.6536	0.122022	0.137198	0.889387	0.373795	NA
AT1G17040	341.245	0.0414974	0.134663	0.308158	0.757962	0.972352
AT1G17050	1767.45	0.0580495	0.11787	0.492486	0.622376	0.949757
AT1G17060	280.797	0.248332	0.13588	1.82759	0.0676116	0.634627
AT1G17065	11.5929	0.0175771	0.107335	0.163759	0.869921	NA
AT1G17070	625.163	-0.0181574	0.111064	-0.163486	0.870136	0.98809
AT1G17080	1793.09	0.0453061	0.103474	0.43785	0.661495	0.959079
AT1G17090	316.998	0.00254683	0.139214	0.0182944	0.985404	0.998495
AT1G17100	543.717	-0.0584185	0.138181	-0.422767	0.672466	0.960109
AT1G17110	2103.76	0.0182578	0.0828517	0.220367	0.825585	0.98306
AT1G17120	871.684	0.0646169	0.119209	0.542046	0.587787	0.943141
AT1G17130	1165.73	0.142463	0.0932413	1.52789	0.126539	0.730367
AT1G17140	465.323	-0.186179	0.127339	-1.46207	0.143722	0.751863
AT1G17145	551.809	-0.133769	0.119243	-1.12182	0.26194	0.839551
AT1G17147	149.659	0.295322	0.158953	1.85792	0.0631799	NA
AT1G17160	655.417	0.0473346	0.1147	0.412683	0.679839	0.960558
AT1G17170	6973.62	0.0920875	0.0802504	1.1475	0.251174	0.836717
AT1G17180	6375.75	0.20631	0.117395	1.7574	0.0788496	0.665865
AT1G17190	1751.7	0.0654643	0.120779	0.542016	0.587807	0.943141
AT1G17200	81.6306	-0.451627	0.142078	-3.17872	0.00147928	NA
AT1G17210	4483.14	0.025432	0.0851519	0.298666	0.765195	0.973793
AT1G17220	2407	-0.0831085	0.14464	-0.574587	0.56557	0.9379
AT1G17235	8.46064	-0.0469759	0.102886	-0.456582	0.647972	NA
AT1G17240	64.3287	-0.0102988	0.159718	-0.0644815	0.948587	NA
AT1G17255	29.3591	0.110227	0.138789	0.794207	0.427075	NA
AT1G17260	104.998	0.0734283	0.157961	0.464852	0.642037	NA
AT1G17270	318.233	-0.0696837	0.134527	-0.517989	0.604466	0.945697
AT1G17280	1522.72	-0.0991673	0.0987257	-1.00447	0.31515	0.864828
AT1G17285	300.672	-0.0334641	0.153836	-0.217532	0.827794	0.98349
AT1G17290	5664.62	0.064803	0.0778111	0.832824	0.404944	0.893621
AT1G17300	307.786	-0.0395655	0.134522	-0.294119	0.768667	0.974107
AT1G17310	5.20536	0.078906	0.0740694	1.0653	0.286741	NA
AT1G17330	504.797	-0.0276709	0.130458	-0.212106	0.832025	0.984063
AT1G17340	1306.93	0.127435	0.123822	1.02918	0.303396	0.859533
AT1G17345	11.4178	0.100139	0.0978522	1.02337	0.306133	NA
AT1G17350	475.264	0.00566687	0.125356	0.0452064	0.963943	0.996062
AT1G17360	1527.45	0.182339	0.106285	1.71556	0.0862425	0.674911
AT1G17370	2568.66	-0.0124124	0.0829733	-0.149596	0.881084	0.989853
AT1G17380	48.8551	-0.0399077	0.153523	-0.259947	0.794905	NA
AT1G17400	22.0557	-0.123437	0.129919	-0.950105	0.342059	NA
AT1G17410	185.93	-0.0542209	0.154955	-0.349915	0.726403	0.967601
AT1G17420	4.58265	-0.0548228	0.0583666	-0.939284	0.347585	NA
AT1G17430	434.277	-0.135557	0.123593	-1.0968	0.272728	0.845707
AT1G17440	1588.06	0.130262	0.0975607	1.33519	0.181813	0.792783
AT1G17450	980.974	0.0687123	0.112113	0.612885	0.539952	0.934622
AT1G17455	120.967	0.190855	0.156725	1.21777	0.223311	NA
AT1G17460	111.549	0.0351831	0.156899	0.224241	0.82257	NA
AT1G17470	2952.49	-0.0935397	0.0748377	-1.2499	0.211336	0.808781
AT1G17480	135.285	0.129108	0.155457	0.830505	0.406253	NA
AT1G17490	200.126	-0.0638178	0.152914	-0.417345	0.676426	0.960109
AT1G17500	2580.26	0.199827	0.0985332	2.02802	0.0425582	0.546057
AT1G17510	301.67	-0.0451408	0.148631	-0.303711	0.761348	0.973597
AT1G17520	515.408	-0.0408675	0.11458	-0.356672	0.721337	0.967255
AT1G17530	824.364	-0.191562	0.103424	-1.8522	0.0639976	0.627915
AT1G17540	7.39041	0.0471668	0.0733412	0.643114	0.52015	NA
AT1G17545	0.716285	-0.0185441	0.0255597	-0.725521	0.468133	NA
AT1G17550	1917.47	0.0484379	0.0953991	0.50774	0.611636	0.946894
AT1G17560	318.616	0.0356999	0.143922	0.24805	0.804096	0.978059
AT1G17580	1646.79	0.049827	0.110514	0.450868	0.652085	0.957007
AT1G17590	541.879	-0.00853097	0.11954	-0.071365	0.943107	0.9938
AT1G17600	5.03144	-0.00826121	0.0744581	-0.110951	0.911655	NA
AT1G17620	2568.44	0.0973109	0.101195	0.961614	0.336243	0.875171
AT1G17630	126.844	0.0383935	0.1596	0.24056	0.809896	NA
AT1G17640	192.133	-0.0908469	0.151217	-0.600772	0.547992	0.934921
AT1G17650	227.899	-0.339625	0.159938	-2.12348	0.0337133	0.515787
AT1G17665	46.3318	0.109601	0.150034	0.730506	0.465081	NA
AT1G17680	1198.78	-0.0477999	0.100429	-0.475958	0.634104	0.952339
AT1G17690	1565.21	0.0663733	0.100284	0.661856	0.508063	0.927778
AT1G17700	2.43064	-0.0496325	0.0413681	-1.19978	0.230226	NA
AT1G17710	17.0999	0.0681257	0.124367	0.547781	0.583842	NA
AT1G17720	3875.63	0.111269	0.0786204	1.41527	0.156989	0.768274
AT1G17730	1079.06	-0.0348099	0.0997371	-0.349016	0.727077	0.967676
AT1G17744	2.80264	0.0137424	0.0538349	0.25527	0.798515	NA
AT1G17745	4867.27	0.0889076	0.0917588	0.968928	0.332581	0.872742
AT1G17750	304.698	0.116465	0.153921	0.756658	0.449255	0.914769
AT1G17760	1305.93	-0.0338621	0.0948308	-0.357079	0.721033	0.967255
AT1G17780	453.344	-0.0389378	0.118327	-0.329069	0.742104	0.97002
AT1G17790	361.709	-0.000331336	0.131003	-0.00252923	0.997982	0.999971
AT1G17830	160.4	0.117957	0.15296	0.771161	0.440612	0.912229
AT1G17840	370.34	0.000904831	0.155294	0.00582657	0.995351	0.99944
AT1G17850	262.957	-0.363117	0.146553	-2.47773	0.0132222	0.349556
AT1G17870	140.287	-0.245045	0.159226	-1.53898	0.12381	NA
AT1G17880	6369.97	-0.0847258	0.0883424	-0.959062	0.337527	0.875637
AT1G17890	2131.75	0.129987	0.107622	1.20782	0.227118	0.821105
AT1G17920	124.968	-0.176825	0.156371	-1.13081	0.258136	NA
AT1G17930	450.769	0.141558	0.126901	1.1155	0.264635	0.839885
AT1G17940	269.826	-0.0238608	0.137571	-0.173443	0.862303	0.986919
AT1G17950	219.885	-0.0249651	0.151248	-0.165061	0.868896	0.988002
AT1G17960	348.551	-0.0660995	0.141916	-0.465765	0.641384	0.953653
AT1G17970	888.314	-0.0305024	0.12169	-0.250656	0.80208	0.978059
AT1G17980	1310.92	0.0395635	0.0883165	0.447974	0.654172	0.957268
AT1G17990	13.9775	-0.137451	0.105744	-1.29985	0.193651	NA
AT1G18010	1.16501	0.0195812	0.0303387	0.645419	0.518656	NA
AT1G18020	22.0563	-0.0813312	0.124798	-0.651704	0.514592	NA
AT1G18030	265.843	-0.0732229	0.141862	-0.516155	0.605746	0.945865
AT1G18040	479.878	0.0651845	0.135738	0.480222	0.631069	0.951452
AT1G18060	645.708	-0.153214	0.156911	-0.976441	0.328846	0.871854
AT1G18070	5693.39	0.0372169	0.0793982	0.468737	0.639258	0.953501
AT1G18080	21651.5	-0.0966605	0.0720373	-1.34181	0.179657	0.792281
AT1G18090	195.846	-0.0381016	0.147165	-0.258903	0.79571	0.977045
AT1G18100	73.5139	-0.110126	0.139512	-0.789363	0.4299	NA
AT1G18140	967.019	0.036844	0.122889	0.299815	0.764318	0.973782
AT1G18150	2109.54	0.319633	0.104623	3.0551	0.00224987	0.147806
AT1G18160	2952.11	-0.0373461	0.0805484	-0.463648	0.6429	0.954053
AT1G18170	118.181	-0.203187	0.153819	-1.32095	0.186519	NA
AT1G18180	242.284	0.0643443	0.150145	0.428548	0.668252	0.960088
AT1G18190	1320.09	-0.00733965	0.105494	-0.0695744	0.944532	0.9938
AT1G18193	6.55033	-0.108772	0.0910684	-1.1944	0.232323	NA
AT1G18197	17.1688	-0.112382	0.127964	-0.87823	0.379819	NA
AT1G18200	197.898	-0.281676	0.148132	-1.90151	0.0572346	0.604321
AT1G18210	1845.72	-0.0276519	0.0852485	-0.324368	0.745659	0.970628
AT1G18250	1195.55	-0.153577	0.123715	-1.24138	0.214467	0.80998
AT1G18260	2881.41	0.0265943	0.0828498	0.320995	0.748215	0.971574
AT1G18265	28.0773	0.00450732	0.120401	0.0374359	0.970137	NA
AT1G18270	5886.49	0.148761	0.0963304	1.54428	0.122521	0.726631
AT1G18280	25.8653	-0.0795536	0.123063	-0.646448	0.517989	NA
AT1G18290	85.3464	0.228023	0.156233	1.45951	0.144425	NA
AT1G18300	101.894	-0.00254428	0.159736	-0.015928	0.987292	NA
AT1G18320	87.7578	-0.154836	0.158902	-0.974413	0.329852	NA
AT1G18330	1292.01	0.195606	0.134204	1.45753	0.144971	0.754273
AT1G18335	355.308	-0.0844271	0.135061	-0.625103	0.531903	0.934079
AT1G18340	458.01	0.0416828	0.123381	0.337838	0.735486	0.968961
AT1G18350	0.537214	-0.0175383	0.0250632	-0.699763	0.484075	NA
AT1G18360	281.566	0.0903799	0.144707	0.62457	0.532253	0.934079
AT1G18370	1063.89	-0.0566916	0.110699	-0.512125	0.608564	0.946341
AT1G18382	2.0276	-0.0180766	0.047167	-0.383248	0.701536	NA
AT1G18390	993.519	-0.0986629	0.121069	-0.814933	0.415111	0.899067
AT1G18400	61.4629	0.048566	0.139204	0.348883	0.727177	NA
AT1G18410	71.7408	0.175391	0.158861	1.10405	0.269571	NA
AT1G18415	7.73084	0.0215591	0.0943212	0.228571	0.819202	NA
AT1G18440	360.579	-0.148527	0.13952	-1.06455	0.287078	0.8526
AT1G18450	2156.56	-0.0464689	0.0840532	-0.552851	0.580365	0.941259
AT1G18460	2328.61	-0.0900815	0.0976644	-0.922357	0.356342	0.881998
AT1G18470	1788.29	-0.0646487	0.0937036	-0.689928	0.490239	0.922402
AT1G18480	965.421	0.0865361	0.106203	0.814822	0.415174	0.899067
AT1G18485	91.6987	-0.292861	0.156551	-1.87071	0.0613851	NA
AT1G18490	397.89	-0.186683	0.131834	-1.41604	0.156763	0.768274
AT1G18500	2640.54	-0.0498749	0.0880484	-0.566449	0.571089	0.939072
AT1G18520	0.914727	-0.0138535	0.0277472	-0.499276	0.617585	NA
AT1G18540	14719.2	-0.0649498	0.100282	-0.647674	0.517196	0.93068
AT1G18550	309.021	-0.0898902	0.143043	-0.628412	0.529734	0.932889
AT1G18560	253.159	-0.0275498	0.138998	-0.198202	0.842887	0.98593
AT1G18570	218.326	0.0663791	0.145867	0.455067	0.649061	0.957007
AT1G18580	1028.11	0.0425608	0.0952481	0.446842	0.654989	0.957306
AT1G18590	885.066	0.158503	0.113165	1.40064	0.161321	0.775442
AT1G18600	522.997	-0.055216	0.115765	-0.476965	0.633387	0.951962
AT1G18610	401.011	-0.108567	0.123201	-0.881219	0.378199	0.890456
AT1G18620	872.274	0.0243113	0.128088	0.189801	0.849465	0.986535
AT1G18630	419.043	0.0101685	0.139332	0.0729803	0.941822	0.9938
AT1G18640	860.199	-0.0793918	0.10575	-0.750747	0.452805	0.91642
AT1G18650	245.598	-0.346986	0.157925	-2.19716	0.0280093	0.481729
AT1G18660	2627.33	0.322963	0.0984099	3.28182	0.0010314	0.0951062
AT1G18670	1324.88	0.228906	0.104915	2.18182	0.0291231	0.485945
AT1G18680	154.213	-0.0938772	0.154509	-0.607582	0.543464	0.934622
AT1G18690	386.711	0.059839	0.130985	0.456839	0.647787	0.956835
AT1G18700	1356.08	-0.0794226	0.098856	-0.803417	0.421734	0.904854
AT1G18710	8.79407	-0.0523307	0.0800468	-0.653751	0.513272	NA
AT1G18720	2923.05	-0.0928235	0.0976517	-0.950556	0.34183	0.875981
AT1G18730	43.9618	-0.0655992	0.0641139	-1.02317	NA	NA
AT1G18740	538.81	-0.0847119	0.11798	-0.718018	0.472746	0.920228
AT1G18745	32.6906	-0.0557447	0.139505	-0.399589	0.689459	NA
AT1G18750	82.0769	0.128919	0.159848	0.806513	0.419947	NA
AT1G18773	47.0155	-0.025715	0.154588	-0.166345	0.867885	NA
AT1G18800	1606.86	-0.0230767	0.111108	-0.207696	0.835466	0.984357
AT1G18810	13.7564	-0.0667398	0.075889	-0.879439	NA	NA
AT1G18830	16.5474	0.0281122	0.111429	0.252288	0.800818	NA
AT1G18835	21.6945	-0.0269043	0.12352	-0.217813	0.827575	NA
AT1G18840	1836.34	0.0763997	0.0933037	0.818828	0.412884	0.899042
AT1G18850	800.443	0.021541	0.123145	0.174923	0.86114	0.986919
AT1G18860	424.461	0.13053	0.147881	0.882671	0.377414	0.889395
AT1G18870	1189.12	0.112868	0.156346	0.72191	0.47035	0.92009
AT1G18879	0.637224	0.00109205	0.0254025	0.0429898	0.96571	NA
AT1G18880	3642.88	0.251828	0.138112	1.82335	0.06825	0.636988
AT1G18890	995.547	0.0465327	0.0999629	0.465499	0.641574	0.953707
AT1G18900	1229.9	0.320009	0.103333	3.09687	0.00195578	0.137327
AT1G18910	1796.92	0.219623	0.0817542	2.68638	0.00722302	0.260636
AT1G18940	153.207	0.200553	0.153855	1.30352	0.192398	0.800205
AT1G18950	1595.8	0.00532716	0.0884489	0.0602286	0.951974	0.994678
AT1G18960	7.37009	0.0880836	0.0723795	1.21697	0.223616	NA
AT1G18970	411.743	0.115832	0.148039	0.782446	0.433952	0.910833
AT1G18980	49.7241	0.0593623	0.15361	0.386449	0.699164	NA
AT1G18990	4.35983	0.0131858	0.053939	0.244458	0.806876	NA
AT1G19000	6210.84	-0.0745861	0.104809	-0.711638	0.476689	0.921485
AT1G19010	194.936	-0.227308	0.153846	-1.4775	0.139542	0.744951
AT1G19020	332.435	-0.0836545	0.135063	-0.619375	0.53567	0.934405
AT1G19025	123.641	-0.0941558	0.158524	-0.593953	0.552544	NA
AT1G19040	1.44077	-0.0146919	0.0322377	-0.455736	0.64858	NA
AT1G19050	818.42	-0.246987	0.151065	-1.63497	0.102055	0.701325
AT1G19060	0.841532	0.0214819	0.0273569	0.785247	0.432309	NA
AT1G19070	17.3163	0.0903924	0.116837	0.773662	0.439131	NA
AT1G19080	224.972	-0.121464	0.144946	-0.837997	0.402032	0.893621
AT1G19100	591.855	0.121388	0.115643	1.04968	0.293867	0.856477
AT1G19110	2844.13	0.0633193	0.106207	0.59619	0.551048	0.9367
AT1G19115	29.1457	0.100587	0.142224	0.707245	0.479414	NA
AT1G19120	470.461	-0.0207414	0.117415	-0.17665	0.859784	0.986634
AT1G19130	696.485	-0.0720089	0.1174	-0.613366	0.539635	0.934622
AT1G19140	1989.86	0.131116	0.105307	1.24508	0.213102	0.808781
AT1G19150	118.071	-0.0375788	0.0459259	-0.818247	NA	NA
AT1G19160	0.332047	0.000691836	0.0249412	0.0277386	0.977871	NA
AT1G19170	707.974	0.089299	0.11842	0.754086	0.450798	0.915244
AT1G19180	1211.99	0.229207	0.103965	2.20465	0.0274785	0.47905
AT1G19190	237.629	0.223067	0.143142	1.55836	0.119148	0.721441
AT1G19200	60.4303	-0.0235249	0.149004	-0.157881	0.874551	NA
AT1G19210	1.81959	0.011938	0.0542641	0.219999	0.825872	NA
AT1G19220	1271.88	0.0192815	0.105745	0.182339	0.855317	0.986535
[truncated: 21,779 more rows]

## Sheet: Table S4c. N0L vs N0LCK
Table S4c Average fold change for all genes from N0L vs N0LCK samples
Gene	baseMean	log2FoldChange	lfcSE	stat	pvalue	padj
AT1G24580	408.859	1.01765	0.189044	5.38314	7.32e-08	8.04e-05
AT3G14200	277.878	0.960957	0.160612	5.9831	2.19e-09	7.85e-06
AT5G24200	50.8449	0.953986	0.177929	5.36162	8.25e-08	8.04e-05
AT2G04450	71.7415	0.933151	0.189823	4.91591	8.84e-07	0.000526725
AT3G22910	41.6714	0.932661	0.188739	4.94153	7.75e-07	0.000489159
AT5G42530	471.534	0.925144	0.15635	5.91715	3.28e-09	8.8e-06
AT1G33960	139.666	0.897346	0.18662	4.80841	1.52e-06	0.000777219
AT3G22840	8020.73	0.85013	0.1596	5.32663	1e-07	8.9451e-05
AT1G35710	439.713	0.821877	0.180197	4.56098	5.09e-06	0.00218499
AT4G01080	724.163	0.801741	0.14784	5.42304	5.86e-08	8.04e-05
AT1G51890	40.9742	0.789672	0.18925	4.17264	3.01e-05	0.0092294
AT5G25260	26.6406	0.786245	0.1796	4.37776	1.2e-05	0.00443585
AT5G43380	60.8281	0.784146	0.189659	4.1345	3.56e-05	0.0097859
AT1G26790	318.162	0.765783	0.186538	4.10525	4.04e-05	0.0105484
AT1G13340	43.7359	0.751373	0.189655	3.96178	7.44e-05	0.016288
AT3G60415	160.721	0.751025	0.189099	3.97159	7.14e-05	0.0162097
AT5G46500	106.069	0.750052	0.184984	4.05468	5.02e-05	0.0125255
AT1G09080	29.3924	0.740146	0.164533	4.49847	NA	NA
AT2G44670	1641.61	0.690315	0.16577	4.1643	3.12e-05	0.00930738
AT1G05213	49.8202	0.683687	0.188771	3.62178	0.000292583	0.0373687
AT3G21890	225.727	0.682454	0.190076	3.59043	0.00033013	0.0391945
AT2G02010	134.369	0.681315	0.182053	3.7424	0.000182268	0.0285568
AT3G46090	45.7679	0.672573	0.186904	3.59849	0.000320075	0.0391945
AT4G17880	807.233	0.670739	0.143997	4.65799	3.19e-06	0.00148945
AT1G09932	58.687	0.667043	0.189724	3.51587	0.000438318	0.0432972
AT1G01680	16.5764	0.66255	0.156221	4.2411	2.22e-05	0.00745721
AT4G26950	126.281	0.662273	0.18614	3.55793	0.000373793	0.0420128
AT2G25510	1116.8	0.659498	0.14631	4.50753	6.56e-06	0.00270637
AT4G34550	96.2559	0.658149	0.18352	3.58625	0.000335472	0.0391945
AT5G15950	7120.98	0.655554	0.159635	4.10658	4.02e-05	0.0105484
AT2G27402	1602.38	0.651017	0.155463	4.1876	2.82e-05	0.00889589
AT2G27420	2096	0.650183	0.16975	3.83023	0.000128025	0.0228919
AT4G04490	29.0871	0.647794	0.170809	3.7925	0.000149141	0.0250009
AT5G25250	48.7308	0.645631	0.190168	3.39505	0.000686158	0.118573
AT3G22235	37.1982	0.643285	0.148984	4.31783	1.58e-05	0.00563506
AT3G56290	5649.39	0.640189	0.113983	5.61653	1.95e-08	3.49e-05
AT4G00955	79.1081	0.635553	0.185424	3.42757	0.000609002	0.108895
AT1G16515	34.3521	0.635118	0.176834	3.59161	0.000328638	0.0391945
AT2G36690	103.248	0.628138	0.189806	3.30937	0.000935058	0.148619
AT1G43800	164.925	0.626679	0.190171	3.29534	0.000983026	0.155094
AT2G30766	43.1609	0.620575	0.168495	3.68304	0.000230472	0.0325344
AT5G41750	70.6273	0.61668	0.190085	3.24424	0.00117766	0.171766
AT5G54610	40.2858	0.615581	0.171943	3.58014	0.000343411	0.0391945
AT5G41780	35.158	0.611175	0.18319	3.3363	0.000849028	0.140135
AT4G09970	330.638	0.60724	0.161642	3.75669	0.000172175	0.0275698
AT2G46400	63.6294	0.60716	0.189734	3.20006	0.00137397	0.181375
AT3G14210	5921.66	0.605249	0.165708	3.6525	0.000259701	0.0352684
AT3G46080	22.7543	0.600857	0.177076	3.39322	0.000690757	0.118573
AT5G61400	24.3403	0.590793	0.17822	3.31496	0.000916578	0.147872
AT5G54470	193.362	0.58613	0.189271	3.09677	0.0019564	0.207814
AT1G10340	34.7655	0.58207	0.179508	3.24259	0.00118449	0.171766
AT5G13320	55.177	0.580937	0.169621	3.42492	0.00061499	0.109056
AT3G28540	83.8361	0.580616	0.189462	3.06456	0.00217993	0.221818
AT5G42760	1482.06	0.580508	0.14745	3.93698	8.25e-05	0.0354092
AT5G09530	149.036	0.576291	0.177003	3.25582	0.00113066	0.171766
AT5G15960	33.3907	0.569701	0.176128	3.23458	0.00121824	0.173111
AT1G77230	131.413	0.566579	0.174665	3.24381	0.00117942	0.171766
AT4G23210	69.8331	0.563269	0.189529	2.97194	0.00295921	0.259167
AT1G51820	297.844	0.55568	0.188394	2.94956	0.00318223	0.268823
AT3G57260	53.4824	0.539983	0.153463	3.51865	0.000433755	0.0865944
AT1G01520	919.438	0.539549	0.178157	3.0285	0.00245773	0.23438
AT3G08505	580.602	0.537035	0.133395	4.02589	5.68e-05	0.0270646
AT1G56650	170.873	0.53688	0.188955	2.84131	0.00449293	0.326796
AT3G48640	16.3205	0.532159	0.143333	3.71274	0.000205027	0.0611009
AT5G48000	75.1243	0.53184	0.190052	2.79839	0.00513575	0.340841
AT5G48400	38.8038	0.529676	0.188855	2.80467	0.00503684	0.339447
AT2G21640	124.493	0.529543	0.186279	2.84275	0.00447265	0.326428
AT5G49330	79.9055	0.523651	0.188577	2.77685	0.00548881	0.350516
AT4G19130	109.959	0.522531	0.182661	2.86066	0.00422755	0.317508
AT5G10760	35.803	0.521201	0.157085	3.31796	0.000906767	0.147398
AT2G22190	253.603	0.518055	0.172675	3.00018	0.00269824	0.24742
AT1G02820	1363.54	0.517918	0.185766	2.78801	0.00530326	0.346225
AT4G23200	108.09	0.516083	0.190171	2.71378	0.00665209	0.384728
AT3G16150	507.535	0.515817	0.190051	2.7141	0.00664557	0.384728
AT2G31865	63.1006	0.514878	0.188411	2.73274	0.00628091	0.377639
AT2G32680	30.8119	0.513752	0.157906	3.25354	0.00113976	0.171766
AT2G44510	227.296	0.513675	0.179903	2.85529	0.00429979	0.317853
AT4G12120	150.896	0.51334	0.167596	3.06296	0.00219161	0.221818
AT1G21250	595.996	0.512564	0.159185	3.21993	0.00128223	0.17733
AT4G12000	403.232	0.511773	0.158018	3.2387	0.00120077	0.171766
AT5G47060	227.854	0.506977	0.18012	2.81466	0.00488285	0.335963
AT1G65190	1064.42	0.505812	0.162689	3.10907	0.00187675	0.204414
AT3G22231	19.8621	0.505428	0.136298	3.70827	NA	NA
AT3G44450	302.547	0.503842	0.186578	2.70043	0.00692493	0.394133
AT1G26840	90.6705	0.501237	0.184154	2.72184	0.00649191	0.382684
AT2G36630	2082.62	0.500216	0.156387	3.19859	0.00138103	0.181375
AT3G47348	204.078	0.499478	0.177927	2.80722	0.00499719	0.339319
AT1G23205	924.197	0.498545	0.163397	3.05112	0.00227987	0.225061
AT3G17609	1506.56	0.492268	0.13896	3.54252	0.000396321	0.0854183
AT4G27570	61.7627	0.488552	0.188685	2.58925	0.00961858	0.469059
AT2G28330	88.8212	0.487844	0.185463	2.63041	0.00852829	0.443079
AT2G18328	70.0828	0.487531	0.190171	2.56364	0.0103581	0.485342
AT5G20190	3024.49	0.484996	0.151792	3.19514	0.00139761	0.181375
AT3G26440	396.78	0.484675	0.160668	3.01662	0.00255614	0.23968
AT5G61810	346.039	0.481999	0.170379	2.82899	0.00466956	0.331771
AT4G19460	73.415	0.48078	0.18697	2.57142	0.0101281	0.478675
AT5G56030	14851.1	0.478719	0.177917	2.69068	0.00713063	0.400528
AT1G79110	671.234	0.478583	0.153747	3.11279	0.00185328	0.203928
AT4G39670	22.4165	0.478063	0.177098	2.69943	0.0069458	0.394142
AT4G23570	986.285	0.477097	0.154512	3.08776	0.00201669	0.212119
AT2G29370	160.763	0.475232	0.1878	2.53052	0.0113893	0.500781
AT3G11010	169.366	0.474692	0.188918	2.51269	0.0119814	0.51151
AT5G03285	76.3661	0.473375	0.18603	2.54462	0.0109395	0.490196
AT1G25175	157.35	0.472302	0.179148	2.63638	0.00837959	0.44067
AT4G14400	148.088	0.471821	0.188303	2.50565	0.0122226	0.513017
AT3G10520	383.473	0.469831	0.185548	2.53212	0.0113375	0.499524
AT5G50930	43.5548	0.467634	0.185786	2.51705	0.0118341	0.508835
AT1G65060	1026.62	0.467592	0.156294	2.99175	0.00277387	0.251555
AT1G07420	421.362	0.466625	0.147451	3.16462	0.00155288	0.189319
AT5G42060	96.8833	0.466269	0.188242	2.47696	0.0132506	0.5326
AT3G51750	142.633	0.465778	0.170115	2.73801	0.00618123	0.377639
AT5G54130	1671.46	0.464501	0.183734	2.52812	0.0114674	0.503184
AT5G23480	173.034	0.463989	0.177425	2.61513	0.00891936	0.449256
AT5G55580	1035.71	0.463655	0.135685	3.41714	0.000632838	0.111302
AT5G64480	329.156	0.463441	0.16339	2.8364	0.0045625	0.327421
AT2G18690	80.7045	0.462298	0.190171	2.43097	0.0150586	0.557714
AT1G19200	34.935	0.461982	0.180157	2.56433	0.0103375	0.485342
AT5G43120	16.2796	0.461373	0.159172	2.89858	0.00374859	0.297902
AT4G02130	911.155	0.461139	0.154655	2.98173	0.00286623	0.253324
AT1G01070	158.338	0.460171	0.183453	2.50839	0.0121284	0.512282
AT2G23770	58.6723	0.45989	0.18954	2.42635	0.0152516	0.560365
AT5G08640	1759.92	0.459328	0.167965	2.73466	0.0062445	0.377639
AT2G33735	80.3	0.457139	0.184798	2.47372	0.0133715	0.5326
AT1G56690	51.5052	0.455854	0.190056	2.39853	0.0164612	0.574323
AT3G09350	796.737	0.455768	0.172839	2.63695	0.0083655	0.44067
AT3G47860	299.859	0.455763	0.147377	3.0925	0.00198478	0.20979
AT5G56950	1218.59	0.455522	0.159638	2.85348	0.00432437	0.317853
AT4G25110	42.3352	0.453982	0.18694	2.42849	0.0151618	0.558674
AT1G51080	237.791	0.453819	0.15863	2.86087	0.00422485	0.317508
AT1G71360	325.736	0.453562	0.153916	2.94681	0.00321072	0.269316
AT1G61360	147.407	0.453489	0.174341	2.60116	0.00929081	0.458283
AT4G18250	22.4769	0.453152	0.17363	2.60986	0.00905781	0.453038
AT4G23140	21.2948	0.451958	0.155416	2.90805	0.00363694	0.292276
AT5G41740	632.081	0.451847	0.138936	3.2522	0.00114514	0.171766
AT4G30250	149.492	0.451753	0.188008	2.40285	0.0162681	0.574144
AT2G17040	50.4553	0.45124	0.184733	2.44265	0.0145797	0.549803
AT1G08290	25.0765	0.450525	0.180419	2.4971	0.0125214	0.52068
AT1G22050	62.3162	0.450383	0.189834	2.37251	0.0176677	0.594383
AT1G62770	41.5473	0.450306	0.180831	2.4902	0.012767	0.525562
AT5G60900	21.9523	0.449863	0.16162	2.78346	0.0053783	0.348647
AT3G01345	44.6658	0.448799	0.176163	2.54764	0.0108455	0.490196
AT1G16510	105.339	0.448327	0.190152	2.35773	0.018387	0.5952
AT1G53035	27.7248	0.448258	0.183977	2.43648	0.0148309	0.554401
AT4G27560	530.597	0.447673	0.170337	2.62815	0.00858494	0.444945
AT5G35490	47.4323	0.447605	0.175187	2.55502	0.0106183	0.487492
AT1G62870	60.0931	0.447249	0.189887	2.35534	0.0185056	0.5952
AT4G34950	178.985	0.447054	0.188144	2.37613	0.0174953	0.592108
AT2G43570	93.2051	0.44699	0.187331	2.3861	0.0170282	0.58524
AT4G29110	66.3726	0.445565	0.188941	2.35822	0.0183626	0.5952
AT3G48240	166.679	0.44412	0.182165	2.43802	0.0147682	0.554401
AT5G56010	12388.2	0.441324	0.1753	2.51754	0.0118179	0.508835
AT2G22000	27.7293	0.440619	0.185728	2.37239	0.0176733	0.594383
AT2G21320	1328.25	0.440576	0.139545	3.15724	0.0015927	0.189859
AT1G01560	16.1906	0.43968	0.154091	2.85339	0.00432554	0.317853
AT3G06520	195.308	0.439537	0.187495	2.34426	0.0190649	0.597508
AT1G03905	76.9139	0.438807	0.189442	2.31631	0.0205415	0.61731
AT3G21150	627.81	0.438337	0.180188	2.43266	0.0149885	0.557714
AT1G61430	303.07	0.43682	0.160254	2.72579	0.00641473	0.382336
AT5G49480	3447	0.436404	0.16619	2.62593	0.0086413	0.44526
AT4G27380	510.192	0.436071	0.159168	2.7397	0.00614961	0.377006
AT5G59180	261.564	0.435958	0.181909	2.39657	0.0165493	0.575525
AT4G15563	28.8968	0.435767	0.184464	2.36234	0.0181598	0.5952
AT1G66390	51.2323	0.435473	0.166521	2.61513	0.00891938	0.449256
AT1G74890	60.6953	0.435459	0.181187	2.40337	0.0162445	0.574144
AT2G46440	179.276	0.434494	0.186174	2.33381	0.0196058	0.604372
AT1G66940	536.863	0.433972	0.185038	2.34531	0.019011	0.597508
AT3G63060	45.9311	0.432967	0.179868	2.40714	0.0160781	0.574144
AT1G78510	4772.17	0.432335	0.123534	3.49972	0.000465742	0.0884374
AT5G17050	2114.08	0.431739	0.13998	3.08429	0.00204041	0.213566
AT4G00700	44.2092	0.430514	0.187207	2.29967	0.021467	0.624988
AT3G02885	37.1982	0.430027	0.17117	2.51227	0.0119956	0.51151
AT2G28050	120.847	0.429997	0.182619	2.35462	0.0185419	0.5952
AT2G46790	977.849	0.4299	0.176949	2.42951	0.0151192	0.558369
AT1G13609	89.6629	0.428872	0.185307	2.31439	0.0206464	0.619593
AT1G20693	827.606	0.427627	0.168154	2.54306	0.0109887	0.490196
AT1G75390	215.969	0.425561	0.169431	2.51171	0.0120148	0.51151
AT4G34740	1614.78	0.425466	0.174744	2.43479	0.0149004	0.55603
AT3G13520	1044.48	0.425252	0.161096	2.63974	0.00829686	0.440658
AT2G38390	77.8884	0.425158	0.183491	2.31705	0.0205011	0.61731
AT4G11890	60.158	0.42495	0.18235	2.3304	0.0197848	0.606326
AT4G40010	75.5172	0.424582	0.18114	2.34394	0.0190812	0.597508
AT5G06540	37.9031	0.42428	0.186508	2.27486	0.0229142	0.641178
AT3G46940	474.296	0.422319	0.16827	2.50976	0.0120812	0.512282
AT1G06180	401.73	0.422037	0.183664	2.29787	0.0215689	0.62593
AT3G49110	216.693	0.422001	0.179023	2.35725	0.0184109	0.5952
AT5G48660	147.829	0.421323	0.185377	2.27279	0.023039	0.641178
AT4G27657	72.574	0.420365	0.187994	2.23606	0.0253482	0.656879
AT5G37290	247.921	0.419716	0.166654	2.51849	0.0117859	0.508835
AT5G20700	7864	0.419569	0.132723	3.16125	0.00157094	0.189859
AT4G14690	19790.5	0.419319	0.153449	2.73263	0.00628314	0.377639
AT5G60790	3509.05	0.418769	0.131532	3.18378	0.00145363	0.183314
AT4G11190	53.9248	0.418679	0.188114	2.22567	0.0260365	0.658195
AT1G76040	133.961	0.418377	0.183402	2.28121	0.0225362	0.637101
AT3G44713	38.2971	0.417747	0.1888	2.21264	0.0269228	0.662522
AT1G17590	102.721	0.41757	0.18736	2.2287	0.025834	0.657557
AT4G14365	115.114	0.417498	0.189775	2.19996	0.0278094	0.670679
AT3G55510	687.871	0.417451	0.163357	2.55545	0.010605	0.487492
AT5G37690	44.9452	0.41729	0.1845	2.26173	0.023714	0.649848
AT1G51660	401.945	0.417285	0.160271	2.60362	0.00922446	0.457111
AT5G18360	64.6641	0.417081	0.189945	2.1958	0.028106	0.671571
AT5G50360	54.4191	0.416755	0.148963	2.79771	0.00514669	0.340841
AT4G26480	1412.79	0.416345	0.136115	3.05877	0.00222247	0.222839
AT1G03530	620.068	0.415206	0.14303	2.90292	0.00369699	0.294894
AT1G74460	35.7349	0.415167	0.174436	2.38005	0.0173103	0.587701
AT5G58860	50.5698	0.415024	0.188151	2.20581	0.0273976	0.663529
AT2G20560	428.193	0.414923	0.187272	2.21561	0.0267181	0.662522
AT1G59960	446.417	0.413762	0.167954	2.46354	0.0137571	0.53952
AT3G52430	208.922	0.41376	0.158617	2.60855	0.00909264	0.453476
AT2G01290	1120.63	0.413242	0.16155	2.55798	0.0105281	0.487492
AT5G59330	85.2668	0.413231	0.188863	2.188	0.0286696	0.674003
AT2G22500	225.711	0.412846	0.173286	2.38246	0.0171973	0.586651
AT3G30460	83.0603	0.41221	0.190144	2.16788	0.0301678	0.686749
AT5G21140	74.3065	0.411316	0.188908	2.17733	0.0294556	0.683275
AT3G22660	923.274	0.411242	0.17421	2.36061	0.018245	0.5952
AT3G21400	152.713	0.410832	0.174331	2.35662	0.0184423	0.5952
AT4G01060	41.4115	0.409988	0.183753	2.23119	0.0256685	0.657557
AT5G47990	63.3623	0.408994	0.188864	2.16554	0.0303464	0.688903
AT3G24760	192.262	0.408798	0.162456	2.51637	0.0118571	0.508835
AT1G78610	823.316	0.408703	0.125206	3.26425	0.00109753	0.168213
AT3G28007	59.3421	0.408121	0.189495	2.15373	0.0312617	0.700922
AT3G44735	200.057	0.407586	0.169351	2.40675	0.0160953	0.574144
AT3G01600	99.3156	0.407223	0.189936	2.144	0.0320325	0.707849
AT4G39260	1445.96	0.406807	0.153221	2.65504	0.00792996	0.42968
AT3G44400	88.2596	0.406456	0.181366	2.24109	0.0250204	0.654739
AT4G16447	122.05	0.406396	0.187565	2.16669	0.0302582	0.687766
AT2G21660	520.203	0.405246	0.18278	2.21712	0.0266148	0.661665
AT3G25130	138.268	0.404736	0.168806	2.39764	0.0165013	0.574785
AT4G39740	176.841	0.404544	0.165019	2.4515	0.0142262	0.547046
AT4G21760	150.901	0.404522	0.184184	2.1963	0.0280708	0.671477
AT1G07620	38.0175	0.404513	0.179007	2.25976	0.0238362	0.650705
AT4G19380	230.471	0.403965	0.16536	2.44294	0.014568	0.549803
AT2G32160	45.8248	0.403789	0.18803	2.14747	0.0317558	0.705239
AT2G29740	16.5831	0.403431	0.164889	2.44668	0.0144178	0.549643
AT5G17760	409.655	0.402404	0.155996	2.57958	0.00989202	0.472092
AT3G07215	219.607	0.402051	0.174683	2.30161	0.0213572	0.624988
AT3G23110	106.753	0.401632	0.189315	2.1215	0.0338797	0.725505
AT5G03210	30.3417	0.401441	0.148222	2.70837	0.00676142	0.38688
AT1G11710	127.827	0.401143	0.182897	2.19327	0.0282878	0.672172
AT2G30670	17.5414	0.400498	0.162911	2.45838	0.0139564	0.543357
AT1G05170	552.434	0.400244	0.169512	2.36115	0.0182185	0.5952
AT1G07000	141.354	0.39971	0.177706	2.24927	0.0244951	0.654141
AT1G17100	4976.4	0.399204	0.147256	2.71095	0.0067091	0.385979
AT5G06550	395.491	0.399165	0.176533	2.26113	0.0237513	0.650042
AT2G19640	340.993	0.399035	0.179805	2.21926	0.0264689	0.661665
AT4G30840	317.945	0.397616	0.156421	2.54196	0.0110232	0.490714
AT3G58070	140.789	0.396606	0.182451	2.17377	0.0297224	0.683551
AT3G52740	466.129	0.395528	0.151219	2.61559	0.00890738	0.449256
AT3G49210	104.437	0.395175	0.183539	2.15309	0.0313118	0.701253
AT5G36700	991.316	0.39477	0.153754	2.56754	0.0102422	0.483005
AT2G46320	619.304	0.394357	0.164368	2.39924	0.0164293	0.574144
AT2G38290	223.89	0.394218	0.181035	2.17758	0.0294372	0.683275
AT1G60640	845.964	0.39421	0.167734	2.35022	0.0187624	0.597508
AT1G44740	75.2264	0.393433	0.19017	2.06885	0.0385604	0.746617
AT4G13930	8409.93	0.39274	0.148125	2.65141	0.0080157	0.430939
AT5G60890	865.631	0.392256	0.166825	2.3513	0.0187081	0.597351
AT1G73370	75.6265	0.391911	0.189931	2.06344	0.039071	0.747802
AT5G61770	695.283	0.391725	0.17941	2.18341	0.0290057	0.67723
AT4G23770	203.854	0.391702	0.169827	2.30647	0.0210843	0.62225
AT4G27820	1722.74	0.391462	0.156988	2.49358	0.0126463	0.523845
AT1G76620	150.138	0.390842	0.187325	2.08644	0.0369391	0.74023
AT2G24592	195.833	0.390732	0.16521	2.36506	0.0180271	0.5952
AT2G14560	15.5477	0.390726	0.123879	3.15409	0.00160998	0.190858
AT1G75335	32.7766	0.390555	0.179538	2.17534	0.0296048	0.683352
AT5G05470	531.065	0.390365	0.151612	2.57477	0.0100306	0.477222
AT3G24810	76.8371	0.390232	0.185151	2.10764	0.0350621	0.73209
AT4G34881	1981.32	0.389617	0.142997	2.72464	0.0064371	0.382606
AT1G25260	1768.55	0.389143	0.15766	2.46825	0.0135777	0.535544
AT5G09315	183.145	0.389109	0.18729	2.07757	0.037749	0.743678
AT3G16710	91.7396	0.388749	0.181103	2.14656	0.0318281	0.705239
AT1G32900	19845.8	0.388101	0.135882	2.85616	0.00428799	0.317853
AT5G42110	192.417	0.388086	0.171236	2.26639	0.0234278	0.645302
AT5G23760	376.672	0.387518	0.148104	2.61652	0.00888304	0.449256
AT1G76130	380.667	0.387365	0.152747	2.53599	0.011213	0.497102
AT2G47690	414.986	0.386459	0.150258	2.57198	0.010112	0.478675
AT5G16930	477.299	0.386407	0.163824	2.35868	0.0183401	0.5952
AT2G39560	293.961	0.38623	0.156184	2.47291	0.0134016	0.5326
AT1G19050	202.102	0.386002	0.190171	2.02976	0.0423813	0.762995
AT1G15420	671.338	0.385911	0.17467	2.20937	0.027149	0.663482
AT1G64185	30.3425	0.385882	0.181137	2.13034	0.0331439	0.719078
AT1G22030	60.5582	0.385727	0.189301	2.03763	0.0415865	0.762995
AT1G62350	71.069	0.385518	0.189396	2.03551	0.0417991	0.762995
AT2G44380	49.5447	0.385425	0.187227	2.0586	0.0395325	0.751328
AT2G18660	22.8256	0.385234	0.150272	2.56359	0.0103596	0.485342
AT1G52290	295.694	0.385014	0.155731	2.4723	0.0134245	0.5326
AT3G22850	443.777	0.384723	0.163903	2.34726	0.018912	0.597508
AT5G44575	38.6672	0.384424	0.164344	2.33915	0.0193278	0.601038
AT1G77200	45.5186	0.384131	0.189743	2.02448	0.0429204	0.762995
AT3G22550	952.535	0.384005	0.155359	2.47173	0.0134461	0.5326
AT4G35590	9.70234	0.383972	0.146249	2.62546	0.00865328	0.44526
AT1G03100	28.5935	0.383891	0.179794	2.13517	0.0327475	0.715556
AT5G27680	128.343	0.383709	0.184744	2.07697	0.0378041	0.743678
AT1G67195	260.258	0.38368	0.170164	2.25476	0.0241483	0.653243
AT2G14060	64.1643	0.383566	0.189694	2.02202	0.0431745	0.764145
AT4G39960	3177.44	0.383169	0.140104	2.7349	0.00624001	0.377639
AT3G13230	716.12	0.383091	0.17282	2.21671	0.026643	0.661665
AT5G02490	1893.82	0.38299	0.183663	2.08529	0.0370434	0.74023
AT1G52855	17.4361	0.382612	0.164574	2.32486	0.0200794	0.610261
AT5G17550	677.056	0.382324	0.13469	2.83855	0.00453187	0.327421
AT1G17665	25.7648	0.382109	0.181697	2.10301	0.0354652	0.733825
AT3G61630	299.273	0.382082	0.163319	2.33949	0.0193103	0.601038
AT3G16280	56.6774	0.382029	0.190137	2.00923	0.0445127	0.772741
AT1G12650	690.529	0.381823	0.155059	2.46244	0.0137995	0.53952
AT1G48650	4537.81	0.380993	0.128337	2.9687	0.0029906	0.260851
AT5G59480	1570.62	0.380882	0.136544	2.78945	0.00527974	0.346225
AT2G39675	238.776	0.380128	0.182298	2.0852	0.0370512	0.74023
AT2G44690	81.3056	0.380122	0.189878	2.00193	0.0452925	0.776396
AT3G09450	388.262	0.379211	0.18685	2.02949	0.0424083	0.762995
AT5G03800	347.068	0.379135	0.172754	2.19465	0.0281886	0.672172
AT5G03495	58.3172	0.379109	0.190144	1.9938	0.046174	0.777215
AT4G23220	41.7892	0.379103	0.185784	2.04055	0.0412952	0.76123
AT1G51790	186.981	0.378944	0.190161	1.99275	0.0462891	0.777215
AT5G07990	283.163	0.378412	0.186526	2.02874	0.0424845	0.762995
AT2G32390	97.2727	0.378397	0.189864	1.99299	0.0462627	0.777215
AT3G23210	496.411	0.378289	0.144398	2.61977	0.00879884	0.448448
AT5G45990	18.6147	0.378115	0.166415	2.27212	0.023079	0.641459
AT3G12970	144.679	0.377811	0.187656	2.01332	0.044081	0.770526
AT3G12340	379.099	0.376937	0.157551	2.39247	0.0167352	0.581047
AT1G65870	395.642	0.375337	0.171707	2.18592	0.0288217	0.675139
AT3G12920	780.084	0.375194	0.156278	2.40081	0.0163587	0.574144
AT3G13480	446.977	0.374992	0.15521	2.41602	0.0156911	0.568997
AT1G57630	14.6957	0.374958	0.142358	2.63391	0.00844086	0.44067
AT2G24990	741.117	0.374839	0.162405	2.30805	0.0209961	0.62225
AT1G31280	546.514	0.374785	0.178611	2.09834	0.0358755	0.73518
AT5G63135	135.047	0.374715	0.169471	2.21108	0.0270301	0.662522
AT1G18090	279.72	0.37452	0.160495	2.33353	0.0196203	0.604372
AT3G14720	1308.1	0.374389	0.132392	2.82788	0.00468578	0.331824
AT3G56090	2027.35	0.374239	0.155011	2.41428	0.0157664	0.56953
AT2G15128	50.5127	0.374097	0.188604	1.9835	0.0473115	0.778019
AT2G36880	13486.8	0.373575	0.152028	2.45728	0.0139994	0.543357
AT2G41090	2387.74	0.373547	0.167878	2.22511	0.0260738	0.658195
AT2G27840	776.468	0.373367	0.175991	2.12152	0.0338783	0.725505
AT2G34570	252.683	0.37283	0.177607	2.09918	0.0358009	0.735179
AT3G04140	1210.11	0.372657	0.166934	2.23236	0.025591	0.657557
AT4G04940	605.195	0.372296	0.176851	2.10514	0.0352789	0.73209
AT1G18330	420.833	0.372134	0.153946	2.41729	0.0156364	0.568663
AT1G05870	1913.26	0.371709	0.143766	2.58552	0.00972335	0.470668
AT5G26920	73.4592	0.371561	0.187035	1.98658	0.0469686	0.778019
AT5G44110	441.799	0.371146	0.170655	2.17483	0.0296428	0.683352
AT5G14280	48.5354	0.370744	0.188381	1.96806	0.0490612	0.78642
AT1G31660	1315.26	0.370726	0.166119	2.23169	0.0256354	0.657557
AT2G25620	486.456	0.370505	0.164106	2.25772	0.0239632	0.651684
AT1G52770	71.4555	0.370121	0.187842	1.97039	0.0487938	0.786013
AT3G01160	883.488	0.37007	0.141335	2.61839	0.00883468	0.449208
AT1G18850	418.781	0.369946	0.178431	2.07332	0.0381423	0.746051
AT3G49725	185.249	0.368581	0.164199	2.24472	0.0247859	0.654703
AT2G46430	122.125	0.368185	0.179663	2.04931	0.0404317	0.756166
AT1G32870	483.026	0.367338	0.143672	2.55679	0.0105643	0.487492
AT2G32990	280.749	0.367318	0.187154	1.96265	0.0496869	0.789218
AT4G10960	53.3848	0.367181	0.182936	2.00716	0.0447331	0.774104
AT3G13090	40.008	0.36715	0.184786	1.9869	0.0469339	0.778019
AT5G01260	1392.86	0.367038	0.143764	2.55306	0.010678	0.488526
AT5G45720	127.054	0.366781	0.180195	2.03547	0.041804	0.762995
AT1G57610	652.952	0.366487	0.158545	2.31157	0.0208015	0.620775
AT1G58170	62.1214	0.366433	0.187729	1.95193	0.0509463	0.793867
AT3G61890	1518.8	0.366337	0.176334	2.07752	0.0377536	0.743678
AT2G39200	192.442	0.366263	0.189816	1.92956	0.053661	0.799424
AT5G65860	458.128	0.366045	0.180437	2.02866	0.0424927	0.762995
AT5G66052	136.457	0.365888	0.179291	2.04076	0.0412751	0.76123
AT4G15700	50.4785	0.365728	0.188156	1.94374	0.0519263	0.798284
AT1G01340	106.809	0.365708	0.187792	1.94741	0.0514859	0.797065
AT2G28600	582.391	0.365486	0.157759	2.31674	0.0205181	0.61731
AT1G27020	453.492	0.365485	0.188956	1.93423	0.0530845	0.799358
AT1G35230	24.7233	0.365396	0.148706	2.45717	0.0140036	0.543357
AT5G61300	217.497	0.365183	0.167628	2.17853	0.0293663	0.682774
AT3G44550	53.0633	0.36484	0.178727	2.04132	0.0412187	0.76123
AT3G62460	256.862	0.36465	0.175076	2.08282	0.0372681	0.741851
AT4G17670	59.839	0.364631	0.18491	1.97194	0.0486168	0.785457
AT1G18340	322.513	0.364606	0.158185	2.30494	0.0211699	0.62225
AT3G06680	563.486	0.364248	0.169029	2.15494	0.0311667	0.699522
AT3G55120	1802.52	0.36389	0.175062	2.07863	0.0376509	0.743216
AT3G02060	1930.2	0.363749	0.119362	3.04746	0.00230785	0.225089
AT3G08730	8018.54	0.363244	0.146416	2.48091	0.0131049	0.5326
AT2G17670	266.517	0.363225	0.159747	2.27375	0.0229808	0.641178
AT1G31580	1798.26	0.363129	0.166115	2.18602	0.0288143	0.675139
AT2G35035	36.6776	0.363111	0.186781	1.94405	0.0518898	0.798284
AT3G09440	12322.7	0.362585	0.182001	1.99222	0.0463469	0.777215
AT1G78995	396.154	0.362364	0.148226	2.44466	0.0144987	0.549643
AT3G15340	20.5197	0.36208	0.171339	2.11323	0.0345811	0.730285
AT3G49670	1506.31	0.361694	0.181219	1.99589	0.045946	0.777215
AT3G57460	22.1741	0.361644	0.131576	2.74856	NA	NA
AT3G27350	1708.35	0.361526	0.145962	2.47685	0.0132548	0.5326
AT2G32240	1893.86	0.361196	0.146428	2.46672	0.0136356	0.536841
AT3G21560	1019.38	0.360309	0.157929	2.28146	0.0225212	0.637101
AT1G80750	1703.61	0.360147	0.162448	2.217	0.026623	0.661665
AT3G23605	88.8314	0.360102	0.184819	1.9484	0.0513669	0.796537
AT4G34590	467.297	0.360078	0.171061	2.10497	0.035294	0.73209
AT1G67470	186.622	0.359675	0.180809	1.98925	0.0466739	0.778019
AT1G77170	94.3832	0.359643	0.184812	1.946	0.0516552	0.798082
AT5G37550	81.8177	0.359613	0.190167	1.89103	0.0586197	0.818915
AT4G17090	8151.96	0.359455	0.140573	2.55707	0.0105558	0.487492
AT2G40765	210.554	0.359398	0.170654	2.10601	0.0352035	0.73209
AT4G12430	93.7317	0.358853	0.181435	1.97785	0.0479454	0.781142
AT2G41210	278.746	0.35854	0.152915	2.3447	0.0190424	0.597508
AT3G01290	629.461	0.357432	0.186527	1.91625	0.0553339	0.803314
AT1G07323	100.548	0.357275	0.182216	1.96073	0.0499108	0.789218
AT2G02020	151.951	0.357169	0.182172	1.96062	0.0499234	0.789218
AT5G62150	7.7795	0.356802	0.128462	2.77748	0.00547817	0.350516
AT4G08300	138.462	0.356697	0.18115	1.96907	0.0489454	0.78642
AT4G12130	294.257	0.356557	0.148446	2.40193	0.016309	0.574144
AT1G16640	31.8418	0.356238	0.186806	1.90699	0.0565218	0.808658
AT1G16280	322.077	0.356065	0.162503	2.19112	0.0284428	0.673616
AT4G39830	22.2802	0.355353	0.177769	1.99896	0.0456124	0.776794
AT3G16050	137.681	0.35532	0.181119	1.9618	0.0497855	0.789218
AT1G51100	784.009	0.355088	0.141969	2.50117	0.0123782	0.516448
AT2G20450	2449.27	0.354989	0.161521	2.19778	0.0279645	0.670679
AT4G02390	369.972	0.35479	0.14242	2.49115	0.012733	0.525562
AT3G56710	17.8009	0.35408	0.167584	2.11285	0.0346134	0.730285
AT3G09040	79.6435	0.353796	0.187554	1.88638	0.0592443	0.818915
AT3G11950	166.331	0.353778	0.166946	2.11912	0.0340803	0.726178
AT5G15740	1388.78	0.353401	0.153299	2.3053	0.0211497	0.62225
AT5G05990	350.653	0.353253	0.171559	2.05908	0.0394869	0.751328
AT4G01790	52.2302	0.35319	0.189262	1.86614	0.0620214	0.828037
AT1G80110	156.476	0.353108	0.187292	1.88533	0.0593853	0.818915
AT4G19191	25.0851	0.352694	0.178846	1.97205	0.0486035	0.785457
AT3G19830	1388.24	0.352415	0.139528	2.52577	0.0115446	0.504034
AT3G20370	1225.78	0.352346	0.130072	2.70886	0.00675145	0.38688
AT4G04223	107.413	0.352236	0.181525	1.94042	0.0523285	0.798284
AT3G44280	257.675	0.351701	0.165923	2.11967	0.0340343	0.726178
AT1G55690	1301.22	0.35152	0.160626	2.18843	0.028638	0.674003
AT5G55920	2239.23	0.350962	0.170034	2.06406	0.0390118	0.747446
AT2G29260	42.2547	0.350224	0.1888	1.855	0.063596	0.831307
AT4G38100	994.048	0.350045	0.174472	2.00631	0.044823	0.774104
AT1G52200	126.394	0.349901	0.188086	1.86032	0.0628402	0.830813
AT3G21080	31.0672	0.349841	0.181673	1.92566	0.0541469	0.801944
AT4G26150	1033.91	0.349835	0.186288	1.87792	0.0603917	0.820594
AT1G47500	1487.79	0.349306	0.152522	2.2902	0.02201	0.631374
AT3G55640	416.515	0.349197	0.139263	2.50747	0.0121601	0.51261
AT5G17220	332.306	0.348596	0.182855	1.90641	0.056597	0.809062
AT4G17695	281.551	0.348561	0.164097	2.12411	0.0336606	0.725143
AT3G51660	97.8693	0.348536	0.187666	1.85722	0.0632803	0.830813
AT1G19440	597.604	0.348381	0.144453	2.41173	0.0158769	0.570638
AT1G22770	461.543	0.347984	0.141776	2.45446	0.0141095	0.543533
AT5G52640	1820.3	0.34778	0.178503	1.94831	0.0513775	0.796537
AT1G04247	58.148	0.347551	0.182847	1.90077	0.0573319	0.811344
AT5G42210	43.6234	0.347123	0.18952	1.83159	0.0670127	0.840962
AT4G25640	3000.37	0.346515	0.104623	3.31204	0.000926173	0.148305
AT5G48430	19.5415	0.346303	0.156589	2.21154	0.0269981	0.662522
AT1G01060	13265.8	0.346294	0.128981	2.68484	0.0072565	0.406534
AT3G13940	472.798	0.346056	0.159157	2.17431	0.0296819	0.683352
AT1G60270	787.959	0.345951	0.164014	2.10927	0.0349209	0.73209
AT4G27940	640.067	0.34551	0.174723	1.97747	0.0479883	0.781248
AT1G60620	278.575	0.345291	0.170876	2.02071	0.0433099	0.764857
AT3G48100	39.0268	0.344988	0.189406	1.82142	0.0685435	0.842347
AT5G15970	356.208	0.344893	0.190144	1.81385	0.0697013	0.846883
AT5G05365	50.9636	0.344754	0.188927	1.8248	0.0680309	0.840962
AT3G01820	1027.74	0.344309	0.143422	2.40066	0.0163654	0.574144
AT3G23620	1231.72	0.344097	0.162697	2.11495	0.0344338	0.730285
AT2G31360	642.602	0.343963	0.161575	2.12881	0.0332696	0.720349
AT4G32920	2206.42	0.343656	0.182014	1.88808	0.0590159	0.818915
AT1G05820	105.652	0.343562	0.178931	1.92008	0.0548481	0.802885
AT4G13410	245.418	0.343511	0.170758	2.01169	0.044253	0.770526
AT3G04770	333.984	0.343484	0.185345	1.85322	0.0638512	0.831307
AT5G02270	1306.82	0.343257	0.132801	2.58476	0.00974479	0.470668
AT1G55320	629.703	0.342836	0.166525	2.05877	0.0395166	0.751328
AT3G51330	39.0897	0.342739	0.187924	1.82382	0.06818	0.840962
AT3G21530	581.077	0.342588	0.151457	2.26195	0.0237003	0.649848
AT5G42830	90.1442	0.342368	0.184138	1.85931	0.0629838	0.830813
AT5G43970	704.373	0.342264	0.14718	2.32548	0.0200461	0.610113
AT3G24750	36.3291	0.341997	0.161203	2.12152	0.0338779	0.725505
AT2G17820	1057.59	0.341529	0.125409	2.72333	0.00646279	0.382684
AT5G26260	106.143	0.341484	0.183979	1.85611	0.0634383	0.831259
AT1G78070	1716.07	0.341423	0.162093	2.10634	0.0351746	0.73209
AT3G61640	228.57	0.341187	0.160073	2.13144	0.033053	0.71856
AT5G40140	149.851	0.341134	0.181168	1.88297	0.0597042	0.819907
AT3G58270	113.589	0.341051	0.189571	1.79907	0.0720076	0.851501
AT1G65560	351.855	0.341046	0.181181	1.88234	0.0597893	0.819907
AT2G45280	213.116	0.340948	0.176389	1.93293	0.0532449	0.799358
AT5G19300	361.319	0.340813	0.169604	2.00946	0.0444884	0.772741
AT1G79075	20.5626	0.34056	0.174452	1.95217	0.0509175	0.793867
AT5G62440	739.381	0.340505	0.166999	2.03897	0.0414535	0.762503
AT1G63420	352.037	0.340114	0.153576	2.21463	0.0267857	0.662522
AT3G57450	162.129	0.34002	0.175127	1.94156	0.0521899	0.798284
AT4G38400	167.245	0.339319	0.183085	1.85334	0.0638341	0.831307
AT2G39210	425.091	0.338953	0.168511	2.01146	0.0442773	0.770526
AT3G44110	10170.6	0.338875	0.149232	2.2708	0.023159	0.642018
AT3G07520	157.089	0.338871	0.169725	1.99659	0.0458703	0.777215
AT3G04130	199.198	0.338859	0.167221	2.02642	0.0427222	0.762995
AT1G30840	17.2006	0.338263	0.174241	1.94136	0.052215	0.798284
AT1G27910	524.05	0.337992	0.13746	2.45884	0.0139385	0.543357
AT5G23510	89.2361	0.337858	0.18969	1.7811	0.0748954	0.859209
AT2G38640	125.813	0.337855	0.179089	1.88651	0.0592258	0.818915
AT2G15390	57.0446	0.337744	0.172059	1.96295	0.0496516	0.789218
AT2G41940	938.588	0.337463	0.165596	2.03787	0.0415628	0.762995
AT2G43200	152.977	0.33707	0.176888	1.90556	0.0567074	0.809562
AT1G79150	1024.35	0.33693	0.179895	1.87293	0.061078	0.826265
AT3G13380	152.216	0.336638	0.184333	1.82625	0.0678133	0.840962
AT1G34418	523.101	0.336574	0.139007	2.42127	0.0154665	0.566335
AT5G08180	1727.41	0.336247	0.161314	2.08443	0.0371214	0.740543
AT1G07350	1501.79	0.336149	0.16352	2.0557	0.0398116	0.753295
AT5G57120	1657.33	0.3359	0.150683	2.22918	0.0258017	0.657557
AT3G22470	88.6144	0.335841	0.185285	1.81256	0.0698993	0.847492
AT1G66070	726.862	0.335739	0.172864	1.94222	0.0521107	0.798284
AT1G19490	332.07	0.33572	0.177173	1.89487	0.0581098	0.816618
AT4G21850	201.37	0.335655	0.188226	1.78325	0.0745453	0.859209
AT4G36710	166.211	0.335589	0.174915	1.91859	0.0550367	0.803314
AT5G01040	176.585	0.335562	0.190138	1.76483	0.077592	0.866406
AT2G20980	149.21	0.335227	0.186324	1.79916	0.0719939	0.851501
AT5G06110	1744.77	0.33521	0.149811	2.23756	0.0252496	0.656201
AT1G63530	53.9747	0.335071	0.190108	1.76253	0.0779796	0.866406
AT1G10470	1226.53	0.335037	0.151544	2.21082	0.027048	0.662522
AT1G68550	667.092	0.334862	0.184503	1.81494	0.0695325	0.846883
AT4G36090	331.562	0.33435	0.16769	1.99387	0.0461667	0.777215
AT2G40430	2122.71	0.334236	0.15073	2.21745	0.0265922	0.661665
AT4G29530	98.5672	0.334194	0.182485	1.83135	0.0670484	0.840962
AT1G19450	3873.06	0.333922	0.153094	2.18116	0.0291714	0.67962
AT3G13880	49.97	0.33371	0.190142	1.75506	0.0792485	0.866406
AT5G54710	514.568	0.333514	0.172435	1.93414	0.0530964	0.799358
AT1G66080	136.309	0.332729	0.17704	1.8794	0.0601902	0.819907
AT2G23910	37.6732	0.332701	0.167051	1.99161	0.0464137	0.777215
AT2G44940	176.033	0.332612	0.189672	1.75362	0.0794963	0.866406
AT5G52760	17.3772	0.332575	0.134285	2.47664	0.0132625	0.5326
AT3G05690	281.325	0.332038	0.169705	1.95656	0.0503997	0.791674
AT1G22180	81.3346	0.331615	0.186586	1.77727	0.0755233	0.862057
AT4G23010	309.569	0.331348	0.164693	2.01191	0.0442291	0.770526
AT4G33040	214.586	0.331157	0.179562	1.84424	0.0651478	0.833128
AT4G23550	52.9016	0.331043	0.190008	1.74226	0.0814635	0.871401
AT1G69880	86.9665	0.330599	0.187651	1.76178	0.0781072	0.866406
AT5G38020	94.6796	0.330268	0.185899	1.7766	0.0756338	0.862524
AT1G04240	466.495	0.330146	0.133211	2.47836	0.0131986	0.5326
AT5G08260	496.552	0.330119	0.174482	1.892	0.0584907	0.818915
AT1G78930	204.988	0.329698	0.172468	1.91165	0.0559215	0.806176
AT5G25995	9.38001	0.329632	0.148859	2.21439	0.0268021	0.662522
AT1G33415	127.123	0.329537	0.180704	1.82363	0.0682082	0.840962
AT1G14450	50.753	0.329354	0.189568	1.73739	0.082318	0.871401
AT4G12320	1891.47	0.328792	0.143969	2.28377	0.022385	0.63614
AT4G31790	560.918	0.328683	0.170519	1.92755	0.0539114	0.800892
AT3G06890	21.2374	0.328595	0.160391	2.04871	0.0404905	0.756166
AT4G14580	26.8908	0.328341	0.183779	1.78661	0.0740013	0.856905
AT1G26340	272.517	0.328035	0.174479	1.88009	0.0600963	0.819907
AT2G17580	496.853	0.327894	0.16218	2.02179	0.0431984	0.764145
AT1G24530	633.457	0.327357	0.17628	1.85703	0.063307	0.830813
AT2G44860	1082.65	0.327313	0.160847	2.03493	0.0418578	0.762995
AT1G31840	19.4627	0.327266	0.174277	1.87785	0.0604022	0.820594
AT1G01970	1337.2	0.327255	0.1193	2.74313	0.00608568	0.375231
AT5G22100	442.706	0.32655	0.181943	1.79479	0.0726864	0.85319
AT1G28680	118.851	0.326318	0.181481	1.79808	0.0721639	0.851501
AT1G67365	31.85	0.326103	0.187342	1.74068	0.0817396	0.871401
AT1G67690	299.742	0.325993	0.157301	2.07241	0.0382269	0.746076
AT2G01400	60.7773	0.325989	0.189987	1.71585	0.0861896	0.876479
AT2G44600	126.27	0.32596	0.176923	1.84238	0.0654202	0.833303
AT4G26230	1429.35	0.325803	0.153471	2.12289	0.0337629	0.725505
AT1G14350	422.194	0.325591	0.153254	2.12452	0.033627	0.725143
AT1G06790	209.189	0.325511	0.182045	1.78808	0.0737635	0.856132
AT1G73805	26.0801	0.325327	0.150629	2.15979	0.0307886	0.693379
AT4G02850	337.617	0.325284	0.167613	1.94069	0.0522963	0.798284
AT3G25013	78.3323	0.325241	0.185413	1.75415	0.0794052	0.866406
AT1G25360	51.7608	0.324757	0.188007	1.72737	0.084102	0.873336
AT2G31305	197.739	0.324678	0.172574	1.88138	0.0599203	0.819907
AT5G24205	72.8898	0.324619	0.185894	1.74626	0.0807665	0.870705
AT5G67240	1247.64	0.324544	0.152493	2.12826	0.0333159	0.720625
AT4G34610	1436.38	0.324472	0.144629	2.24347	0.0248663	0.654703
AT4G30610	911.952	0.324419	0.127305	2.54836	0.0108229	0.490196
AT1G63650	204.572	0.324365	0.182117	1.78109	0.0748984	0.859209
AT3G08520	327.44	0.324139	0.175495	1.847	0.0647473	0.833128
AT2G09795	276.891	0.324124	0.162715	1.99197	0.0463741	0.777215
AT5G59350	532.162	0.324121	0.157655	2.05588	0.0397938	0.753295
AT1G23280	1203.11	0.324041	0.171565	1.88873	0.058928	0.818915
AT1G13330	67.1424	0.323904	0.190072	1.70412	0.0883595	0.876933
AT4G19550	78.5555	0.323514	0.189755	1.7049	0.0882125	0.876933
AT4G33050	615.762	0.323307	0.171471	1.88549	0.0593631	0.818915
AT2G24050	1641.46	0.323213	0.16552	1.95271	0.0508538	0.793867
AT5G05270	2175.72	0.322962	0.159054	2.03052	0.042304	0.762995
AT5G41170	50.1224	0.322877	0.190132	1.69817	0.0894758	0.878137
AT2G35380	13.948	0.322579	0.15256	2.11444	0.0344775	0.730285
AT4G27510	36.8026	0.322017	0.185231	1.73846	0.0821297	0.871401
AT5G17040	38.9372	0.321867	0.180474	1.78345	0.0745124	0.859209
AT5G49560	118.859	0.321229	0.186692	1.72063	0.0853175	0.874427
AT5G43910	136.255	0.321101	0.17724	1.81168	0.0700363	0.848543
AT5G10330	466.858	0.320973	0.154235	2.08107	0.0374274	0.741932
AT5G42040	16.5678	0.320804	0.171285	1.87292	0.0610793	0.826265
AT1G69680	196.246	0.320709	0.162255	1.97657	0.0480898	0.781428
AT2G14460	138.741	0.320601	0.187071	1.71379	0.086568	0.876515
AT2G29530	119.392	0.32057	0.18537	1.72936	0.083745	0.873336
AT5G66130	136.26	0.320447	0.185852	1.7242	0.0846709	0.87435
AT1G59860	55.6461	0.320319	0.18615	1.72076	0.0852952	0.874427
AT4G03180	306.945	0.320247	0.167176	1.91563	0.0554125	0.80342
AT1G52315	77.0983	0.319989	0.187005	1.71113	0.0870579	0.876515
AT4G26850	28900.8	0.319942	0.125244	2.55454	0.0106327	0.487492
AT4G05010	68.1282	0.31979	0.189495	1.68759	0.0914898	0.883051
AT1G74310	714.817	0.319543	0.178392	1.79124	0.0732547	0.853239
AT3G27570	1298.47	0.319445	0.144373	2.21263	0.0269234	0.662522
AT2G43150	965.509	0.319439	0.165498	1.93017	0.0535864	0.799358
AT5G52830	32.4382	0.318572	0.175447	1.81578	0.0694042	0.846655
AT4G20390	38.241	0.318292	0.171301	1.85809	0.063156	0.830813
AT3G09970	844.592	0.318286	0.155016	2.05324	0.0400492	0.756111
AT1G68740	297.166	0.318115	0.148989	2.13516	0.0327481	0.715556
AT4G16140	720.395	0.318099	0.154027	2.06522	0.0389024	0.747446
AT1G09467	73.0538	0.317945	0.190169	1.67191	0.0945417	0.890362
AT5G61370	50.289	0.317593	0.185547	1.71166	0.0869595	0.876515
AT4G36240	222.081	0.317151	0.168839	1.87842	0.0603235	0.820594
AT1G58380	1328.49	0.317111	0.162698	1.94908	0.0512856	0.796537
AT5G22320	678.789	0.317033	0.169996	1.86494	0.0621897	0.828037
AT2G15310	61.0201	0.316907	0.189098	1.67588	0.0937612	0.888604
AT5G11410	101.222	0.316548	0.189918	1.66677	0.0955611	0.892477
AT3G02320	473.119	0.316369	0.150312	2.10475	0.0353131	0.73209
AT1G79640	213.984	0.316255	0.169581	1.86493	0.0621916	0.828037
AT3G07050	2134.95	0.316169	0.172723	1.8305	0.0671754	0.840962
AT4G29050	14.3837	0.316028	0.164886	1.91664	0.0552831	0.803314
AT3G24440	724.685	0.316019	0.142523	2.21732	0.0266014	0.661665
AT2G25000	330.198	0.315779	0.172576	1.8298	0.0672801	0.840962
AT2G47370	356.806	0.315761	0.149406	2.11345	0.0345625	0.730285
AT5G63090	97.7206	0.315754	0.184598	1.7105	0.0871735	0.876515
AT2G46450	3662.95	0.315723	0.123514	2.55617	0.0105833	0.487492
AT1G30080	13.3323	0.315682	0.131554	2.39964	0.0164114	0.574144
AT1G22960	260.536	0.315581	0.158744	1.98799	0.046813	0.778019
AT1G56660	401.156	0.31533	0.153969	2.04802	0.0405585	0.756607
AT1G07840	558.314	0.315198	0.150239	2.09797	0.0359076	0.73518
AT5G60540	869.44	0.315066	0.140765	2.23824	0.0252056	0.656201
AT1G67360	708.576	0.315015	0.162698	1.93619	0.0528443	0.799358
AT3G52950	886.207	0.31493	0.140192	2.24642	0.0246774	0.654703
AT1G56045	754.614	0.31478	0.157246	2.00184	0.0453021	0.776396
AT5G06430	165.679	0.314623	0.168749	1.86444	0.0622599	0.828215
AT3G62260	466.542	0.314564	0.169342	1.85757	0.0632306	0.830813
AT2G28510	345.366	0.314332	0.160925	1.95328	0.0507866	0.793867
AT4G16695	232.161	0.314238	0.167408	1.87708	0.0605074	0.821194
AT5G35735	135.802	0.31415	0.188934	1.66275	0.096362	0.892627
AT1G07050	32.7904	0.313986	0.181002	1.73471	0.0827922	0.871401
AT1G61870	1102.13	0.313944	0.163999	1.91431	0.0555811	0.803641
AT1G34420	34.3975	0.313633	0.182482	1.71871	0.0856679	0.874637
AT4G38080	105.591	0.313594	0.190036	1.65018	0.098907	0.900294
AT2G16710	166.304	0.313349	0.16649	1.88208	0.0598246	0.819907
AT3G44590	844.746	0.313349	0.1667	1.87972	0.0601468	0.819907
AT2G37310	96.157	0.313306	0.183894	1.70373	0.088431	0.877226
AT3G03920	1153.77	0.313249	0.154412	2.02866	0.042493	0.762995
AT2G17770	20.7115	0.313187	0.175296	1.78662	0.0739992	0.856905
AT1G12990	366.667	0.312706	0.150752	2.07431	0.0380508	0.745621
AT1G52890	54.7109	0.312677	0.184166	1.6978	0.0895449	0.878137
AT2G38210	393.894	0.312524	0.157111	1.9892	0.0466795	0.778019
AT3G45070	25.037	0.312326	0.174653	1.78827	0.0737328	0.856132
AT3G60360	562.525	0.312129	0.178864	1.74506	0.0809751	0.870705
AT1G15100	321.56	0.311975	0.174651	1.78627	0.0740549	0.857064
AT2G20721	39.0906	0.311885	0.18295	1.70475	0.0882412	0.876933
AT1G69730	575.032	0.311581	0.157747	1.97519	0.0482467	0.782486
AT5G01410	14175.2	0.311549	0.106609	2.92234	0.00347409	0.283435
AT1G73400	120.78	0.311462	0.181846	1.71278	0.0867531	0.876515
AT1G04945	242.552	0.311443	0.161345	1.93029	0.053571	0.799358
AT2G36970	337.076	0.311316	0.147572	2.10958	0.0348945	0.73209
AT2G21350	20.6584	0.311007	0.173433	1.79324	0.0729353	0.853239
AT3G26360	238.468	0.310765	0.162433	1.91319	0.0557235	0.804616
AT5G39350	98.7455	0.310694	0.178958	1.73613	0.0825414	0.871401
AT4G34760	536.958	0.310693	0.156224	1.98877	0.0467264	0.778019
AT2G23040	49.0242	0.310665	0.189741	1.63731	0.101566	0.900711
AT5G14700	151.993	0.310658	0.177213	1.75302	0.0795993	0.866406
AT5G40010	10.0974	0.310438	0.121817	2.5484	0.010822	0.490196
AT1G63730	46.1349	0.310192	0.187709	1.65251	0.0984304	0.899115
AT2G05914	72.4344	0.310081	0.188911	1.64142	0.100711	0.900711
AT5G15940	17.1015	0.310071	0.17308	1.79149	0.0732143	0.853239
AT4G21400	299.189	0.309783	0.18931	1.63638	0.101761	0.900711
AT1G07330	24.1553	0.309751	0.180714	1.71404	0.086522	0.876515
AT1G54380	578.882	0.309724	0.16081	1.92602	0.0541015	0.801944
AT1G74453	67.5348	0.30958	0.189514	1.63355	0.102354	0.900711
AT3G13845	118.374	0.309431	0.184037	1.68135	0.0926946	0.886735
AT5G57450	18.5211	0.308932	0.165416	1.86761	0.0618159	0.828037
AT5G26880	953.14	0.308909	0.122332	2.52517	0.0115643	0.504034
AT2G19650	772.067	0.308847	0.137221	2.25072	0.0244031	0.654141
AT2G29180	453.257	0.308813	0.146009	2.11502	0.0344278	0.730285
AT4G15820	214.098	0.308731	0.174777	1.76643	0.0773243	0.866406
AT2G43700	75.2492	0.308659	0.189879	1.62556	0.104044	0.901734
AT5G48010	103.504	0.308657	0.183813	1.67919	0.0931157	0.888604
AT3G07230	686.318	0.308487	0.169186	1.82336	0.068249	0.840962
AT3G59810	271.824	0.308443	0.157645	1.95656	0.0503989	0.791674
AT5G62370	191.399	0.30834	0.171449	1.79844	0.0721078	0.851501
AT4G19450	1572.34	0.307516	0.130175	2.36232	0.0181608	0.5952
AT1G61380	507.468	0.307464	0.1518	2.02546	0.0428204	0.762995
AT1G08580	779.836	0.307405	0.178001	1.72698	0.0841711	0.873336
AT1G11545	230.985	0.307357	0.184373	1.66704	0.0955066	0.892477
AT1G09800	155.823	0.306877	0.17977	1.70705	0.0878121	0.876933
AT3G21670	5586.1	0.306739	0.139009	2.20661	0.0273416	0.663529
AT3G24840	229.901	0.306383	0.161514	1.89695	0.057835	0.814282
AT3G24080	1955.29	0.306297	0.149578	2.04773	0.040586	0.756607
AT1G16130	40.0061	0.306196	0.187761	1.63077	0.102939	0.900711
AT4G28450	827.841	0.305919	0.164337	1.86154	0.0626684	0.83056
AT3G23810	10783.7	0.305834	0.172777	1.77011	0.0767086	0.865662
AT5G05430	53.5741	0.305829	0.187023	1.63525	0.101997	0.900711
AT5G22060	2696.47	0.305768	0.150783	2.02787	0.0425737	0.762995
AT1G61730	608.296	0.305608	0.171578	1.78116	0.0748858	0.859209
AT3G57965	62.0574	0.305447	0.188417	1.62113	0.104991	0.903959
AT4G23750	379.128	0.304923	0.189195	1.61169	0.10703	0.905616
AT1G36622	32.9619	0.304703	0.1767	1.72441	0.0846341	0.87435
AT3G12860	263.158	0.3046	0.172472	1.76609	0.0773812	0.866406
AT1G28395	449.185	0.30418	0.165504	1.8379	0.0660766	0.835478
AT3G18950	318.504	0.304175	0.187825	1.61946	0.105348	0.903959
AT1G52620	154.458	0.303877	0.175451	1.73198	0.0832769	0.873336
AT2G06925	149.109	0.303532	0.188202	1.6128	0.106789	0.905616
AT2G19385	404.42	0.303249	0.157835	1.92131	0.054693	0.802714
AT3G59330	136.008	0.303173	0.175112	1.73131	0.0833969	0.873336
AT5G51050	231.913	0.303115	0.172921	1.75291	0.0796178	0.866406
AT3G25940	195.687	0.302721	0.173705	1.74273	0.081381	0.871401
AT5G61020	3432.5	0.302582	0.153756	1.96793	0.0490757	0.78642
AT1G01210	274.867	0.302517	0.158877	1.90409	0.0568981	0.810043
AT1G26260	102.827	0.302053	0.180268	1.67558	0.0938214	0.888604
AT4G12330	8.77395	0.302049	0.143806	2.10039	0.0356948	0.73504
AT1G58602	3025.74	0.302019	0.152064	1.98613	0.0470185	0.778019
AT5G47510	40.5596	0.302011	0.188094	1.60564	0.108353	0.907114
AT5G19750	948.282	0.301995	0.151319	1.99576	0.0459604	0.777215
AT4G18750	137.095	0.301528	0.185335	1.62694	0.10375	0.901552
AT1G78990	36.4222	0.301238	0.183787	1.63906	0.101201	0.900711
AT1G61980	304.573	0.301111	0.167215	1.80074	0.0717435	0.851501
AT5G50640	60.3883	0.301103	0.189068	1.59257	0.111257	0.910793
AT1G79200	241.997	0.301084	0.180098	1.67178	0.0945675	0.890362
AT2G47780	124.058	0.301038	0.176916	1.70159	0.0888322	0.877226
AT1G04880	107.026	0.301025	0.178885	1.68278	0.0924169	0.88478
AT5G19820	5027.16	0.300998	0.134273	2.24169	0.0249812	0.654739
AT1G22270	401.475	0.300929	0.166443	1.808	0.0706064	0.851267
AT2G41140	2389.89	0.300894	0.120899	2.4888	0.0128175	0.525859
AT3G12700	153.573	0.300804	0.182994	1.64379	0.100219	0.900711
AT2G28720	98.7798	0.300309	0.183671	1.63503	0.102042	0.900711
AT1G08430	22.5072	0.299859	0.173594	1.72736	0.0841036	0.873336
AT5G46790	561.185	0.299709	0.15312	1.95735	0.0503067	0.791371
AT5G01100	47.4891	0.299703	0.190155	1.5761	0.115002	0.917739
AT2G47990	395.434	0.29962	0.183459	1.63317	0.102434	0.900711
AT5G48240	756.888	0.2996	0.172327	1.73856	0.0821124	0.871401
AT1G13830	20.4479	0.299579	0.176054	1.70163	0.088824	0.877226
AT1G76980	88.0966	0.299499	0.188978	1.58483	0.113004	0.914078
AT5G53486	126.46	0.299224	0.176165	1.69854	0.0894061	0.878137
AT3G18900	28.5578	0.299119	0.185884	1.60917	0.107579	0.905616
AT5G40970	89.4022	0.298961	0.184928	1.61663	0.105957	0.904281
AT3G18600	1333.96	0.298924	0.174868	1.70943	0.087372	0.876933
AT1G75040	157.382	0.298669	0.183863	1.62441	0.104289	0.902675
AT5G52820	1120.59	0.298645	0.170673	1.74981	0.0801504	0.869457
AT1G55990	19.0323	0.298538	0.161254	1.85135	0.0641195	0.831307
AT2G27580	527.789	0.298409	0.137888	2.16414	0.0304534	0.68928
AT1G14040	120.228	0.298384	0.183498	1.62609	0.103931	0.901703
AT1G60080	287.588	0.298033	0.17273	1.72543	0.0844508	0.87435
AT3G63160	1892.51	0.297941	0.166449	1.78998	0.0734566	0.854327
AT5G13580	33.7539	0.297817	0.181874	1.6375	0.101527	0.900711
AT5G27120	2912.97	0.29764	0.170226	1.7485	0.080377	0.870514
AT1G27760	3390	0.297421	0.132641	2.24231	0.0249415	0.654739
AT2G29980	1408.99	0.297379	0.133398	2.22926	0.0257963	0.657557
AT4G17760	45.228	0.297273	0.188721	1.5752	0.115211	0.918646
AT4G28310	272.584	0.297187	0.173142	1.71643	0.0860828	0.876479
AT5G06510	71.4461	0.297116	0.18999	1.56385	0.117854	0.922285
AT4G28200	1275.31	0.297024	0.151488	1.96071	0.0499133	0.789218
AT4G35270	1116.6	0.296851	0.129876	2.28564	0.0222751	0.63614
AT3G56950	286.379	0.296848	0.149663	1.98344	0.0473186	0.778019
AT3G51870	1164.7	0.296636	0.155873	1.90306	0.0570322	0.810043
AT5G61350	182.88	0.296445	0.170652	1.73713	0.0823644	0.871401
AT2G37040	9989.68	0.296295	0.175118	1.69197	0.0906523	0.881089
AT1G58235	211.129	0.296293	0.169917	1.74376	0.0812018	0.871332
AT2G01860	268.106	0.29607	0.178113	1.66226	0.096461	0.892627
AT4G32890	68.2026	0.295885	0.188324	1.57115	0.116148	0.920363
AT2G27590	240.587	0.295871	0.164909	1.79415	0.0727893	0.853239
AT2G24390	239.63	0.295805	0.155089	1.90733	0.0564783	0.808658
AT2G26010	27.7216	0.295733	0.163327	1.81068	0.070191	0.849936
AT5G02470	235.634	0.295679	0.166663	1.77412	0.0760432	0.863796
AT4G25700	5915.75	0.295596	0.111382	2.6539	0.00795686	0.429823
AT1G53470	92.2293	0.295379	0.187857	1.57236	0.115868	0.920363
AT5G58990	469.281	0.29535	0.132896	2.22241	0.0262559	0.660719
AT3G12270	780.713	0.295325	0.170648	1.73061	0.0835213	0.873336
AT5G48830	1051.69	0.29515	0.153278	1.92559	0.0541556	0.801944
AT1G70630	117.448	0.295024	0.179824	1.64062	0.100876	0.900711
AT4G11290	48.3169	0.29502	0.188243	1.56723	0.117061	0.921473
AT5G62990	186.47	0.295015	0.163105	1.80874	0.0704919	0.8507
AT5G55850	1086.91	0.29494	0.143914	2.04942	0.0404207	0.756166
AT1G33720	131.256	0.294562	0.190022	1.55015	0.121106	0.925085
AT2G31410	1699.19	0.29447	0.146688	2.00746	0.0447004	0.774104
AT1G26470	262.545	0.294399	0.15473	1.90266	0.0570847	0.810043
AT4G32720	1787.23	0.294306	0.153436	1.9181	0.0550986	0.803314
AT5G07100	77.2658	0.294251	0.190171	1.5473	0.121791	0.925702
AT5G49410	47.0028	0.294103	0.190011	1.54782	0.121667	0.925702
AT4G38620	440.941	0.293837	0.148119	1.9838	0.0472787	0.778019
AT1G75170	745.053	0.293781	0.175153	1.67728	0.0934871	0.888604
AT5G25757	454.986	0.293771	0.155512	1.88906	0.0588838	0.818915
AT2G16500	8189.67	0.293734	0.142455	2.06194	0.0392136	0.748583
AT1G68490	809.942	0.293715	0.142941	2.0548	0.0398985	0.754275
AT5G52850	72.2442	0.293497	0.189321	1.55026	0.12108	0.925085
AT5G08620	1261.43	0.293392	0.162799	1.80218	0.0715174	0.851501
AT5G57000	137.304	0.293263	0.174927	1.67649	0.0936419	0.888604
AT4G36990	685.266	0.293255	0.179713	1.63179	0.102724	0.900711
AT5G48250	138.263	0.292945	0.180172	1.62592	0.103967	0.901703
AT3G16030	129.347	0.292922	0.17547	1.66936	0.0950464	0.892477
AT1G34750	133.419	0.292887	0.17638	1.66055	0.0968043	0.892627
AT5G15410	5446.94	0.292859	0.119274	2.45534	0.0140751	0.543533
AT3G48800	408.362	0.292756	0.158572	1.8462	0.0648628	0.833128
AT3G49990	1187.66	0.292614	0.158024	1.8517	0.0640682	0.831307
AT4G19440	340.69	0.292556	0.169208	1.72897	0.0838149	0.873336
AT5G20160	1711.52	0.292541	0.169252	1.72844	0.0839094	0.873336
AT5G58380	770.887	0.292374	0.149931	1.95005	0.0511697	0.796191
AT5G59900	124.252	0.292243	0.178909	1.63348	0.102369	0.900711
AT2G45900	288.417	0.291985	0.179416	1.62742	0.103647	0.901552
AT1G49410	718.198	0.291909	0.16435	1.77615	0.0757083	0.862524
AT4G01590	1068.83	0.291903	0.164156	1.77821	0.07537	0.861522
AT4G19120	665.732	0.291859	0.168605	1.73102	0.0834488	0.873336
AT5G46170	654.461	0.29183	0.142965	2.04127	0.0412243	0.76123
AT2G36930	989.292	0.291709	0.151683	1.92315	0.0544611	0.802389
AT3G18130	3142.64	0.29168	0.172651	1.68942	0.0911385	0.882472
AT3G47480	40.3383	0.291453	0.181966	1.60169	0.109223	0.907226
AT5G47590	78.3664	0.291453	0.186946	1.55902	0.118991	0.922453
AT3G44430	531.42	0.291327	0.156967	1.85597	0.0634572	0.831259
AT5G08200	463.574	0.291301	0.143989	2.02307	0.0430655	0.763684
AT2G28105	87.1905	0.29113	0.189265	1.53821	0.123996	0.925702
AT3G58590	43.0247	0.2909	0.189895	1.5319	0.125547	0.925702
AT1G78100	975.293	0.290891	0.131791	2.20722	0.0272988	0.663529
AT1G52630	234.981	0.290773	0.169772	1.71272	0.0867637	0.876515
AT5G59200	30.5061	0.290736	0.187893	1.54735	0.121779	0.925702
AT2G47490	2318	0.290612	0.118715	2.44797	0.0143662	0.549643
AT1G76120	304.22	0.290538	0.178365	1.6289	0.103335	0.900926
AT2G19470	1002.11	0.290157	0.117182	2.47613	0.0132815	0.5326
AT1G29418	151.775	0.289964	0.177483	1.63376	0.10231	0.900711
AT5G04410	1967.61	0.28993	0.135083	2.1463	0.0318487	0.705239
AT4G20980	3545.65	0.28992	0.144931	2.0004	0.0454568	0.776794
AT5G41010	253.488	0.289914	0.182011	1.59284	0.111196	0.910793
AT3G21220	660.945	0.28984	0.140228	2.06691	0.0387422	0.747446
AT1G56130	64.4755	0.289688	0.189817	1.52614	0.126974	0.926198
AT5G60800	167.118	0.289473	0.184755	1.56679	0.117163	0.921605
AT2G18220	890.029	0.289437	0.1595	1.81466	0.0695769	0.846883
AT4G25630	1912.07	0.28936	0.182596	1.5847	0.113034	0.914078
AT3G24000	87.7056	0.289258	0.181973	1.58956	0.111933	0.911896
AT4G39580	19.5186	0.28913	0.173903	1.6626	0.0963931	0.892627
AT3G59980	907.301	0.289072	0.136116	2.12372	0.0336938	0.725143
AT3G03780	30972.8	0.289001	0.1792	1.61273	0.106803	0.905616
AT4G14090	233.524	0.288985	0.189373	1.52601	0.127008	0.926198
AT4G05450	247.368	0.288915	0.175741	1.64398	0.10018	0.900711
AT2G37990	1307.52	0.288862	0.160253	1.80254	0.0714605	0.851501
AT2G08435	6.70796	0.288798	0.130127	2.21935	0.0264631	0.661665
AT2G21840	20.166	0.288629	0.170975	1.68814	0.091385	0.883051
AT2G03090	801.929	0.288574	0.173064	1.66744	0.0954268	0.892477
AT1G20720	218.416	0.288571	0.17577	1.64176	0.10064	0.900711
AT2G32220	183.608	0.288556	0.188552	1.53038	0.125924	0.925702
AT5G50890	142.173	0.288491	0.18893	1.52697	0.126768	0.92577
AT1G53680	62.4891	0.288305	0.188168	1.53217	0.125481	0.925702
AT5G11260	405.557	0.288131	0.152726	1.88659	0.0592156	0.818915
AT5G39670	8.24134	0.288108	0.136508	2.11056	0.0348102	0.73209
AT1G09917	11.4069	0.287983	0.149105	1.93141	0.0534327	0.799358
AT1G16090	253.596	0.287932	0.176281	1.63336	0.102392	0.900711
AT2G26560	18.0871	0.287907	0.170514	1.68847	0.0913219	0.883051
AT1G56060	6.36018	0.287593	0.11304	2.54416	0.0109541	0.490196
AT3G44010	1794.8	0.287347	0.152641	1.8825	0.0597681	0.819907
AT4G25730	2358.48	0.287346	0.166026	1.73072	0.083501	0.873336
AT3G52910	355.755	0.287134	0.182156	1.57631	0.114955	0.917739
AT1G04520	1061.04	0.287111	0.130958	2.19239	0.0283516	0.672943
AT4G31800	247.031	0.286952	0.189976	1.51046	0.130926	0.931147
AT5G60990	827.582	0.286658	0.149094	1.92266	0.0545222	0.802389
AT3G56400	241.2	0.286621	0.190094	1.50779	0.131609	0.931229
AT5G24735	570.098	0.286531	0.137987	2.0765	0.0378475	0.743678
AT2G03820	2172	0.286423	0.153726	1.86321	0.0624328	0.82846
AT1G79440	351.794	0.286295	0.162584	1.7609	0.0782551	0.866406
AT2G39220	346.794	0.286192	0.146086	1.95907	0.050105	0.789789
AT5G25800	288.198	0.285808	0.169597	1.68522	0.0919459	0.883398
AT5G42450	25.7262	0.28578	0.182155	1.56888	0.116675	0.921473
AT1G74400	12.4382	0.285753	0.157585	1.81333	0.0697809	0.846883
AT5G16750	1017.14	0.285665	0.160591	1.77884	0.0752661	0.860866
AT4G01560	1162.28	0.285499	0.166885	1.71076	0.0871263	0.876515
AT1G62480	3298.82	0.28547	0.144122	1.98075	0.0476194	0.779862
AT3G12830	91.877	0.28542	0.186668	1.52902	0.126258	0.925702
AT3G07090	1147.27	0.284959	0.172415	1.65275	0.0983811	0.899047
AT5G67160	224.736	0.28494	0.178042	1.60041	0.109508	0.907226
AT4G21890	280.315	0.284863	0.152327	1.87008	0.0614726	0.828037
AT1G09687	33.7734	0.284828	0.181663	1.5679	0.116905	0.921473
AT4G36120	172.923	0.284603	0.177635	1.60218	0.109115	0.907226
AT4G07950	130.84	0.284298	0.185816	1.53	0.126018	0.925702
AT1G52905	177.636	0.284132	0.175376	1.62013	0.105205	0.903959
AT5G11270	1076.83	0.284033	0.139567	2.03511	0.0418401	0.762995
AT5G46240	483.328	0.283875	0.166925	1.70061	0.0890156	0.877226
AT5G59670	31.731	0.283836	0.174395	1.62755	0.103621	0.901552
AT2G18980	38.7312	0.28361	0.185168	1.53163	0.125613	0.925702
AT2G18360	46.2556	0.283531	0.186482	1.52042	0.128407	0.928561
AT4G37090	396.385	0.283328	0.158571	1.78676	0.073977	0.856905
AT4G02860	733.934	0.283183	0.138869	2.03921	0.041429	0.762503
AT4G32800	59.9958	0.282972	0.186918	1.51388	0.130056	0.930893
AT1G63780	744.985	0.282817	0.155198	1.8223	0.0684101	0.84119
AT2G31010	345.293	0.282649	0.185389	1.52463	0.127353	0.926306
AT4G11350	58.3062	0.282564	0.190127	1.48618	0.137231	0.931825
AT4G37220	36.5133	0.282431	0.178216	1.58477	0.113018	0.914078
AT1G07070	381.015	0.282375	0.168523	1.67559	0.0938194	0.888604
AT2G20690	1513.2	0.282276	0.142616	1.97928	0.047785	0.779862
AT2G17740	37.4438	0.282272	0.157869	1.78801	0.0737749	0.856132
AT2G45695	152.489	0.28203	0.188631	1.49514	0.134878	0.931229
AT5G20130	740.055	0.281966	0.142114	1.98408	0.0472474	0.778019
AT4G12600	2614.63	0.281938	0.15922	1.77074	0.0766035	0.865662
AT1G44830	16.4046	0.281877	0.150995	1.86679	0.0619309	0.828037
AT5G62210	661.613	0.28174	0.175842	1.60224	0.109103	0.907226
AT4G32510	14.3191	0.281648	0.151915	1.85398	0.0637413	0.831307
AT2G19870	1559.92	0.281449	0.167679	1.67849	0.093251	0.888604
AT4G31398	16.0465	0.281305	0.170486	1.65002	0.0989384	0.900294
AT3G06125	612.775	0.281229	0.151279	1.85901	0.0630262	0.830813
AT2G25530	508.737	0.281197	0.158616	1.77282	0.0762588	0.864691
AT3G23740	198.323	0.281148	0.174837	1.60806	0.107822	0.905616
AT4G26600	670.711	0.281045	0.170669	1.64673	0.099614	0.900711
AT5G17010	1401.17	0.280918	0.145437	1.93155	0.0534153	0.799358
AT4G27350	411.134	0.28087	0.147148	1.90876	0.0562928	0.807942
AT3G19450	7943.03	0.280821	0.112088	2.50535	0.0122329	0.513017
AT1G16480	67.4379	0.28081	0.189951	1.47833	0.13932	0.933418
AT2G20470	6.00026	0.280294	0.127071	2.2058	0.0273983	0.663529
AT5G36000	13.9171	0.279845	0.157138	1.78089	0.0749304	0.859209
AT1G31860	1207.57	0.279675	0.149796	1.86704	0.0618958	0.828037
AT5G17800	23.1546	0.279311	0.170644	1.63681	0.101671	0.900711
AT1G45249	1022.33	0.279217	0.177872	1.56976	0.116471	0.920821
AT1G26370	707.743	0.279125	0.146257	1.90846	0.0563316	0.807959
AT1G17690	1074.41	0.27911	0.164267	1.69912	0.0892967	0.877942
AT4G18390	963.675	0.278986	0.158159	1.76396	0.0777392	0.866406
AT4G36110	41.8785	0.278919	0.183202	1.52246	0.127893	0.928344
AT1G20100	1544.38	0.2789	0.144051	1.93612	0.0528527	0.799358
AT2G23470	292.352	0.278766	0.170127	1.63857	0.101303	0.900711
AT1G61640	299.994	0.278469	0.178969	1.55597	0.119716	0.923344
AT3G05060	2640.59	0.278449	0.158355	1.75838	0.0786825	0.866406
AT5G02500	64683.7	0.278402	0.160412	1.73554	0.0826444	0.871401
AT4G36920	377.423	0.278194	0.175105	1.58873	0.112122	0.912319
AT3G47780	116.657	0.278087	0.18561	1.49823	0.134073	0.931229
AT3G53310	75.8482	0.278058	0.19009	1.46277	0.143529	0.938571
AT5G58730	229.183	0.27804	0.15924	1.74605	0.0808026	0.870705
AT5G65900	625.553	0.27794	0.152385	1.82393	0.068163	0.840962
AT5G58530	209.677	0.277821	0.171788	1.61723	0.105828	0.904281
AT4G39110	50.2785	0.27775	0.187512	1.48124	0.138544	0.933313
AT5G05210	1069.97	0.277557	0.151413	1.83311	0.0667859	0.840962
AT2G04965	45.0282	0.277539	0.183919	1.50903	0.131291	0.931229
AT1G66880	355.653	0.277449	0.151959	1.82582	0.0678778	0.840962
AT3G03440	145.267	0.277415	0.17693	1.56793	0.116897	0.921473
AT2G08765	92.902	0.277354	0.186428	1.48773	0.136822	0.931265
AT3G02220	1258.64	0.277247	0.148109	1.87191	0.0612195	0.826675
AT2G16890	89.1441	0.276951	0.181315	1.52745	0.126648	0.92577
AT1G61740	2228.47	0.276893	0.144086	1.92172	0.0546409	0.802714
AT5G23395	331.383	0.276509	0.166502	1.66069	0.0967758	0.892627
AT5G63690	20.5568	0.276367	0.17807	1.55202	0.120659	0.924963
AT1G80620	1178.59	0.276308	0.142429	1.93997	0.0523831	0.798284
AT2G13290	368.972	0.276074	0.138677	1.99077	0.0465066	0.77778
AT4G21190	689.825	0.276018	0.143977	1.9171	0.0552252	0.803314
AT1G30530	3132.18	0.275989	0.168119	1.64163	0.100666	0.900711
AT3G02200	3190.47	0.275927	0.137453	2.00743	0.0447043	0.774104
AT1G26190	424.095	0.275688	0.156511	1.76146	0.0781613	0.866406
AT2G14610	10.3048	0.275516	0.122712	2.24522	0.0247537	0.654703
AT3G61280	11.0589	0.275489	0.152487	1.80664	0.0708181	0.851501
AT5G14440	651.394	0.275453	0.168574	1.63402	0.102255	0.900711
AT3G02410	73.1594	0.275416	0.181631	1.51635	0.129431	0.929721
AT4G11420	8164.76	0.275169	0.131428	2.09369	0.0362875	0.738029
AT1G04570	22.9785	0.275142	0.179662	1.53145	0.125659	0.925702
AT4G33610	16.6612	0.275128	0.163999	1.67762	0.0934221	0.888604
AT1G69310	568.905	0.275049	0.140229	1.96142	0.0498295	0.789218
AT2G23540	48.0328	0.275014	0.183298	1.50037	0.13352	0.931229
AT5G11600	169.325	0.274817	0.172643	1.59182	0.111424	0.910793
AT3G61250	143.409	0.274714	0.174625	1.57316	0.115681	0.920363
AT1G28070	38.6772	0.274625	0.188118	1.45986	0.14433	0.938924
AT2G28140	40.5406	0.274583	0.183454	1.49674	0.13446	0.931229
AT3G56260	128.365	0.274567	0.188695	1.45509	0.145645	0.939316
AT2G38240	16.3963	0.2745	0.145482	1.88683	0.0591838	0.818915
AT3G05937	52.1773	0.274408	0.190112	1.4434	0.148908	0.940034
AT3G59670	885.182	0.274302	0.16776	1.63508	0.102032	0.900711
AT5G03905	383.848	0.274197	0.15346	1.78677	0.0739749	0.856905
AT3G13672	53.0414	0.274143	0.17298	1.58482	0.113006	0.914078
AT1G27360	345.523	0.274115	0.158791	1.72626	0.0843007	0.874258
AT4G40042	79.3151	0.274014	0.183574	1.49266	0.135526	0.931229
AT5G08495	20.2579	0.273714	0.158486	1.72706	0.0841573	0.873336
AT5G50310	1407.83	0.273613	0.163231	1.67623	0.0936929	0.888604
AT1G63940	4959.78	0.273567	0.148603	1.84093	0.0656324	0.8336
AT5G63120	690.53	0.273363	0.151633	1.80279	0.0714215	0.851501
AT5G10010	1734.88	0.273203	0.147292	1.85485	0.0636183	0.831307
AT4G30490	1468.78	0.273103	0.175609	1.55517	0.119905	0.923846
AT5G06400	23.1344	0.272999	0.178662	1.52802	0.126508	0.92577
AT2G25690	150.732	0.272939	0.188252	1.44986	0.147098	0.939518
AT1G45230	1923.29	0.272861	0.110177	2.47658	0.013265	0.5326
AT4G35180	24.7271	0.272799	0.163874	1.66469	0.0959738	0.892627
AT4G17150	471.08	0.272649	0.166916	1.63345	0.102374	0.900711
AT5G12220	367.899	0.272575	0.175259	1.55527	0.119882	0.923846
AT3G49320	205.296	0.272305	0.164441	1.65595	0.0977322	0.896937
AT3G53680	223.194	0.272207	0.169863	1.6025	0.109044	0.907226
AT5G63130	71.1078	0.272197	0.188611	1.44317	0.148973	0.940034
AT1G78570	8221.57	0.272112	0.163758	1.66167	0.0965788	0.892627
AT3G62960	9.56062	0.272103	0.117826	2.30936	0.0209234	0.62225
AT1G06540	28.0299	0.272071	0.158859	1.71266	0.0867749	0.876515
AT1G51440	169.95	0.271979	0.189908	1.43216	0.152097	0.942727
AT3G21660	185.93	0.27196	0.150771	1.80379	0.0712637	0.851501
AT1G65520	142.86	0.271829	0.169136	1.60716	0.10802	0.905616
AT3G47370	2430.56	0.271827	0.15606	1.74181	0.0815414	0.871401
ATCG00160	39.8908	0.271796	0.189404	1.43501	0.151285	0.942727
AT1G10650	1253.81	0.271712	0.12419	2.18787	0.028679	0.674003
ATCG00780	125.759	0.271584	0.182292	1.48983	0.136268	0.931265
AT1G55870	495.172	0.271534	0.152785	1.77723	0.0755309	0.862057
AT3G17690	19.4995	0.271508	0.164149	1.65403	0.0981209	0.898043
AT5G61310	238.001	0.27132	0.187624	1.44609	0.148153	0.940034
AT1G76580	634.604	0.2712	0.135437	2.00241	0.045241	0.776396
AT3G11964	2765.45	0.271132	0.158199	1.71387	0.0865518	0.876515
AT1G34315	66.4655	0.271108	0.190086	1.42624	0.153798	0.94294
AT3G50930	105.855	0.271095	0.186075	1.45691	0.14514	0.938924
AT5G03350	161.46	0.271039	0.184744	1.46711	0.142346	0.93651
AT4G32430	60.2307	0.271025	0.189342	1.43141	0.152313	0.942727
AT1G60110	50.909	0.271004	0.16163	1.67669	0.0936026	0.888604
AT2G39681	527.155	0.270764	0.177837	1.52255	0.127873	0.928344
AT3G57660	1940.44	0.270742	0.168379	1.60793	0.10785	0.905616
AT2G21860	2717.63	0.270649	0.135525	1.99705	0.04582	0.777215
AT3G57062	249.253	0.270625	0.158424	1.70823	0.0875931	0.876933
AT3G27170	1645.23	0.270582	0.165957	1.63043	0.10301	0.900711
AT4G24410	10.1396	0.270578	0.148215	1.82557	0.0679149	0.840962
AT4G37682	37.6309	0.270475	0.188963	1.43136	0.152326	0.942727
AT1G51830	61.9222	0.270299	0.189019	1.43001	0.152714	0.942727
AT4G09845	18.792	0.270246	0.172852	1.56345	0.117946	0.922423
AT4G03020	3343.5	0.270211	0.135182	1.99886	0.0456231	0.776794
AT2G17240	2073.27	0.269991	0.134562	2.00643	0.0448099	0.774104
AT2G36835	1935.93	0.269976	0.116505	2.3173	0.0204876	0.61731
AT5G66620	301.896	0.269943	0.161156	1.67505	0.0939253	0.888604
AT2G15790	418.751	0.26988	0.154288	1.7492	0.0802562	0.869726
AT3G26780	1078.23	0.269758	0.159498	1.69129	0.0907809	0.881089
AT4G24700	549.591	0.269668	0.148318	1.81818	0.0690372	0.845991
AT1G19840	22.9537	0.269503	0.178714	1.50802	0.13155	0.931229
AT4G21323	85.4613	0.269454	0.189153	1.42453	0.154294	0.94294
AT1G30110	140.667	0.269421	0.177289	1.51968	0.128593	0.928561
AT5G09950	31.4642	0.269348	0.186285	1.44589	0.148209	0.940034
AT1G34570	532.214	0.269234	0.139433	1.93092	0.0534927	0.799358
AT1G66780	11.4952	0.26908	0.140842	1.91051	0.0560677	0.806871
AT3G05660	38.4159	0.268925	0.175227	1.53473	0.12485	0.925702
AT2G24970	37.8354	0.268915	0.185631	1.44866	0.147434	0.939518
AT2G05075	29.8252	0.26885	0.179782	1.49543	0.134803	0.931229
AT5G01340	715.162	0.268821	0.151702	1.77204	0.0763886	0.865402
AT4G25090	23.7581	0.268728	0.150533	1.78518	0.0742325	0.858279
AT5G47880	2038.43	0.26863	0.145858	1.84172	0.0655163	0.833303
AT5G22020	1005.92	0.268501	0.126636	2.12026	0.0339842	0.726178
AT5G02690	62.1036	0.268435	0.190107	1.41202	0.157943	0.947422
AT2G20723	20.1149	0.268424	0.170367	1.57556	0.115127	0.918318
AT5G24840	288.058	0.268371	0.175565	1.52861	0.126361	0.92577
AT1G74490	22.7606	0.268297	0.174436	1.53809	0.124027	0.925702
AT1G22730	845.009	0.268248	0.118803	2.25793	0.0239502	0.651684
AT2G43535	113.344	0.268223	0.189383	1.4163	0.156688	0.945364
AT5G55790	494.985	0.267901	0.155317	1.72486	0.0845527	0.87435
AT5G24280	402.171	0.267811	0.184763	1.44948	0.147204	0.939518
AT4G15233	208.292	0.267715	0.182132	1.4699	0.141589	0.936327
AT3G27970	38.8904	0.267578	0.185424	1.44305	0.149005	0.940034
AT1G55200	277.988	0.267575	0.178132	1.50211	0.133069	0.931229
AT5G08360	76.4159	0.267457	0.187894	1.42345	0.154607	0.94294
AT3G25510	21.0498	0.267449	0.163698	1.63379	0.102303	0.900711
AT1G73810	5.40998	0.267078	0.113318	2.35688	0.0184291	0.5952
AT5G37475	982.456	0.267026	0.157748	1.69273	0.0905069	0.880729
AT3G26220	92.438	0.26694	0.187892	1.42071	0.155401	0.943532
AT5G44230	113.096	0.266896	0.179379	1.48788	0.136782	0.931265
AT5G65495	75.5787	0.266612	0.186452	1.42992	0.152739	0.942727
AT5G52882	1262.39	0.26659	0.167693	1.58975	0.111891	0.911896
AT1G29940	2135.3	0.266531	0.144952	1.83875	0.0659516	0.835373
AT5G14760	2251.05	0.266401	0.125111	2.12932	0.0332277	0.720169
AT1G26420	22.4185	0.266385	0.171415	1.55403	0.120176	0.92457
AT3G13100	276.383	0.266234	0.171647	1.55106	0.120888	0.925085
AT4G36680	380.547	0.265951	0.175934	1.51165	0.130623	0.931147
AT3G09650	1814.27	0.265849	0.12154	2.18733	0.0287183	0.67419
AT5G54240	60.9704	0.265761	0.186187	1.42739	0.153467	0.942727
AT3G56960	139.973	0.265691	0.188541	1.40919	0.158778	0.949857
AT5G64150	253.536	0.265617	0.161643	1.64324	0.100333	0.900711
AT3G27520	110.331	0.265575	0.184741	1.43755	0.150561	0.942105
AT1G69526	200.48	0.26536	0.165035	1.6079	0.107856	0.905616
AT3G58930	240.04	0.265354	0.162484	1.63311	0.102446	0.900711
AT3G10860	1183.16	0.265213	0.121001	2.19182	0.0283925	0.673168
AT2G26750	19.4713	0.265157	0.162058	1.63619	0.101801	0.900711
AT5G45760	249.448	0.265004	0.150544	1.76031	0.0783556	0.866406
AT2G41460	347.823	0.264971	0.151818	1.74532	0.0809291	0.870705
AT4G36945	106.892	0.264859	0.181613	1.45837	0.144738	0.938924
AT2G02540	87.1541	0.264632	0.189471	1.39669	0.162508	0.951265
AT4G12620	175.167	0.264537	0.183269	1.44344	0.148896	0.940034
AT4G31520	30.1223	0.264527	0.173928	1.5209	0.128285	0.928561
AT4G38960	711.557	0.264482	0.153766	1.72003	0.0854272	0.874427
AT1G29170	1154.63	0.264479	0.127857	2.06855	0.0385887	0.746617
AT3G28170	24.8421	0.264433	0.157961	1.67404	0.0941226	0.889295
AT2G22490	624.272	0.264406	0.16697	1.58356	0.113295	0.914078
AT5G44568	34.6851	0.264397	0.178393	1.48211	0.138312	0.933313
AT2G32295	665.942	0.264346	0.126772	2.08521	0.0370503	0.74023
AT3G44850	364.442	0.264344	0.148203	1.78366	0.0744784	0.859209
AT3G62450	224.132	0.264325	0.158305	1.66972	0.0949751	0.892242
AT5G63530	1914.18	0.264246	0.131719	2.00613	0.0448424	0.774104
AT5G39840	410.72	0.264157	0.171913	1.53658	0.124397	0.925702
AT4G01920	21.5753	0.264152	0.16232	1.62735	0.103662	0.901552
AT5G11590	60.0314	0.264134	0.189442	1.39427	0.163235	0.951265
AT3G56590	1277.66	0.264118	0.121701	2.17021	0.0299907	0.686652
AT1G13730	1278.42	0.264029	0.158674	1.66397	0.0961183	0.892627
AT1G27720	52.3323	0.264013	0.187732	1.40633	0.159626	0.950092
AT3G25120	340.211	0.263976	0.177083	1.49069	0.136043	0.931265
AT2G18110	1045.2	0.263959	0.137132	1.92485	0.0542476	0.802372
AT2G23680	69.509	0.263813	0.187621	1.40609	0.159697	0.950092
AT3G55605	279.386	0.263728	0.168511	1.56505	0.117572	0.922285
AT5G11010	499.003	0.26351	0.144464	1.82405	0.0681443	0.840962
AT5G41410	521.571	0.263416	0.136531	1.92935	0.0536874	0.799424
AT5G37440	31.406	0.263393	0.171977	1.53156	0.125631	0.925702
AT3G23980	1305.24	0.263382	0.114253	2.30526	0.021152	0.62225
AT5G11790	1738.37	0.263217	0.148243	1.77558	0.0758022	0.862524
AT1G49760	4757.71	0.263142	0.154025	1.70843	0.0875558	0.876933
AT5G37570	82.1284	0.263141	0.183115	1.43702	0.150711	0.942244
AT5G65630	2170.75	0.262809	0.1178	2.23097	0.0256832	0.657557
AT4G12290	240.924	0.262757	0.185307	1.41795	0.156205	0.945314
AT2G06000	446.695	0.262721	0.139151	1.88802	0.0590229	0.818915
AT3G02990	116.969	0.262702	0.182103	1.4426	0.149132	0.940034
AT4G22590	258.293	0.262681	0.167659	1.56676	0.117171	0.921605
AT1G07260	48.8663	0.262518	0.189432	1.38582	0.165803	0.951265
AT3G51800	5822.16	0.262499	0.155589	1.68713	0.0915782	0.883143
AT3G08950	268.647	0.262464	0.163903	1.60133	0.109303	0.907226
AT5G10930	679.398	0.262432	0.185476	1.41492	0.157093	0.946575
AT1G24070	243.34	0.262388	0.181528	1.44545	0.148333	0.940034
AT1G79920	10099.5	0.262158	0.168372	1.55702	0.119466	0.923295
AT2G42150	20.865	0.262151	0.176935	1.48162	0.13844	0.933313
AT1G18070	4762.84	0.262097	0.125866	2.08235	0.0373102	0.741851
AT5G06350	854.483	0.261922	0.143256	1.82835	0.0674966	0.840962
AT3G59400	8.33057	0.261749	0.138974	1.88344	0.0596407	0.819907
AT4G15770	1032.68	0.261699	0.161539	1.62004	0.105224	0.903959
AT3G57230	568.256	0.26135	0.148382	1.76133	0.0781826	0.866406
AT2G38380	230.828	0.261286	0.189263	1.38054	0.16742	0.952119
AT4G15010	494.816	0.261197	0.159697	1.63557	0.101929	0.900711
AT3G20620	420.723	0.261093	0.141568	1.84429	0.0651411	0.833128
AT1G03870	2787.8	0.261065	0.167353	1.55996	0.118768	0.922453
AT4G01220	242.461	0.260893	0.184001	1.41789	0.156223	0.945314
AT2G46420	1400.96	0.260884	0.136193	1.91554	0.0554236	0.80342
AT3G26115	197.987	0.260696	0.171245	1.52236	0.12792	0.928344
AT4G06880	37.3811	0.260452	0.189003	1.37803	0.168193	0.952791
AT2G45080	22.6505	0.260419	0.17127	1.52052	0.128381	0.928561
AT3G13276	15.1298	0.260342	0.161412	1.6129	0.106767	0.905616
AT5G23930	53.4372	0.260127	0.187531	1.38712	0.165406	0.951265
AT3G10910	312.533	0.260074	0.189065	1.37558	0.168953	0.954762
AT1G30960	280.729	0.260052	0.17355	1.49843	0.134022	0.931229
AT1G18400	222.473	0.260036	0.190147	1.36755	0.171453	0.954888
AT1G73390	1834.02	0.259639	0.161608	1.6066	0.108142	0.905703
AT5G50290	11.714	0.259568	0.152257	1.7048	0.0882319	0.876933
AT2G45730	819.111	0.25953	0.149267	1.7387	0.0820872	0.871401
AT3G60330	44.3935	0.259328	0.188279	1.37737	0.168399	0.953389
AT1G55630	144.378	0.259077	0.187967	1.37831	0.168107	0.952739
AT5G11430	743.594	0.258929	0.151376	1.7105	0.0871731	0.876515
AT4G21065	41.1223	0.258839	0.189207	1.36802	0.171305	0.954888
AT1G69280	49.7502	0.258837	0.190087	1.36168	0.1733	0.954888
AT2G45710	447.561	0.258771	0.173256	1.49358	0.135286	0.931229
AT4G10450	1822.64	0.25872	0.162607	1.59108	0.111592	0.911468
AT5G06790	302.547	0.25864	0.172693	1.49768	0.134216	0.931229
AT3G20510	201.901	0.258525	0.155523	1.6623	0.096453	0.892627
AT3G27750	173.412	0.258492	0.163814	1.57795	0.114576	0.916993
AT4G35320	431.255	0.258488	0.146037	1.77002	0.0767234	0.865662
AT3G44750	1957.24	0.258381	0.165204	1.56401	0.117815	0.922285
AT3G46790	525.644	0.258331	0.157522	1.63997	0.101012	0.900711
AT2G35860	55.9819	0.258284	0.188517	1.37008	0.170662	0.954888
AT3G11220	273.271	0.258188	0.162362	1.5902	0.111789	0.911896
AT3G03165	9.93493	0.257918	0.130122	1.98213	0.0474647	0.779824
AT3G04710	595.093	0.257773	0.170582	1.51114	0.130752	0.931147
AT5G53540	1124.69	0.257741	0.127852	2.01593	0.0438078	0.769847
AT3G60960	234.079	0.257601	0.175259	1.46983	0.141609	0.936327
AT3G29200	2957.03	0.257585	0.137381	1.87496	0.0607979	0.824277
AT2G19750	1431.47	0.257528	0.153602	1.67659	0.0936225	0.888604
AT4G05410	710.353	0.257368	0.171999	1.49633	0.134567	0.931229
AT5G27400	24.4434	0.25717	0.181145	1.41969	0.155697	0.943777
AT5G36890	458.523	0.257053	0.139351	1.84464	0.0650897	0.833128
AT5G43250	40.1362	0.257015	0.186356	1.37916	0.167845	0.952119
AT4G25990	228.164	0.256965	0.18265	1.40687	0.159467	0.950092
AT5G41190	1276.61	0.25669	0.136706	1.87768	0.060425	0.820594
AT4G36640	725.656	0.256419	0.138324	1.85376	0.0637731	0.831307
AT2G19450	47.8614	0.256372	0.188079	1.36311	0.172848	0.954888
AT4G00231	378.608	0.256367	0.145134	1.76642	0.0773257	0.866406
AT1G13180	181.933	0.256354	0.16027	1.59951	0.109707	0.907528
AT1G72750	695.794	0.256298	0.145996	1.75551	0.0791715	0.866406
AT1G60850	468.545	0.256186	0.178367	1.43629	0.150921	0.942727
AT5G07610	44.5018	0.25613	0.187704	1.36454	0.172396	0.954888
AT5G11090	910.564	0.256079	0.124242	2.06114	0.0392901	0.748709
AT5G53920	105.215	0.255987	0.187125	1.368	0.171312	0.954888
AT5G41880	309.909	0.255928	0.171536	1.49198	0.135705	0.931229
AT4G33560	167.989	0.2559	0.187803	1.3626	0.173009	0.954888
AT2G04540	397.13	0.255812	0.153964	1.66151	0.0966111	0.892627
AT1G24260	117.367	0.255669	0.189365	1.35014	0.176972	0.955078
AT5G55380	265.353	0.255648	0.156696	1.63149	0.102788	0.900711
AT1G47490	2520.11	0.255488	0.139101	1.83671	0.0662523	0.837056
AT3G11850	127.189	0.255482	0.175669	1.45433	0.145853	0.939359
AT1G04130	347.956	0.255464	0.169213	1.50972	0.131115	0.931229
AT3G57490	576.759	0.255383	0.175579	1.45452	0.145802	0.939359
AT3G51910	83.5371	0.25535	0.189979	1.3441	0.178917	0.955078
AT5G09480	31.923	0.25501	0.178015	1.43252	0.151995	0.942727
AT2G47850	570.458	0.254908	0.127118	2.00529	0.0449317	0.774104
AT4G13850	2163.14	0.254814	0.149641	1.70284	0.0885989	0.877226
AT5G11250	148.832	0.254742	0.181352	1.40468	0.160116	0.950092
AT3G57150	3854.05	0.254692	0.168385	1.51256	0.130391	0.931146
AT4G30990	2456.58	0.254688	0.154781	1.64547	0.099872	0.900711
AT3G19080	353.146	0.254674	0.14698	1.73271	0.0831473	0.872891
AT2G47220	349.67	0.254597	0.149851	1.69899	0.0893204	0.877942
AT3G56030	96.9741	0.254427	0.187252	1.35874	0.174228	0.955078
AT1G52450	39.0159	0.254408	0.187569	1.35634	0.17499	0.955078
AT5G07660	110.358	0.254369	0.190018	1.33866	0.180683	0.955078
AT3G49890	159.023	0.254339	0.180002	1.41298	0.157661	0.946822
AT1G18480	397.055	0.254209	0.153884	1.65195	0.0985444	0.899145
AT1G32240	284.457	0.254192	0.183352	1.38636	0.165637	0.951265
AT4G05631	153.197	0.254019	0.178426	1.42366	0.154544	0.94294
AT2G17250	864.818	0.253894	0.162638	1.5611	0.118501	0.922453
AT2G04955	31.8751	0.25388	0.179688	1.4129	0.157685	0.946822
AT3G55710	175.948	0.253869	0.185996	1.36491	0.172281	0.954888
AT3G59540	2139.17	0.253765	0.152057	1.66888	0.0951416	0.892477
AT4G10040	868.854	0.253753	0.123397	2.05641	0.0397433	0.753295
AT3G53730	986.174	0.253679	0.141214	1.79641	0.0724286	0.852496
AT5G09240	71.3936	0.253675	0.187904	1.35002	0.177009	0.955078
AT5G11310	143.793	0.253653	0.172798	1.46792	0.142127	0.936327
AT5G66500	34.1831	0.253617	0.18355	1.38173	0.167054	0.952119
AT2G46590	420.061	0.253391	0.152278	1.66401	0.0961114	0.892627
AT5G14000	59.7753	0.253387	0.18978	1.33516	0.181823	0.955078
AT5G19875	270.788	0.253247	0.182386	1.38852	0.164979	0.951265
AT3G21540	787.264	0.253152	0.164881	1.53536	0.124695	0.925702
AT3G24503	1584.9	0.252962	0.126315	2.00262	0.045218	0.776396
AT1G16740	595.098	0.252918	0.139812	1.80899	0.0704527	0.8507
AT3G09600	2794.29	0.252845	0.130756	1.93372	0.0531474	0.799358
AT1G68470	82.5211	0.252803	0.190043	1.33024	0.183439	0.955078
AT5G23405	166.081	0.252716	0.183857	1.37452	0.16928	0.954888
AT3G19270	30.6502	0.252688	0.179678	1.40634	0.159624	0.950092
AT5G44390	287.191	0.252654	0.188096	1.34322	0.179202	0.955078
AT3G49080	852.551	0.25265	0.162949	1.55049	0.121025	0.925085
AT1G17630	65.4366	0.252491	0.188254	1.34123	0.179847	0.955078
AT5G00985	23.6375	0.252482	0.182149	1.38613	0.165709	0.951265
AT3G07970	4.72238	0.252467	0.11221	2.24994	0.0244527	0.654141
AT4G34910	563.078	0.252423	0.149088	1.69311	0.0904344	0.880729
AT1G13740	102.971	0.252298	0.189069	1.33443	0.182064	0.955078
AT4G28190	308.075	0.252139	0.174113	1.44813	0.14758	0.939518
AT4G15440	121.838	0.252097	0.189025	1.33367	0.182312	0.955078
AT3G47080	1209.16	0.252034	0.129701	1.94319	0.0519935	0.798284
AT5G38212	17.8781	0.251939	0.161675	1.5583	0.119161	0.923047
AT3G19360	218.23	0.251789	0.179647	1.40157	0.161042	0.950092
AT3G10530	612.21	0.25166	0.175632	1.43288	0.151892	0.942727
AT5G48730	403.307	0.251625	0.137491	1.83012	0.0672317	0.840962
AT5G27330	982.159	0.251503	0.164078	1.53283	0.125318	0.925702
AT3G51080	283.542	0.251407	0.168973	1.48785	0.13679	0.931265
AT5G46840	921.636	0.25128	0.132235	1.90026	0.0573994	0.811344
AT5G23290	269.413	0.251194	0.161064	1.55959	0.118857	0.922453
AT5G57870	5373	0.251125	0.126097	1.99153	0.046423	0.777215
AT5G21482	453.053	0.251122	0.146101	1.71883	0.0856453	0.874637
AT5G01720	1101.63	0.251088	0.11995	2.09327	0.0363254	0.738101
AT3G49730	160.017	0.251065	0.179073	1.40203	0.160907	0.950092
AT2G44580	169.507	0.250943	0.172918	1.45123	0.146717	0.939518
AT5G07320	466.629	0.250751	0.151406	1.65615	0.0976916	0.896937
AT5G58770	5604.35	0.250718	0.15885	1.57834	0.114488	0.916634
AT1G17940	260.17	0.250717	0.173996	1.44093	0.149603	0.940034
AT1G20870	159.429	0.250586	0.175003	1.43189	0.152174	0.942727
AT1G14590	213.905	0.250434	0.168826	1.48338	0.137973	0.932709
AT2G47810	4.87297	0.250421	0.103811	2.41229	0.0158529	0.570638
AT5G62480	56.1396	0.250382	0.18942	1.32183	0.186224	0.955078
AT3G04420	37.0229	0.250303	0.187647	1.33391	0.182234	0.955078
AT4G12300	467.332	0.250085	0.148319	1.68613	0.0917713	0.883397
AT1G20696	1402.44	0.250054	0.125562	1.99148	0.0464285	0.777215
AT3G17830	395.53	0.249989	0.169617	1.47384	0.140524	0.934762
AT5G65320	19.7491	0.249929	0.165355	1.51147	0.130668	0.931147
AT2G37195	56.8881	0.24978	0.19014	1.31366	0.18896	0.955078
AT2G40360	3197.95	0.249717	0.159819	1.56249	0.118172	0.922453
AT1G52930	1225.25	0.249667	0.170581	1.46363	0.143295	0.938547
AT5G09295	31.413	0.249661	0.184239	1.35509	0.175388	0.955078
AT1G75580	107.381	0.249646	0.185808	1.34357	0.179087	0.955078
AT3G03550	287.091	0.249582	0.164509	1.51713	0.129233	0.929721
AT2G15630	24.2373	0.249556	0.183254	1.36181	0.173258	0.954888
AT3G06530	2644.45	0.249523	0.167264	1.49179	0.135754	0.931229
AT3G15357	59.3599	0.249416	0.190053	1.31235	0.189404	0.955078
AT3G54220	2004.74	0.249402	0.126626	1.96959	0.0488855	0.786409
AT2G04430	128.794	0.249356	0.178247	1.39893	0.161833	0.951147
AT1G21140	54.1877	0.249316	0.190123	1.31134	0.189743	0.955078
AT3G19970	360.229	0.249258	0.153599	1.62278	0.104637	0.903923
AT4G09040	2774.68	0.249212	0.128514	1.93918	0.0524797	0.798575
AT5G55630	669.042	0.248997	0.144099	1.72796	0.083996	0.873336
AT1G29600	63.1012	0.248985	0.18976	1.3121	0.189486	0.955078
AT1G13410	43.0419	0.248926	0.184577	1.34863	0.177457	0.955078
AT2G40370	9.66951	0.248923	0.118137	2.10707	0.0351117	0.73209
AT3G14400	1711.15	0.248923	0.138136	1.80201	0.0715431	0.851501
AT3G27620	18.2063	0.248893	0.154496	1.61099	0.107181	0.905616
AT1G64760	216.664	0.248886	0.17436	1.42742	0.153457	0.942727
AT1G66620	85.4433	0.248733	0.186974	1.3303	0.183418	0.955078
AT1G14200	220.333	0.248715	0.189879	1.30987	0.190241	0.955078
AT1G65840	2232.64	0.248675	0.149048	1.66842	0.0952325	0.892477
AT5G26790	21.08	0.248492	0.174587	1.42332	0.154644	0.94294
AT5G66770	572.899	0.248424	0.136488	1.82012	0.0687407	0.843803
AT1G53830	23.6968	0.248381	0.161344	1.53945	0.123696	0.925702
AT5G19490	39.6199	0.248331	0.186231	1.33346	0.182382	0.955078
AT2G43320	211.798	0.248331	0.165901	1.49686	0.13443	0.931229
AT3G58760	599.32	0.248324	0.149586	1.66007	0.0968995	0.892627
AT2G41312	89.1948	0.248293	0.18786	1.32169	0.186271	0.955078
AT5G06470	19.4895	0.247902	0.159619	1.55309	0.120402	0.924723
AT4G30825	1140.59	0.247894	0.133529	1.85647	0.0633859	0.831259
AT2G19480	5090.84	0.247707	0.124388	1.9914	0.0464366	0.777215
AT4G11680	601.964	0.247597	0.156107	1.58608	0.112722	0.914078
AT3G27510	24.5017	0.24754	0.173678	1.42528	0.154076	0.94294
AT5G36790	70.6324	0.247469	0.187467	1.32007	0.186813	0.955078
AT2G36070	1231.83	0.247356	0.148694	1.66353	0.0962071	0.892627
AT4G17650	789.84	0.247355	0.146811	1.68486	0.0920163	0.883398
AT1G61570	483.194	0.247305	0.169626	1.45794	0.144857	0.938924
AT4G34800	7.2535	0.247281	0.132273	1.86947	0.0615574	0.828037
AT4G14820	48.9771	0.247227	0.189809	1.30251	0.192743	0.956279
AT2G19380	97.7536	0.247043	0.184895	1.33612	0.181509	0.955078
AT5G59240	59.7912	0.246931	0.183691	1.34427	0.17886	0.955078
AT1G53760	303.783	0.246841	0.159665	1.54599	0.122106	0.925702
AT1G56670	138.633	0.246653	0.189171	1.30387	0.19228	0.956205
AT5G38430	58913.8	0.246652	0.127774	1.93037	0.0535605	0.799358
AT3G58700	1294.8	0.24665	0.154817	1.59316	0.111123	0.910762
AT2G34050	276.415	0.246533	0.15574	1.58298	0.113425	0.914078
AT4G30890	1666.17	0.246501	0.143795	1.71425	0.086482	0.876515
AT5G41360	545.937	0.246408	0.155859	1.58096	0.113887	0.914203
AT5G22330	858.822	0.246342	0.139183	1.76992	0.0767411	0.865662
AT3G44370	494.501	0.246342	0.144534	1.70438	0.0883094	0.876933
AT5G39710	465.052	0.246311	0.157684	1.56206	0.118274	0.922453
AT4G21090	366.47	0.246297	0.13644	1.80516	0.0710493	0.851501
AT2G36870	1585.99	0.24627	0.136544	1.8036	0.0712948	0.851501
AT3G01130	592.083	0.246223	0.137096	1.79599	0.0724958	0.85282
AT5G24060	885.2	0.246194	0.116686	2.10988	0.0348688	0.73209
AT2G37580	17.8415	0.246095	0.162178	1.51744	0.129156	0.929721
AT2G27530	9316.83	0.246065	0.141703	1.73649	0.0824779	0.871401
AT3G20240	342.343	0.245923	0.180662	1.36123	0.173441	0.954888
AT3G49220	2689.67	0.245792	0.119072	2.06423	0.0389957	0.747446
AT3G27660	105.2	0.245622	0.188449	1.30338	0.192444	0.956205
AT5G38780	87.3864	0.245539	0.188158	1.30496	0.191907	0.956205
AT1G42440	1782.65	0.245523	0.156091	1.57294	0.115732	0.920363
AT5G40880	203.203	0.245507	0.165738	1.48129	0.138528	0.933313
AT3G14740	180.191	0.245462	0.188582	1.30162	0.193048	0.956279
AT5G43420	28.56	0.245226	0.174844	1.40254	0.160754	0.950092
AT2G39300	99.8689	0.245214	0.183369	1.33727	0.181133	0.955078
AT3G25900	113.915	0.245139	0.186742	1.31271	0.189279	0.955078
AT5G60030	472.192	0.245132	0.163611	1.49826	0.134066	0.931229
AT3G57157	41.4761	0.245121	0.16694	1.46832	0.142017	0.936327
AT3G61950	97.7637	0.245066	0.190002	1.28981	0.197117	0.958643
AT5G09590	3711.39	0.244934	0.171173	1.43092	0.152454	0.942727
AT5G44910	36.5701	0.24486	0.177226	1.38163	0.167085	0.952119
AT1G04540	93.7289	0.244789	0.187381	1.30637	0.191426	0.956205
AT2G38230	12466.1	0.244761	0.120675	2.02827	0.0425326	0.762995
AT2G41170	425.452	0.244698	0.143458	1.70571	0.0880622	0.876933
AT1G11630	279.92	0.244672	0.178684	1.3693	0.170907	0.954888
AT1G62990	61.3332	0.244627	0.190084	1.28694	0.198114	0.959307
AT3G56070	1728.5	0.244625	0.158717	1.54127	0.123251	0.925702
AT5G46680	36.3508	0.244514	0.186933	1.30803	0.190864	0.955078
AT3G01580	28.5535	0.244324	0.186307	1.3114	0.189722	0.955078
AT4G17720	662.136	0.244307	0.125902	1.94046	0.052324	0.798284
AT3G60690	257.322	0.24417	0.155056	1.57472	0.115321	0.918842
AT4G17550	576.701	0.244137	0.16295	1.49824	0.134071	0.931229
AT3G26210	185.006	0.244112	0.189193	1.29028	0.196953	0.958497
AT5G43630	3201.86	0.244079	0.12638	1.93132	0.0534434	0.799358
AT4G21940	226.375	0.244056	0.187888	1.29894	0.193963	0.956481
AT5G61830	376.107	0.244022	0.157807	1.54633	0.122025	0.925702
AT3G61560	153.408	0.243988	0.167066	1.46042	0.144174	0.938924
AT2G29630	8387.7	0.243955	0.136209	1.79104	0.073287	0.853239
AT4G38710	2667.4	0.243812	0.157113	1.55183	0.120704	0.924979
AT2G18900	1180.07	0.243722	0.162003	1.50443	0.13247	0.931229
AT2G20770	71.4025	0.243587	0.190154	1.281	0.200194	0.95948
AT3G07420	66.9721	0.243382	0.189286	1.28579	0.198517	0.959307
AT3G22320	1441.89	0.243252	0.137609	1.76771	0.0771098	0.866254
AT2G03980	359.172	0.24318	0.169179	1.43742	0.1506	0.942105
AT5G60960	1468.55	0.243168	0.158998	1.52938	0.12617	0.925702
AT1G62690	5.00236	0.243152	0.118972	2.04377	0.040976	0.759772
AT3G08980	154.82	0.242929	0.186644	1.30156	0.193065	0.956279
AT1G06380	260.761	0.242892	0.179542	1.35284	0.176105	0.955078
AT5G62920	96.0879	0.242812	0.189458	1.28161	0.199979	0.95948
AT4G03210	2221.43	0.242795	0.166569	1.45762	0.144946	0.938924
AT1G31817	905.05	0.242762	0.121386	1.99991	0.0455097	0.776794
AT5G57990	4835.65	0.242691	0.12618	1.92338	0.0544327	0.802389
AT1G19130	262.164	0.24269	0.168121	1.44355	0.148867	0.940034
AT5G08020	324.941	0.242577	0.1739	1.39492	0.16304	0.951265
AT5G10300	59.3591	0.242399	0.188603	1.28523	0.198711	0.959307
AT5G14550	542.673	0.242002	0.155621	1.55507	0.119928	0.923846
AT2G36590	183.831	0.241964	0.182462	1.32611	0.184805	0.955078
AT1G11780	392.217	0.241838	0.155942	1.55082	0.120944	0.925085
AT2G18910	482.473	0.241816	0.172491	1.40191	0.160943	0.950092
AT1G06720	1723.46	0.241769	0.160476	1.50658	0.131919	0.931229
AT5G14520	2482.95	0.241765	0.154329	1.56655	0.117219	0.921644
AT5G64560	246.726	0.241717	0.160642	1.50469	0.132403	0.931229
AT4G31000	504.328	0.241597	0.185842	1.30002	0.193595	0.956461
AT5G12010	728.095	0.241586	0.141627	1.70579	0.0880464	0.876933
AT3G28950	187.968	0.241505	0.173383	1.3929	0.16365	0.951265
AT1G01350	512.871	0.241439	0.134749	1.79177	0.0731692	0.853239
AT4G12740	57.5531	0.241404	0.188488	1.28074	0.200285	0.95948
AT5G01445	25.73	0.241372	0.180254	1.33907	0.180549	0.955078
AT4G09012	51.0535	0.241206	0.189975	1.26967	0.204202	0.962887
AT4G16540	32.0723	0.241128	0.182404	1.32195	0.186186	0.955078
AT4G10620	493.223	0.241117	0.162392	1.48479	0.1376	0.93256
AT3G28900	1873.27	0.241023	0.162215	1.48583	0.137324	0.931839
AT2G17270	208.193	0.240766	0.178663	1.3476	0.177788	0.955078
AT2G29450	4800.71	0.240723	0.149107	1.61443	0.106433	0.905616
AT5G49340	5.70582	0.240715	0.105014	2.29222	0.0218932	0.630771
AT1G02280	3064.15	0.240542	0.127966	1.87973	0.0601452	0.819907
AT2G25710	606.991	0.240442	0.158937	1.51281	0.130327	0.931146
AT2G38280	2516.06	0.240404	0.125769	1.91147	0.0559442	0.806176
AT4G18040	1614.89	0.240286	0.153179	1.56866	0.116728	0.921473
AT2G19800	172.446	0.240153	0.183219	1.31074	0.189945	0.955078
AT1G72210	55.9903	0.240124	0.190065	1.26338	0.206452	0.964336
AT1G28390	76.0095	0.240095	0.190131	1.26279	0.206665	0.964425
AT5G23850	187.212	0.240083	0.169082	1.41992	0.155632	0.943777
AT3G29590	154.892	0.240049	0.18563	1.29316	0.195956	0.958417
AT3G43590	673.557	0.24002	0.126095	1.90348	0.0569775	0.810043
AT1G04040	517.946	0.240015	0.185769	1.292	0.196355	0.958417
AT4G27840	229.483	0.23998	0.169453	1.4162	0.156716	0.945364
AT4G24130	264.985	0.239886	0.176259	1.36098	0.173519	0.954888
AT1G51340	210.627	0.239793	0.15979	1.50067	0.13344	0.931229
AT3G52920	1368.66	0.239772	0.149126	1.60785	0.107869	0.905616
AT1G67620	212.966	0.239674	0.172608	1.38855	0.164971	0.951265
AT1G76170	164.388	0.239583	0.182132	1.31543	0.188365	0.955078
AT5G43350	127.927	0.239538	0.18797	1.27434	0.202543	0.961329
AT1G02700	31.7024	0.23945	0.17535	1.36556	0.172078	0.954888
AT4G02780	24.2363	0.239406	0.173286	1.38157	0.167105	0.952119
AT1G13160	1187.66	0.23935	0.149693	1.59893	0.109835	0.907935
AT1G70000	948.62	0.239349	0.134116	1.78464	0.0743199	0.858279
AT2G39940	1455.17	0.239259	0.118725	2.01524	0.0438797	0.77048
AT3G50480	1153.75	0.239235	0.182701	1.30943	0.190389	0.955078
AT1G66840	1495.26	0.239048	0.119236	2.00482	0.0449822	0.774104
AT3G49660	207.875	0.238978	0.172179	1.38796	0.165148	0.951265
AT1G11755	204.816	0.238957	0.177445	1.34665	0.178092	0.955078
AT2G24500	1217.6	0.238921	0.160841	1.48545	0.137426	0.931966
AT2G34750	3035.61	0.238905	0.13289	1.79776	0.0722153	0.851501
AT4G24120	1523.15	0.238899	0.140709	1.69782	0.0895417	0.878137
AT2G37470	455.366	0.23883	0.155937	1.53158	0.125626	0.925702
AT3G19508	50.5298	0.238741	0.190171	1.2554	0.209334	0.967384
AT4G30220	826.339	0.238439	0.148156	1.60937	0.107535	0.905616
AT5G56860	1534.4	0.23837	0.181234	1.31526	0.188422	0.955078
AT2G27400	259.82	0.238359	0.169549	1.40584	0.159771	0.950092
AT2G41340	156.747	0.238289	0.184189	1.29372	0.195763	0.958417
AT5G60950	35.4522	0.238273	0.174689	1.36398	0.172573	0.954888
AT1G69810	24.0481	0.238264	0.180316	1.32137	0.186379	0.955078
AT2G31340	438.525	0.238158	0.149262	1.59557	0.110585	0.909511
AT4G26780	738.527	0.238057	0.158512	1.50182	0.133144	0.931229
AT5G46490	839.757	0.238047	0.156865	1.51753	0.129134	0.929721
AT4G31240	151.272	0.23798	0.181428	1.31171	0.189619	0.955078
AT1G13640	1815.49	0.237954	0.123863	1.9211	0.0547186	0.802714
AT5G08600	235.818	0.237953	0.174939	1.3602	0.173766	0.954888
AT2G29750	24.36	0.237853	0.172053	1.38244	0.166836	0.952119
AT5G27770	2759.92	0.237812	0.129957	1.82993	0.067261	0.840962
AT1G07960	474.522	0.237739	0.134412	1.76873	0.0769383	0.865662
AT1G04030	96.9187	0.237674	0.189037	1.25729	0.20865	0.967384
AT1G65540	1284.08	0.23762	0.117135	2.0286	0.0424993	0.762995
AT2G16870	27.5416	0.237546	0.18136	1.30981	0.190261	0.955078
AT4G10480	3885.81	0.237493	0.165247	1.4372	0.150662	0.942222
AT5G52790	13.4358	0.237473	0.143505	1.65481	0.0979635	0.897908
AT5G66270	163.289	0.237457	0.186282	1.27472	0.20241	0.961329
AT3G14590	99.2594	0.237442	0.190043	1.24941	0.211514	0.971092
AT5G22350	776.475	0.237399	0.135086	1.75739	0.0788519	0.866406
AT1G53300	1999.12	0.237397	0.125437	1.89256	0.0584158	0.818915
AT1G14060	370.482	0.23716	0.177423	1.33669	0.181323	0.955078
AT5G19850	2295.98	0.237159	0.122999	1.92814	0.0538381	0.800557
AT4G11210	10.0385	0.237073	0.132835	1.78471	0.0743078	0.858279
AT1G19610	53.5293	0.237066	0.182872	1.29635	0.194854	0.957964
AT3G11120	403.147	0.236917	0.168992	1.40194	0.160932	0.950092
AT5G28490	118.111	0.23682	0.183209	1.29262	0.196142	0.958417
AT4G24810	742.243	0.236799	0.162458	1.4576	0.144951	0.938924
AT4G02400	1197.88	0.23671	0.169944	1.39287	0.16366	0.951265
AT1G12370	448.422	0.236681	0.166458	1.42186	0.155066	0.943532
AT1G44780	151.781	0.236651	0.180871	1.3084	0.190739	0.955078
AT3G02750	1887.25	0.236493	0.109088	2.16791	0.0301654	0.686749
AT5G44930	272.046	0.23638	0.171381	1.37926	0.167813	0.952119
AT2G45950	1083.72	0.236325	0.127434	1.85449	0.0636688	0.831307
AT5G44130	1732.25	0.236251	0.145225	1.62679	0.103781	0.901552
AT5G58760	535.268	0.236229	0.161256	1.46493	0.142939	0.937362
AT1G76990	3321.55	0.236123	0.118239	1.99699	0.0458262	0.777215
AT4G27480	19.7766	0.235887	0.175503	1.34406	0.178928	0.955078
AT3G19150	215.502	0.235859	0.169532	1.39123	0.164155	0.951265
AT1G12740	13.0444	0.235669	0.156986	1.5012	0.133303	0.931229
AT4G35930	233.089	0.235651	0.165018	1.42803	0.153282	0.942727
AT2G41000	217.856	0.235597	0.17589	1.33945	0.180423	0.955078
AT4G12500	50.4127	0.235569	0.164408	1.43283	0.151906	0.942727
AT1G30900	55.4651	0.235483	0.188894	1.24664	0.21253	0.97147
AT5G44730	200.62	0.235401	0.181452	1.29732	0.194522	0.957745
AT1G56110	5791.29	0.235386	0.161652	1.45612	0.145359	0.938942
AT4G17570	619.679	0.235231	0.146284	1.60805	0.107824	0.905616
AT4G26220	23.0243	0.235183	0.176871	1.32969	0.18362	0.955078
AT4G36420	696.903	0.235132	0.145652	1.61435	0.106452	0.905616
AT4G01700	77.5113	0.235124	0.186332	1.26185	0.207001	0.964675
AT1G69252	1583.26	0.235122	0.145159	1.61975	0.105285	0.903959
AT5G11650	735.222	0.235119	0.136748	1.71937	0.0855475	0.874508
AT1G76780	55.1839	0.235081	0.189633	1.23966	0.215101	0.971893
AT3G55010	1404.9	0.235058	0.15704	1.4968	0.134445	0.931229
AT2G45440	1911.38	0.235048	0.142291	1.65188	0.0985594	0.899145
AT3G27640	115.946	0.2349	0.185595	1.26566	0.205636	0.963948
AT2G21100	5.38741	0.234834	0.111332	2.10931	0.0349175	0.73209
AT5G09290	7.53911	0.234666	0.130806	1.794	0.0728127	0.853239
AT1G12380	262.012	0.234659	0.150771	1.55639	0.119615	0.923295
AT3G25011	10.0544	0.234657	0.146012	1.6071	0.108032	0.905616
AT4G38330	118.363	0.234549	0.179777	1.30467	0.192006	0.956205
AT2G15130	10.2389	0.234401	0.141811	1.65291	0.0983484	0.899047
AT3G09590	15.0506	0.234161	0.163512	1.43207	0.152123	0.942727
AT1G72320	1230.07	0.234096	0.133196	1.75753	0.0788282	0.866406
AT3G08970	172.554	0.234058	0.189382	1.2359	0.216495	0.972786
AT5G64850	1208	0.233993	0.145434	1.60893	0.107632	0.905616
AT1G47578	47.144	0.233919	0.184294	1.26927	0.204345	0.962887
AT1G48040	235.13	0.233791	0.178247	1.31161	0.18965	0.955078
AT1G46768	101.707	0.233596	0.190084	1.22891	0.219104	0.974847
AT4G20050	8.18165	0.233595	0.133221	1.75344	0.0795273	0.866406
AT1G62780	3586.42	0.233559	0.106267	2.19784	0.0279603	0.670679
AT4G23170	104.967	0.233517	0.186042	1.25518	0.209413	0.967384
AT2G04740	541.484	0.233517	0.142071	1.64366	0.100247	0.900711
AT2G46540	496.359	0.233491	0.138573	1.68497	0.0919952	0.883398
AT1G09195	170.862	0.233238	0.175535	1.32873	0.183938	0.955078
AT5G37500	52.8381	0.233035	0.190049	1.22619	0.220129	0.975456
AT4G22880	638.675	0.232958	0.188875	1.2334	0.217426	0.974071
AT1G47395	9.73267	0.232904	0.134765	1.72822	0.083949	0.873336
AT5G35620	1743.58	0.232865	0.140353	1.65913	0.0970895	0.893032
AT1G15760	70.3757	0.232829	0.189856	1.22634	0.220071	0.975456
AT4G16590	10.5226	0.232826	0.109111	2.13384	0.0328557	0.716868
AT4G23130	51.3092	0.232688	0.182821	1.27277	0.203101	0.961427
AT2G48140	37.5178	0.232643	0.189168	1.22982	0.218764	0.974847
AT3G24180	2365.67	0.232571	0.136202	1.70755	0.0877205	0.876933
AT4G16141	771.19	0.232474	0.166586	1.39552	0.162858	0.951265
AT3G04181	7.86865	0.232417	0.125118	1.85757	0.0632294	0.830813
AT1G62620	13.7496	0.232353	0.151322	1.53549	0.124664	0.925702
AT1G27620	14.427	0.23235	0.155787	1.49146	0.135841	0.931229
AT3G55050	583.253	0.232157	0.134968	1.72009	0.085417	0.874427
AT4G19080	31.9014	0.232077	0.187245	1.23944	0.215184	0.971893
AT1G05700	22.6196	0.232019	0.164217	1.41288	0.15769	0.946822
AT5G18270	53.0569	0.231898	0.189631	1.22289	0.221371	0.976835
AT5G15470	656.781	0.231851	0.147362	1.57334	0.11564	0.920363
AT2G39950	1662.73	0.231767	0.162133	1.42949	0.152864	0.942727
AT5G45420	853.064	0.231734	0.143815	1.61134	0.107106	0.905616
AT3G56990	1248.39	0.231712	0.149198	1.55305	0.120412	0.924723
AT5G27690	120.326	0.231706	0.181883	1.27393	0.202687	0.961329
AT4G12720	548.808	0.23152	0.149976	1.54371	0.122659	0.925702
AT1G79930	3596.88	0.231478	0.145798	1.58766	0.112363	0.91293
AT2G18150	26.8324	0.231374	0.158195	1.46259	0.143581	0.938571
AT4G20780	46.1359	0.231367	0.189622	1.22015	0.22241	0.977745
AT2G29120	314.256	0.231336	0.188135	1.22963	0.218836	0.974847
AT5G22090	3367.1	0.231284	0.133853	1.72789	0.0840077	0.873336
AT1G10490	1257.97	0.231279	0.15493	1.49279	0.135491	0.931229
AT1G69580	210.616	0.231216	0.165508	1.39701	0.16241	0.951265
AT2G04040	241.759	0.231188	0.190052	1.21644	0.223816	0.978062
AT4G21215	90.8717	0.231179	0.181128	1.27633	0.201838	0.961329
AT5G59680	9.67542	0.231089	0.130135	1.77577	0.0757715	0.862524
AT1G60460	59.3917	0.231038	0.189193	1.22118	0.222018	0.976835
AT1G77400	105.223	0.231037	0.17848	1.29447	0.195504	0.957964
AT2G02230	123.631	0.231018	0.178135	1.29687	0.194675	0.957964
AT4G29560	41.3196	0.230811	0.187918	1.22825	0.219352	0.974847
AT1G66510	300.416	0.230753	0.156499	1.47448	0.140354	0.934762
AT1G79080	488.784	0.230743	0.135374	1.70448	0.0882907	0.876933
AT3G60440	579.843	0.230622	0.143431	1.60789	0.107858	0.905616
AT3G53270	491.294	0.230579	0.156845	1.47011	0.141532	0.936327
AT5G55990	253.842	0.230526	0.167981	1.37234	0.169959	0.954888
AT4G13940	44300	0.230498	0.140433	1.64133	0.100729	0.900711
AT4G26830	26.0869	0.230392	0.163422	1.4098	0.158599	0.949781
AT4G16630	1615.86	0.230269	0.166968	1.37912	0.167858	0.952119
AT5G14050	1480.99	0.230201	0.14312	1.60845	0.107736	0.905616
AT3G26590	619.036	0.230063	0.155384	1.48061	0.138712	0.933313
AT2G29350	182.603	0.23004	0.178868	1.28609	0.198412	0.959307
AT1G65030	656.113	0.230012	0.17113	1.34408	0.178923	0.955078
AT2G43235	669.261	0.229989	0.131187	1.75313	0.0795788	0.866406
AT3G27080	601.348	0.229976	0.161073	1.42777	0.153357	0.942727
AT5G02220	9.4622	0.229693	0.143436	1.60136	0.109297	0.907226
AT3G03460	174.95	0.229639	0.175384	1.30935	0.190415	0.955078
AT2G21650	39.668	0.229513	0.180516	1.27142	0.203578	0.962574
AT1G09533	40.0448	0.229511	0.1882	1.21951	0.222652	0.978062
AT2G44310	573.35	0.229385	0.143766	1.59555	0.110589	0.909511
AT5G20850	113.554	0.229245	0.184987	1.23925	0.215252	0.971893
AT1G13390	338.897	0.229202	0.154916	1.47952	0.139001	0.933418
AT2G41730	19.0197	0.229141	0.172003	1.33219	0.182797	0.955078
AT2G22100	262.067	0.229053	0.177831	1.28804	0.197732	0.959307
AT5G01470	279.613	0.22902	0.153247	1.49445	0.135058	0.931229
AT5G59010	288.994	0.228944	0.163642	1.39905	0.161797	0.951147
AT1G29320	523.269	0.228893	0.162699	1.40685	0.159473	0.950092
AT5G47140	323.032	0.228888	0.15424	1.48397	0.137816	0.932668
AT1G55900	733.407	0.228754	0.153804	1.48732	0.136932	0.931265
AT3G06690	124.082	0.228733	0.18319	1.24861	0.211808	0.971103
AT5G64620	355.808	0.228688	0.184839	1.23723	0.216003	0.972061
AT4G13345	211.366	0.228581	0.171726	1.33108	0.183163	0.955078
AT3G01220	41.5478	0.228567	0.188939	1.20974	0.226379	0.97835
AT2G25964	114.991	0.228556	0.17806	1.28359	0.199285	0.95948
AT5G53400	1478.47	0.228499	0.156518	1.45989	0.144321	0.938924
AT1G26380	16.8074	0.228445	0.141734	1.61179	0.107008	0.905616
AT4G15670	15.2181	0.228384	0.144298	1.58273	0.113483	0.914078
AT2G25160	12.1234	0.22826	0.158957	1.43598	0.151007	0.942727
AT1G15410	856.462	0.228253	0.137931	1.65483	0.0979591	0.897908
AT5G50530	86.6943	0.228242	0.189605	1.20378	0.228676	0.978774
AT5G19730	972.485	0.228232	0.139735	1.63333	0.1024	0.900711
AT1G50790	36.9111	0.228171	0.187367	1.21778	0.223308	0.978062
AT1G76960	29.9119	0.228147	0.183814	1.24119	0.214536	0.971699
AT1G44810	697.091	0.228117	0.148824	1.5328	0.125325	0.925702
AT2G31680	348.511	0.228073	0.1517	1.50345	0.132724	0.931229
AT4G27010	632.762	0.227851	0.175354	1.29938	0.193815	0.956461
AT4G16840	45.3335	0.227849	0.189814	1.20038	0.22999	0.979117
AT3G60500	685.9	0.227816	0.138667	1.6429	0.100403	0.900711
AT5G65510	71.7288	0.227778	0.189713	1.20065	0.229888	0.979117
AT1G12770	2081.83	0.227659	0.116556	1.95321	0.0507944	0.793867
AT3G08943	1190.48	0.227589	0.151663	1.50063	0.133452	0.931229
AT1G53800	959.608	0.22748	0.122806	1.85235	0.0639758	0.831307
AT2G25480	652.371	0.227307	0.155476	1.462	0.143741	0.938674
AT1G05894	17.3043	0.227294	0.170691	1.33161	0.182988	0.955078
AT3G22750	557.494	0.227199	0.17822	1.27482	0.202372	0.961329
AT5G41650	36.4362	0.227129	0.183676	1.23657	0.216246	0.972356
AT3G61380	126.252	0.227099	0.181372	1.25212	0.210527	0.969583
AT1G09780	3218.65	0.227075	0.157403	1.44263	0.149124	0.940034
AT2G32060	3280.9	0.226982	0.159669	1.42158	0.155149	0.943532
AT4G19610	1019.4	0.226912	0.148219	1.53092	0.125789	0.925702
AT5G41790	5162.66	0.226852	0.120683	1.87973	0.0601448	0.819907
AT1G61300	1298.11	0.22676	0.126331	1.79497	0.0726582	0.85319
AT5G66690	52.5447	0.226709	0.180384	1.25681	0.208821	0.967384
AT3G51270	1357.74	0.226708	0.135665	1.67109	0.0947034	0.89085
AT1G55205	87.1616	0.226703	0.189587	1.19577	0.231784	0.979117
AT5G54930	196.606	0.226637	0.16799	1.34911	0.1773	0.955078
AT3G06200	573.685	0.226597	0.147819	1.53293	0.125292	0.925702
AT1G72050	1381.32	0.226583	0.15339	1.47717	0.13963	0.934152
AT3G18217	82.9744	0.226469	0.188558	1.20105	0.22973	0.979117
AT1G04480	3208.2	0.22643	0.14137	1.60168	0.109226	0.907226
AT2G45300	4261.4	0.226303	0.15296	1.47949	0.13901	0.933418
AT4G15390	37.1545	0.226227	0.177977	1.2711	0.203693	0.962883
AT1G55530	751.245	0.226201	0.155189	1.45758	0.144955	0.938924
AT4G33770	375.95	0.226154	0.150371	1.50397	0.132589	0.931229
AT2G19490	201.615	0.226066	0.187453	1.20599	0.227821	0.978474
AT5G11240	826.659	0.22604	0.164044	1.37792	0.168227	0.952791
AT3G06980	3755.24	0.225905	0.131329	1.72015	0.0854053	0.874427
AT4G09570	449.128	0.225839	0.154748	1.4594	0.144455	0.938924
AT1G47510	62.1349	0.225824	0.186747	1.20925	0.226565	0.97835
AT3G25230	5345.35	0.225732	0.15976	1.41295	0.157672	0.946822
AT2G33530	1040.26	0.225717	0.119422	1.89008	0.0587469	0.818915
AT2G26810	148.282	0.22569	0.189483	1.19108	0.23362	0.979117
AT3G48740	2378.68	0.225603	0.138361	1.63054	0.102987	0.900711
AT2G37250	1637.58	0.225563	0.130745	1.72522	0.0844885	0.87435
AT5G66000	105.461	0.225545	0.188178	1.19857	0.230695	0.979117
AT5G22460	123.544	0.225517	0.184441	1.2227	0.221441	0.976835
AT5G44063	14.1644	0.225512	0.162062	1.39152	0.164069	0.951265
AT3G58660	1476.8	0.225434	0.180801	1.24686	0.212448	0.97147
AT3G17717	67.0259	0.225299	0.187956	1.19868	0.230652	0.979117
AT3G63445	130.708	0.225273	0.189368	1.1896	0.234202	0.979117
AT5G48820	101.01	0.225191	0.190156	1.18425	0.236316	0.979117
AT4G18593	332.946	0.225175	0.161161	1.39721	0.162351	0.951265
AT3G44740	219.492	0.225155	0.187283	1.20222	0.229279	0.978964
AT5G42860	27.0756	0.225057	0.181625	1.23913	0.215297	0.971893
AT5G53290	52.3183	0.225015	0.180276	1.24817	0.211969	0.971319
AT1G79490	309.83	0.224823	0.15698	1.43217	0.152094	0.942727
AT3G13677	79.7992	0.224793	0.188749	1.19097	0.233666	0.979117
AT4G13860	14.8374	0.224769	0.136981	1.64088	0.100821	0.900711
AT5G03250	95.3115	0.22476	0.180363	1.24615	0.212708	0.97147
AT3G29030	512.724	0.224724	0.145134	1.5484	0.121527	0.925702
AT3G54930	172.885	0.224643	0.170545	1.31721	0.187769	0.955078
AT5G51540	441.944	0.224612	0.159678	1.40666	0.15953	0.950092
AT2G14285	348.834	0.224606	0.167621	1.33996	0.180258	0.955078
AT4G06195	24.839	0.224589	0.17628	1.27405	0.202646	0.961329
AT2G40090	457.582	0.224516	0.147968	1.51733	0.129183	0.929721
AT5G46440	12.9878	0.224504	0.163837	1.37029	0.170596	0.954888
AT5G09820	568.792	0.22449	0.16085	1.39564	0.162822	0.951265
AT1G73230	4897.55	0.224484	0.140554	1.59714	0.110235	0.908338
AT4G31700	12858.6	0.224477	0.158834	1.41328	0.157574	0.946822
AT5G41180	267.638	0.224407	0.161283	1.39138	0.16411	0.951265
AT5G18970	48.2815	0.224399	0.189922	1.18153	0.23739	0.979609
AT5G40530	380.389	0.224259	0.154855	1.44819	0.147565	0.939518
AT5G43720	653.834	0.224203	0.136604	1.64126	0.100743	0.900711
AT3G04500	855.213	0.224189	0.133233	1.68269	0.0924354	0.88478
AT4G16750	47.1581	0.224176	0.188869	1.18694	0.235253	0.979117
AT1G06550	2730.56	0.224151	0.127114	1.76339	0.077835	0.866406
AT5G58670	38.861	0.224093	0.184626	1.21377	0.224836	0.978062
AT3G13080	4462.68	0.224077	0.168	1.33379	0.182272	0.955078
AT2G45760	12.0084	0.224056	0.121851	1.83877	0.0659486	0.835373
AT5G23155	21.0012	0.223944	0.170282	1.31514	0.188464	0.955078
AT5G66540	1028.15	0.223933	0.168327	1.33034	0.183405	0.955078
AT4G14020	306.787	0.223853	0.16482	1.35816	0.174412	0.955078
AT3G54470	2743.73	0.223603	0.149569	1.49498	0.134919	0.931229
AT5G10390	417.721	0.223542	0.170872	1.30825	0.190789	0.955078
AT2G43110	553.578	0.223509	0.174408	1.28153	0.200006	0.95948
AT5G56670	2511.78	0.223506	0.148366	1.50645	0.131951	0.931229
AT1G15150	7.24551	0.223473	0.126858	1.76161	0.0781359	0.866406
AT1G46264	270.504	0.223359	0.186984	1.19453	0.23227	0.979117
AT1G54690	248.215	0.22333	0.184159	1.2127	0.225244	0.978062
AT3G55340	538.543	0.223269	0.167297	1.33457	0.182019	0.955078
AT3G47950	41.9137	0.223223	0.187852	1.18829	0.234717	0.979117
AT4G30060	339.942	0.223062	0.145451	1.53359	0.12513	0.925702
AT2G01260	1165	0.223012	0.11959	1.86481	0.0622079	0.828037
AT3G47820	113.538	0.222866	0.187957	1.18573	0.23573	0.979117
AT3G09735	340.327	0.222825	0.147026	1.51555	0.129634	0.929721
AT2G38250	34.2672	0.2227	0.170809	1.30379	0.192305	0.956205
AT5G41020	399.868	0.222618	0.145562	1.52936	0.126175	0.925702
AT1G73310	305.217	0.222437	0.159104	1.39806	0.162095	0.951265
AT1G58520	5740.71	0.222229	0.177503	1.25197	0.21058	0.969616
AT4G16970	299.405	0.222146	0.16661	1.33333	0.182425	0.955078
AT1G11280	1056.35	0.222142	0.138254	1.60677	0.108106	0.905703
AT1G58590	61.2523	0.222078	0.185397	1.19785	0.230975	0.979117
AT1G48920	10424.5	0.221962	0.170293	1.30341	0.192433	0.956205
AT5G40440	260.204	0.221958	0.161423	1.37501	0.169129	0.954762
AT1G52280	286.303	0.221913	0.173056	1.28232	0.199731	0.95948
AT4G36580	320.344	0.22181	0.160769	1.37968	0.167686	0.952119
AT1G07090	191.495	0.221766	0.182821	1.21302	0.225123	0.978062
AT5G38070	28.165	0.22169	0.18651	1.18862	0.234587	0.979117
AT1G61930	7.80735	0.221471	0.127323	1.73944	0.0819579	0.871401
AT1G33950	5.05584	0.221466	0.0983757	2.25123	0.0243712	0.654141
AT2G40700	689	0.221421	0.162372	1.36366	0.172674	0.954888
AT3G27180	1018.53	0.221405	0.135137	1.63838	0.101342	0.900711
AT2G45570	44.9879	0.221272	0.173467	1.27559	0.2021	0.961329
AT5G58840	61.7751	0.221259	0.183453	1.20608	0.227788	0.978474
AT5G11160	275.438	0.221068	0.18649	1.18541	0.235854	0.979117
AT5G06850	207.292	0.220909	0.177677	1.24332	0.213751	0.97147
AT3G20200	276.428	0.22085	0.162655	1.35778	0.174535	0.955078
AT3G18320	244.814	0.220846	0.175949	1.25517	0.209419	0.967384
AT1G32583	52.0889	0.2208	0.190128	1.16133	0.24551	0.980799
AT3G49400	114.712	0.220794	0.175602	1.25736	0.208625	0.967384
AT1G55140	739.412	0.220554	0.12819	1.72052	0.0853383	0.874427
AT1G67940	163.648	0.220526	0.167525	1.31638	0.188046	0.955078
AT5G17980	189.203	0.220431	0.174063	1.26639	0.205375	0.963729
AT2G41040	2024.49	0.220396	0.136307	1.61691	0.105898	0.904281
AT1G67170	308.314	0.220309	0.166329	1.32454	0.185324	0.955078
AT5G42130	1250.59	0.220242	0.141223	1.55953	0.11887	0.922453
AT5G47680	823.784	0.220239	0.140495	1.56759	0.116977	0.921473
AT1G30190	15.9929	0.220226	0.130865	1.68284	0.0924058	0.88478
AT5G60400	180.008	0.220194	0.165243	1.33255	0.182679	0.955078
AT5G04600	1916.85	0.220158	0.138591	1.58854	0.112164	0.912319
AT5G63220	427.892	0.220023	0.150745	1.45958	0.144407	0.938924
AT1G51650	1723.86	0.220005	0.129578	1.69786	0.0895336	0.878137
AT3G07460	1164.55	0.219986	0.167655	1.31213	0.189475	0.955078
AT5G01110	78.9516	0.219772	0.189154	1.16186	0.245291	0.980799
AT5G55930	354.974	0.219748	0.18183	1.20854	0.22684	0.978474
AT1G70985	228.959	0.219719	0.181976	1.20741	0.227275	0.978474
AT5G63000	308.508	0.219718	0.163536	1.34354	0.179096	0.955078
AT5G01350	1085.15	0.219706	0.143409	1.53203	0.125516	0.925702
AT1G50630	124.226	0.219535	0.174205	1.26021	0.207594	0.9654
AT4G07410	2679.58	0.219516	0.148528	1.47794	0.139423	0.933418
AT3G10650	2207.02	0.21946	0.108256	2.02724	0.0426383	0.762995
AT1G68310	445.079	0.219327	0.149643	1.46567	0.142738	0.936617
AT1G72760	56.7949	0.21925	0.188738	1.16166	0.245374	0.980799
AT3G48425	254.109	0.218976	0.158673	1.38005	0.167573	0.952119
AT1G79090	2045.22	0.218924	0.120786	1.81249	0.0699101	0.847492
AT2G43350	336.997	0.218866	0.14967	1.46233	0.143652	0.938594
AT3G10610	1983.76	0.218731	0.156021	1.40194	0.160934	0.950092
AT2G34357	3250.1	0.218558	0.156476	1.39675	0.162489	0.951265
AT3G50810	53.8721	0.218558	0.189797	1.15153	0.249513	0.980799
AT1G67570	90.7614	0.218529	0.188608	1.15864	0.246603	0.980799
AT5G42010	42.5283	0.218518	0.18595	1.17514	0.239938	0.980799
AT4G08850	2266.07	0.218339	0.166187	1.31382	0.188908	0.955078
AT1G08563	4.53762	0.218273	0.105699	2.06505	0.038918	0.747446
AT1G77840	1394.16	0.218163	0.163497	1.33436	0.182087	0.955078
AT5G38565	40.2533	0.218073	0.188269	1.1583	0.24674	0.980799
AT1G45229	87.9291	0.218063	0.187936	1.1603	0.245926	0.980799
AT5G65683	806.442	0.21804	0.173111	1.25954	0.207837	0.965689
AT1G50280	108.538	0.218029	0.180843	1.20563	0.227961	0.978474
AT3G05790	32.9916	0.218013	0.188857	1.15438	0.248343	0.980799
AT5G42150	732.741	0.217996	0.159361	1.36794	0.171332	0.954888
AT5G57050	464.953	0.217935	0.188886	1.15379	0.248586	0.980799
AT5G59050	275.397	0.217851	0.18827	1.15712	0.247223	0.980799
AT2G47830	441.686	0.217821	0.174065	1.25138	0.210796	0.970193
AT3G08640	1552.95	0.217759	0.136595	1.5942	0.110891	0.909903
AT5G10950	615.403	0.217589	0.135033	1.61138	0.107097	0.905616
AT2G36610	9.08548	0.217447	0.139256	1.56149	0.118408	0.922453
AT4G10470	433.387	0.217411	0.155003	1.40262	0.160729	0.950092
AT5G12900	589.936	0.217393	0.166865	1.30281	0.192641	0.956279
AT5G62840	771.779	0.217384	0.130064	1.67136	0.0946507	0.890754
AT3G48210	266.944	0.217281	0.159505	1.36222	0.173127	0.954888
AT1G66350	114.079	0.217047	0.187276	1.15897	0.246469	0.980799
AT2G18160	3399.9	0.216891	0.115938	1.87075	0.0613793	0.828037
AT5G60440	15.833	0.216876	0.1648	1.31599	0.188176	0.955078
AT1G43860	518.257	0.216802	0.159758	1.35706	0.174761	0.955078
AT4G36610	42.5044	0.216768	0.188066	1.15262	0.249067	0.980799
AT1G13800	77.5548	0.216765	0.189994	1.14091	0.253908	0.980799
AT4G02760	140.182	0.216708	0.180134	1.20304	0.228962	0.978964
AT2G34070	1491.72	0.216583	0.154958	1.39768	0.162208	0.951265
AT3G08275	12.9618	0.216573	0.1457	1.48644	0.137164	0.931825
AT3G13650	60.4627	0.216529	0.184168	1.17571	0.239709	0.980799
AT5G41900	172.981	0.216471	0.189544	1.14207	0.253427	0.980799
AT2G41950	1082.55	0.216253	0.167898	1.288	0.197747	0.959307
AT4G00370	4763.2	0.216241	0.113986	1.89708	0.0578176	0.814282
AT5G66100	606.018	0.216165	0.126535	1.70835	0.0875714	0.876933
AT4G04500	7.39047	0.21611	0.0971692	2.22406	0.0261445	0.659203
AT2G19190	36.7538	0.216032	0.163134	1.32426	0.185416	0.955078
AT3G25410	2025.57	0.215931	0.117211	1.84224	0.0654401	0.833303
AT3G05130	308.771	0.215913	0.165597	1.30385	0.192285	0.956205
AT5G35740	168.486	0.215722	0.177586	1.21475	0.224463	0.978062
AT3G20000	2375.8	0.215696	0.152212	1.41708	0.156459	0.945364
AT1G52760	2439.19	0.215458	0.144649	1.48953	0.136349	0.931265
AT4G37490	254.594	0.215441	0.167742	1.28436	0.199017	0.959307
AT3G61370	114.333	0.21524	0.177376	1.21346	0.224953	0.978062
AT4G21770	910.29	0.215159	0.14775	1.45624	0.145327	0.938942
AT3G17600	8.13578	0.215104	0.119652	1.79775	0.0722165	0.851501
AT2G40710	16.052	0.21494	0.165258	1.30063	0.193385	0.956461
AT2G31140	537.061	0.214845	0.142485	1.50784	0.131595	0.931229
AT1G28350	1144.65	0.214834	0.140183	1.53252	0.125394	0.925702
AT4G08510	472.853	0.214725	0.137904	1.55706	0.119457	0.923295
AT5G40380	802.213	0.214552	0.135647	1.5817	0.113718	0.914078
AT4G37810	94.7568	0.214514	0.185009	1.15948	0.246262	0.980799
AT5G65050	663.481	0.214402	0.148813	1.44075	0.149655	0.940034
AT4G14370	24.7005	0.2144	0.181642	1.18034	0.237864	0.979627
AT2G28080	298.136	0.214348	0.167753	1.27776	0.201333	0.961329
AT4G31460	671.983	0.214261	0.151534	1.41395	0.157377	0.946822
AT5G16040	305.243	0.214244	0.164863	1.29953	0.193762	0.956461
AT5G58160	776.926	0.214215	0.143529	1.49248	0.135572	0.931229
AT1G76350	472.171	0.214184	0.150716	1.42111	0.155285	0.943532
AT1G64880	2268.38	0.214089	0.147443	1.45201	0.146498	0.939518
AT1G69260	700.012	0.213942	0.166076	1.28822	0.19767	0.959307
AT4G24450	328.451	0.213881	0.153301	1.39518	0.162963	0.951265
AT1G51380	118.803	0.213872	0.184197	1.1611	0.245601	0.980799
AT3G59040	2015.27	0.213832	0.142326	1.50241	0.13299	0.931229
AT4G29080	243.879	0.213797	0.158109	1.35221	0.176307	0.955078
AT3G25905	21.3756	0.21378	0.176813	1.20907	0.226636	0.97835
AT5G44580	2526.28	0.213771	0.128496	1.66365	0.0961833	0.892627
AT5G10290	894.742	0.213701	0.137226	1.55729	0.119402	0.923295
AT3G26710	4064.3	0.213544	0.11168	1.91211	0.0558626	0.806082
AT4G39600	74.9464	0.213529	0.187013	1.14179	0.253543	0.980799
AT5G24850	1246.89	0.213503	0.120639	1.76976	0.0767665	0.865662
AT1G73180	1065.94	0.213491	0.1499	1.42422	0.154382	0.94294
AT1G57560	25.2653	0.213469	0.180087	1.18536	0.235873	0.979117
AT2G37520	593.801	0.213273	0.124294	1.71587	0.0861863	0.876479
AT3G25610	155.91	0.213234	0.180617	1.18058	0.237769	0.979609
AT1G01715	77.6704	0.213073	0.185928	1.146	0.251795	0.980799
AT3G22300	704.199	0.213009	0.158823	1.34117	0.179864	0.955078
AT4G32295	290.736	0.212906	0.171979	1.23798	0.215725	0.971893
AT5G62190	5017.43	0.212806	0.145788	1.45969	0.144374	0.938924
AT3G03110	757.524	0.212784	0.154225	1.37971	0.167677	0.952119
AT1G16340	343.211	0.212753	0.144536	1.47197	0.141028	0.936
AT1G67190	215.762	0.212715	0.1628	1.3066	0.191347	0.956205
AT1G22950	424.065	0.212688	0.159547	1.33307	0.182508	0.955078
AT2G38310	1714.97	0.21264	0.17647	1.20497	0.228215	0.978595
AT5G02280	375.19	0.21261	0.144857	1.46773	0.142179	0.93638
AT5G45490	561.38	0.212564	0.139464	1.52415	0.127471	0.926856
AT1G22403	122.041	0.212535	0.183823	1.15619	0.247602	0.980799
AT4G38060	1070.67	0.212488	0.15907	1.33582	0.181609	0.955078
AT5G02460	114.358	0.212479	0.18155	1.17036	0.241855	0.980799
AT3G62130	730.052	0.212377	0.131694	1.61266	0.106819	0.905616
AT1G06730	535.596	0.212328	0.156724	1.35479	0.175484	0.955078
AT1G77280	428.672	0.212325	0.161606	1.31384	0.188899	0.955078
AT2G22400	1225.38	0.212307	0.161862	1.31165	0.189637	0.955078
AT3G15080	321.609	0.212232	0.172202	1.23246	0.217777	0.974302
AT5G57010	20.0299	0.212228	0.164423	1.29075	0.196792	0.958497
AT2G26770	1630.45	0.212175	0.107127	1.9806	0.0476358	0.779862
AT1G09815	398.404	0.212002	0.152386	1.39121	0.164161	0.951265
AT1G53500	495.487	0.211992	0.154628	1.37098	0.17038	0.954888
AT2G33360	461.464	0.211916	0.150925	1.40411	0.160285	0.950092
AT4G21700	183.204	0.211777	0.171467	1.23509	0.216797	0.973239
AT1G20950	3182.61	0.211737	0.154774	1.36804	0.171301	0.954888
AT1G53510	2102.71	0.211709	0.124533	1.70003	0.0891248	0.877226
AT3G10525	74.7284	0.211674	0.185134	1.14336	0.252891	0.980799
AT5G66740	260.268	0.211669	0.164968	1.28309	0.199462	0.95948
AT1G67550	467.927	0.211663	0.148616	1.42423	0.15438	0.94294
AT4G26670	189.621	0.211646	0.181363	1.16698	0.24322	0.980799
AT3G58200	43.9608	0.211555	0.185806	1.13858	0.254879	0.980799
AT3G05270	1030.49	0.211528	0.124951	1.69288	0.0904779	0.880729
AT2G29125	54.9997	0.211524	0.189743	1.11479	0.26494	0.980799
AT1G63350	59.3706	0.21149	0.187208	1.1297	0.258601	0.980799
AT5G54650	256.775	0.21134	0.170106	1.2424	0.21409	0.97147
AT2G45510	102.11	0.21133	0.184664	1.1444	0.252456	0.980799
AT2G24020	2886.21	0.211313	0.121256	1.7427	0.0813859	0.871401
AT3G02670	9.47768	0.2113	0.14491	1.45814	0.144801	0.938924
AT4G12090	9.88785	0.211276	0.150705	1.40192	0.16094	0.950092
AT3G15750	30.8371	0.211064	0.186492	1.13176	0.257737	0.980799
AT3G57720	95.3371	0.210948	0.183932	1.14688	0.251431	0.980799
AT1G03200	31.1171	0.210861	0.186946	1.12793	0.259351	0.980799
AT4G13330	105.205	0.210819	0.189199	1.11427	0.265163	0.980799
AT5G24580	245.426	0.210784	0.174823	1.2057	0.227934	0.978474
AT5G63520	369.985	0.210781	0.149621	1.40877	0.158903	0.950011
AT1G30545	105.687	0.210708	0.186895	1.12741	0.259568	0.980799
AT2G23530	49.8164	0.210698	0.189804	1.11008	0.266964	0.980799
AT5G57300	466.607	0.210626	0.146735	1.43542	0.151167	0.942727
AT5G23020	505.796	0.210567	0.188329	1.11808	0.263534	0.980799
AT1G63930	27.8685	0.210528	0.170754	1.23293	0.217602	0.974302
AT2G30160	465.679	0.210526	0.134077	1.5702	0.11637	0.920363
AT1G78580	1881.86	0.210467	0.118166	1.78112	0.074893	0.859209
AT4G38010	40.6094	0.210465	0.189426	1.11106	0.266541	0.980799
AT2G40010	293.348	0.210364	0.145951	1.44133	0.149491	0.940034
AT1G80720	182.869	0.210327	0.168968	1.24478	0.213214	0.97147
AT1G26230	536.81	0.210177	0.142741	1.47243	0.140904	0.93574
AT4G01750	53.1013	0.21016	0.182948	1.14874	0.250661	0.980799
AT1G62790	354.871	0.210101	0.160488	1.30913	0.190489	0.955078
AT3G57290	4455.09	0.210061	0.135445	1.55089	0.120927	0.925085
AT1G27390	1069	0.209995	0.141161	1.48763	0.136849	0.931265
AT5G03085	12.7994	0.209985	0.137667	1.52531	0.127182	0.926306
AT4G14220	606.458	0.209978	0.136987	1.53283	0.125318	0.925702
AT5G55070	2814.6	0.209945	0.149361	1.40562	0.159836	0.950092
AT1G01050	2045.56	0.209938	0.110775	1.89516	0.0580705	0.816618
AT1G59510	64.7508	0.209898	0.19017	1.10374	0.269706	0.980799
AT5G02260	175.698	0.209801	0.172104	1.21904	0.22283	0.978062
AT1G08410	661.792	0.209771	0.1542	1.36038	0.17371	0.954888
AT5G63830	185.818	0.209708	0.169464	1.23748	0.215909	0.971893
AT2G26480	5.52415	0.209706	0.11335	1.85007	0.0643035	0.832183
AT4G30650	49.7605	0.209706	0.185679	1.1294	0.25873	0.980799
AT1G10370	7846.17	0.209617	0.161651	1.29673	0.194725	0.957964
AT1G22230	38.7689	0.209606	0.185524	1.12981	0.258558	0.980799
AT4G18905	1303.24	0.209559	0.153212	1.36777	0.171384	0.954888
AT5G09990	51.446	0.209522	0.190152	1.10187	0.270518	0.980799
AT4G16566	270.311	0.209357	0.158911	1.31745	0.187689	0.955078
AT1G06190	3177.11	0.209309	0.108409	1.93073	0.0535162	0.799358
AT2G37860	1545.53	0.209245	0.127465	1.64159	0.100676	0.900711
AT2G37450	1465.8	0.209156	0.161064	1.29858	0.194087	0.956481
AT1G47920	8.05683	0.208926	0.131782	1.58539	0.112878	0.914078
AT1G51850	321.915	0.208919	0.149732	1.39528	0.16293	0.951265
AT5G19410	9.08789	0.208806	0.128	1.63129	0.102829	0.900711
AT2G33570	664.877	0.208791	0.136245	1.53247	0.125408	0.925702
AT3G14770	1780.97	0.208623	0.146939	1.41979	0.155669	0.943777
AT5G63100	346.438	0.208588	0.161781	1.28932	0.197288	0.958783
AT5G38720	533.581	0.208553	0.170547	1.22285	0.221388	0.976835
AT4G26120	41.6616	0.208514	0.189946	1.09775	0.272312	0.980799
AT2G39170	548.547	0.208498	0.138004	1.51081	0.130837	0.931147
AT4G18730	4092.39	0.20848	0.15274	1.36494	0.172272	0.954888
AT3G45970	76.4546	0.208371	0.189049	1.10221	0.270371	0.980799
AT3G58220	622.53	0.208369	0.157009	1.32712	0.18447	0.955078
AT2G38880	352.499	0.208356	0.146773	1.41958	0.155731	0.943777
AT2G02880	214.248	0.208334	0.165788	1.25663	0.208888	0.967384
AT2G20835	11.2033	0.208223	0.145316	1.43289	0.151889	0.942727
AT1G56180	802.428	0.20818	0.119934	1.73578	0.0826025	0.871401
AT3G18760	387.427	0.208132	0.15966	1.30359	0.192372	0.956205
AT3G04780	651.896	0.208127	0.130921	1.58971	0.1119	0.911896
AT5G09510	3456.95	0.208076	0.150131	1.38596	0.165759	0.951265
AT1G03110	613.789	0.207951	0.157913	1.31687	0.187881	0.955078
AT1G54260	391.48	0.207942	0.167644	1.24038	0.214835	0.971699
AT1G71210	541.257	0.20791	0.168626	1.23296	0.217589	0.974302
AT2G44820	429.479	0.207901	0.1557	1.33526	0.18179	0.955078
AT4G10590	845.825	0.207896	0.131463	1.5814	0.113786	0.914078
AT5G18690	78.9011	0.207854	0.188491	1.10273	0.270146	0.980799
AT3G18165	1159.98	0.207838	0.14155	1.46829	0.142025	0.936327
AT1G34030	3609.72	0.207835	0.138879	1.49652	0.134517	0.931229
AT3G57550	1060.09	0.207817	0.125621	1.65431	0.0980646	0.898043
AT3G14780	17.3341	0.207814	0.161281	1.28852	0.197564	0.959307
AT4G09890	442.525	0.207812	0.14859	1.39856	0.161946	0.951147
AT5G53880	288.076	0.207808	0.160497	1.29478	0.195395	0.957964
AT5G60610	60.5759	0.207785	0.187962	1.10547	0.268957	0.980799
AT5G26110	410.831	0.207769	0.148164	1.40229	0.160829	0.950092
AT3G57930	396.512	0.20765	0.159665	1.30053	0.193418	0.956461
AT4G32450	184.181	0.207511	0.170553	1.2167	0.22372	0.978062
AT3G59790	7.215	0.207498	0.117761	1.76202	0.0780654	0.866406
AT3G04920	5676.5	0.207488	0.137499	1.50902	0.131295	0.931229
AT3G51790	288.132	0.20748	0.158874	1.30594	0.191573	0.956205
AT3G54710	298.63	0.207385	0.178707	1.16047	0.245856	0.980799
AT1G56540	35.2188	0.207369	0.166579	1.24487	0.213179	0.97147
AT3G14570	389.026	0.207334	0.151655	1.36714	0.17158	0.954888
AT1G11390	591.597	0.207327	0.145177	1.42809	0.153266	0.942727
AT2G47920	138.958	0.207311	0.185918	1.11507	0.264822	0.980799
AT3G52520	21.5346	0.207294	0.177989	1.16464	0.244164	0.980799
AT1G09900	859.713	0.207133	0.151493	1.36728	0.171537	0.954888
AT4G29400	443.971	0.207125	0.163162	1.26945	0.204282	0.962887
AT1G65370	519.77	0.207058	0.144504	1.43288	0.151891	0.942727
AT3G28080	476.416	0.207051	0.158629	1.30525	0.191806	0.956205
AT3G07750	466.713	0.207037	0.165474	1.25117	0.210871	0.970204
AT5G48880	2059.57	0.207	0.158132	1.30903	0.190524	0.955078
AT3G17790	944.019	0.206998	0.173849	1.19068	0.233778	0.979117
AT1G50920	5162.02	0.206973	0.146618	1.41165	0.158053	0.947565
AT1G72130	1703.98	0.20684	0.106438	1.9433	0.0519801	0.798284
AT2G40690	518.717	0.206818	0.136913	1.51057	0.130897	0.931147
AT5G20980	587.644	0.206695	0.136348	1.51594	0.129535	0.929721
AT2G25440	8.83882	0.206477	0.136195	1.51604	0.129509	0.929721
AT3G49645	185.553	0.206453	0.173409	1.19056	0.233828	0.979117
AT1G17460	67.122	0.20638	0.188834	1.09291	0.274432	0.980799
AT2G05940	549.024	0.206369	0.158759	1.29989	0.193639	0.956461
AT3G54980	271.102	0.206281	0.150702	1.3688	0.171063	0.954888
AT1G55380	15.9244	0.206224	0.166911	1.23553	0.216632	0.972849
AT2G11000	818.473	0.206204	0.125322	1.6454	0.099888	0.900711
AT2G28880	745.815	0.206082	0.134586	1.53123	0.125713	0.925702
AT3G01040	665.38	0.206008	0.130231	1.58186	0.113682	0.914078
AT3G02140	212.889	0.205976	0.185576	1.10993	0.267028	0.980799
AT5G58310	18.0092	0.205957	0.165746	1.24261	0.214013	0.97147
AT1G69290	106.209	0.205889	0.183263	1.12346	0.261241	0.980799
AT3G11402	69.3371	0.20574	0.190159	1.08194	0.279279	0.980799
AT5G08760	147.748	0.205729	0.189899	1.08336	0.278649	0.980799
AT3G05560	6193.08	0.205714	0.13581	1.51473	0.129841	0.930219
AT5G47950	7.88875	0.205699	0.133205	1.54423	0.122531	0.925702
AT2G02150	213.61	0.205678	0.177052	1.16168	0.245366	0.980799
AT5G50820	31.8758	0.205669	0.18079	1.13761	0.255283	0.980799
AT2G44120	5633.14	0.205578	0.155594	1.32124	0.18642	0.955078
AT1G65010	2730.81	0.205548	0.11695	1.75757	0.0788206	0.866406
AT2G46170	594.253	0.205504	0.150763	1.36309	0.172854	0.954888
AT1G11475	436.216	0.205471	0.150969	1.36102	0.173508	0.954888
AT4G35380	21.1837	0.205335	0.157308	1.3053	0.19179	0.956205
AT5G63050	1837.9	0.205302	0.135285	1.51755	0.129129	0.929721
AT5G11740	2933.56	0.205199	0.173917	1.17987	0.238053	0.979711
AT4G25760	17.3321	0.205068	0.165323	1.24041	0.214824	0.971699
AT4G12640	812.095	0.205044	0.133672	1.53394	0.125045	0.925702
AT3G45860	15.7001	0.205017	0.13532	1.51506	0.129757	0.930013
AT5G64120	1613.87	0.20498	0.184251	1.11251	0.265921	0.980799
AT2G23950	477.349	0.204956	0.167438	1.22407	0.220924	0.976835
AT1G04013	13.64	0.204947	0.162471	1.26144	0.207151	0.964675
AT3G50960	101.488	0.204838	0.184226	1.11189	0.266187	0.980799
AT1G68640	75.9763	0.204665	0.189358	1.08084	0.279768	0.980799
AT3G04510	14.5643	0.204652	0.159101	1.2863	0.198337	0.959307
AT5G51220	587.258	0.204618	0.144691	1.41418	0.15731	0.946822
AT5G62980	230.753	0.204618	0.172082	1.18907	0.234413	0.979117
AT3G56010	2670.47	0.204581	0.114787	1.78226	0.0747064	0.859209
AT3G16100	518.916	0.204571	0.136029	1.50387	0.132615	0.931229
AT2G31660	2713.29	0.204505	0.139491	1.46608	0.142627	0.936617
AT1G19860	736.425	0.204482	0.136502	1.49802	0.134128	0.931229
AT3G10220	343.5	0.204373	0.15578	1.31193	0.189542	0.955078
AT3G15350	600.456	0.204371	0.152554	1.33966	0.180356	0.955078
AT5G51850	82.3737	0.204305	0.185627	1.10062	0.27106	0.980799
AT5G37400	69.754	0.204202	0.190082	1.07428	0.282697	0.980799
AT4G34680	186.114	0.204195	0.17317	1.17916	0.238335	0.979711
AT4G18465	423.026	0.204187	0.133263	1.5322	0.125472	0.925702
AT1G64780	6000.98	0.20418	0.152101	1.3424	0.179467	0.955078
AT2G39390	2192.45	0.204134	0.157819	1.29347	0.195848	0.958417
AT1G21520	40.3768	0.204134	0.168919	1.20847	0.226865	0.978474
AT2G17680	7.92263	0.204053	0.0967739	2.10856	0.0349829	0.73209
AT2G40200	135.075	0.203889	0.177672	1.14756	0.251152	0.980799
AT3G23170	96.1064	0.203868	0.186676	1.0921	0.274791	0.980799
AT5G46230	62.7616	0.203817	0.189281	1.07679	0.281573	0.980799
AT3G55280	3295.83	0.203769	0.160323	1.27099	0.203733	0.962883
AT4G01360	8.78084	0.203706	0.134053	1.51959	0.128615	0.928561
AT5G45310	35.1955	0.203548	0.15824	1.28633	0.198328	0.959307
AT2G27660	133.423	0.203533	0.184593	1.1026	0.270199	0.980799
AT3G57360	30.9626	0.203521	0.161889	1.25717	0.208693	0.967384
AT3G09270	301.494	0.20352	0.173405	1.17367	0.240527	0.980799
AT2G44560	3.77185	0.203426	0.104076	1.95459	0.0506316	0.793573
AT2G15000	458.107	0.203422	0.160475	1.26762	0.204932	0.963529
AT4G39030	114.764	0.203404	0.184392	1.10311	0.269981	0.980799
AT1G72416	30.5103	0.203373	0.155323	1.30935	0.190414	0.955078
AT1G63460	258.403	0.203322	0.153599	1.32372	0.185597	0.955078
AT2G40230	88.9841	0.203295	0.190146	1.06915	0.285001	0.980799
AT1G68880	12.6751	0.203229	0.138219	1.47035	0.141467	0.936327
AT1G60560	343.603	0.203201	0.16277	1.2484	0.211886	0.971255
AT5G48440	276.361	0.20314	0.167616	1.21194	0.225537	0.978062
AT1G33360	790.893	0.203031	0.127338	1.59442	0.110841	0.90984
AT4G19520	313.166	0.203018	0.158694	1.27931	0.200788	0.960435
AT1G54270	5159.49	0.203016	0.132012	1.53786	0.124084	0.925702
AT4G19840	1513.2	0.202981	0.129125	1.57198	0.115956	0.920363
AT5G02480	5236.06	0.202867	0.15263	1.32914	0.183803	0.955078
AT4G21590	20.0894	0.202818	0.174775	1.16046	0.245863	0.980799
AT4G02220	507.033	0.202796	0.131467	1.54256	0.122938	0.925702
AT1G35910	53.1103	0.202688	0.190141	1.06598	0.286431	0.980799
AT4G35783	7.11903	0.202594	0.131813	1.53698	0.124299	0.925702
AT3G48040	274.115	0.20254	0.161225	1.25625	0.209024	0.967384
AT5G37260	645.004	0.202514	0.167138	1.21166	0.225643	0.978198
AT1G58210	187.706	0.202497	0.16767	1.20771	0.227159	0.978474
AT2G30210	9.71325	0.202448	0.139571	1.45051	0.146917	0.939518
AT4G19003	431.456	0.20242	0.154249	1.31229	0.189421	0.955078
AT2G47910	1300.03	0.202413	0.118884	1.7026	0.088642	0.877226
AT3G02770	372.051	0.202269	0.148304	1.36388	0.172606	0.954888
AT2G18940	1494.17	0.202256	0.135969	1.48751	0.136879	0.931265
AT3G17220	21.9608	0.202249	0.175023	1.15556	0.247863	0.980799
AT5G59850	3519.12	0.202227	0.169389	1.19386	0.232534	0.979117
AT2G39410	9.21498	0.202204	0.135443	1.49291	0.135462	0.931229
AT1G17350	235.17	0.202175	0.156181	1.29449	0.195495	0.957964
AT4G26260	5.59597	0.202138	0.121412	1.66489	0.0959351	0.892627
AT5G20920	2334.47	0.202059	0.11346	1.78089	0.0749306	0.859209
AT5G65850	81.2106	0.201907	0.185635	1.08766	0.276746	0.980799
AT3G56730	14.1642	0.201844	0.138941	1.45273	0.146297	0.939359
AT1G17750	80.9051	0.201742	0.188546	1.06999	0.284625	0.980799
AT2G35075	51.5563	0.201737	0.189962	1.06199	0.288242	0.980799
AT4G23950	188.725	0.201589	0.179607	1.12239	0.261696	0.980799
AT3G53460	15629.1	0.201508	0.155897	1.29257	0.19616	0.958417
AT5G49520	77.8834	0.201403	0.18739	1.07478	0.282473	0.980799
AT2G44840	17.5067	0.201299	0.15363	1.31028	0.1901	0.955078
AT1G77740	1220.23	0.201285	0.12002	1.6771	0.0935235	0.888604
AT4G23160	6.77275	0.201279	0.115356	1.74484	0.0810124	0.870705
AT1G20830	748.687	0.201273	0.128548	1.56574	0.117409	0.922127
AT2G44680	613.944	0.201256	0.137307	1.46574	0.14272	0.936617
AT5G65560	310.731	0.20124	0.166159	1.21113	0.225847	0.978198
AT5G20600	841.888	0.201197	0.160284	1.25525	0.209388	0.967384
AT3G45400	154.012	0.201131	0.181704	1.10691	0.268332	0.980799
[truncated: 20,806 more rows]

## Sheet: Table S4d. N0R vs N0RCK
Table S4d Average fold change for all genes from N0R vs N0RCK samples
Gene	baseMean	log2FoldChange	lfcSE	stat	pvalue	padj
AT5G59680	84.2577	1.79117	0.319091	5.61337	1.98e-08	2.72e-05
AT3G22830	27.298	1.60633	0.400689	4.00891	NA	NA
AT1G30515	19.4258	1.51736	0.396654	3.8254	0.00013056	0.0114432
AT1G18197	11.2418	1.4082	0.393608	3.57768	0.000346658	0.0201698
AT4G34930	84.9334	1.39708	0.293173	4.76539	1.88e-06	0.000946915
AT2G14920	20.8104	1.3766	0.396371	3.47301	0.000514651	0.0251986
AT1G60470	250.714	1.37571	0.283447	4.8535	1.21e-06	0.000675267
AT2G39510	158.102	1.36908	0.35197	3.88976	0.000100345	0.0101314
AT1G05700	253.98	1.35273	0.326638	4.14137	3.45e-05	0.00569326
AT2G23410	51.4296	1.32078	0.400703	3.29616	0.000980176	0.0338169
AT5G41470	18.962	1.30902	0.391936	3.33987	0.000838165	0.0307731
AT3G43190	246.664	1.30278	0.210642	6.18482	6.22e-10	3.2e-06
AT1G61080	56.1622	1.30008	0.355873	3.65322	0.000258975	0.0174673
AT2G38465	17.1142	1.26908	0.400434	3.16925	0.00152831	0.0434189
AT5G52390	21.4359	1.26225	0.390443	3.23286	0.00122559	0.038132
AT5G43520	77.6009	1.26108	0.320987	3.92876	8.54e-05	0.0092562
AT2G34350	76.6433	1.25987	0.367605	3.42725	0.000609735	0.0269399
AT4G15480	1073.28	1.25492	0.327457	3.83231	0.000126946	0.0113437
AT5G40590	87.6353	1.25434	0.373598	3.35746	0.000786628	0.0298383
AT2G22590	954.086	1.24343	0.31261	3.97759	6.96e-05	0.00833674
AT1G06090	268.762	1.23529	0.365932	3.37574	0.000736178	0.0292159
AT1G49860	48.6173	1.23448	0.324561	3.80353	0.000142646	0.0118951
AT2G17590	38.9487	1.22242	0.390583	3.12973	0.00174965	0.0469901
AT1G29020	32.9699	1.21011	0.389541	3.10649	0.0018932	0.0489499
AT5G59370	26.048	1.20029	0.375786	3.19408	0.00140276	0.0411018
AT5G45070	189.66	1.19376	0.309285	3.85974	0.00011351	0.0107299
AT5G24140	592.227	1.19111	0.270247	4.40749	1.05e-05	0.00262671
AT1G18410	73.5754	1.18844	0.278875	4.26153	2.03e-05	0.00394514
AT5G21080	116.495	1.17759	0.273991	4.29791	1.72e-05	0.0035512
AT1G66020	133.977	1.17228	0.319172	3.67288	0.000239831	0.0166885
AT5G24110	12.9543	1.15379	0.39972	2.8865	0.00389547	0.0712388
AT3G45960	53.8923	1.15233	0.324593	3.55008	0.000385113	0.0210962
AT1G52560	110.676	1.1475	0.28056	4.09003	4.31e-05	0.00648448
AT3G02885	849.87	1.14723	0.279175	4.10935	3.97e-05	0.00605372
AT3G01260	335.282	1.14302	0.292223	3.91146	9.17e-05	0.00968994
AT3G32040	43.0725	1.13346	0.335675	3.37665	0.000733741	0.0291754
AT2G19970	515.195	1.13012	0.185753	6.08398	1.17e-09	4.02e-06
AT1G52050	288.862	1.11927	0.378873	2.95421	0.00313475	0.0636751
AT4G14280	39.8648	1.11624	0.351576	3.17496	0.00149855	0.0429108
AT1G11190	122.624	1.11567	0.324615	3.43689	0.000588441	0.0263481
AT1G10385	42.91	1.11291	0.340775	3.26583	0.00109144	0.0356265
AT4G13890	37.7877	1.11288	0.395336	2.81501	0.00487753	0.079445
AT3G46800	10.3125	1.11176	0.383863	2.89624	0.00377668	0.0702543
AT1G51840	516.432	1.1053	0.20041	5.51518	3.48e-08	4.28e-05
AT3G45680	1124.87	1.10373	0.259405	4.25484	2.09e-05	0.00402705
AT2G30750	33.1606	1.09475	0.400308	2.73478	0.00624227	0.0899105
AT2G32610	42.401	1.09463	0.397263	2.75542	0.00586169	0.0870231
AT1G34520	16.3005	1.09276	0.400474	2.72868	0.00635889	0.0908281
AT4G16355	11.0975	1.09039	0.39304	2.77425	0.00553294	0.0842913
AT2G44370	355.393	1.0852	0.185476	5.85091	4.89e-09	1.01e-05
AT1G34540	47.277	1.08518	0.373695	2.90391	0.00368538	0.0696401
AT5G23990	1121.91	1.07522	0.29583	3.63459	0.000278424	0.0179222
AT5G04200	76.6709	1.07151	0.400697	2.67411	0.00749287	0.0986695
AT3G44765	31.4124	1.0701	0.364604	2.93496	0.00333587	0.0663214
AT2G19990	34.3162	1.06295	0.389862	2.72648	0.0064014	0.0910564
AT1G80340	440.256	1.05961	0.195119	5.43057	5.62e-08	6.43e-05
AT4G31230	18.3131	1.05746	0.389523	2.71475	0.00663258	0.0919611
AT5G11110	4257.1	1.05682	0.29682	3.56049	0.000370169	0.0209461
AT3G07490	26.975	1.0555	0.400727	2.63397	0.00843939	0.104887
AT1G60050	20.2538	1.04877	0.397597	2.63778	0.00834507	0.104109
AT5G11540	155.139	1.04796	0.2602	4.02753	5.64e-05	0.00759858
AT3G49190	100.134	1.04699	0.400648	2.61324	0.00896874	0.10784
AT1G63295	21.6347	1.04681	0.397816	2.63139	0.00850353	0.105067
AT2G18150	1041.2	1.04638	0.2358	4.43759	9.1e-06	0.00240225
AT2G28960	345.273	1.04457	0.230214	4.53738	5.7e-06	0.00185958
AT4G19690	17.1599	1.04166	0.362827	2.87097	NA	NA
AT4G25090	655.174	1.03957	0.266019	3.90788	9.31e-05	0.00978467
AT5G44400	310.971	1.03539	0.307665	3.36532	0.000764541	0.0297848
AT3G46270	64.5208	1.03233	0.39088	2.64104	0.00826521	0.103738
AT2G02120	268.108	1.02842	0.221501	4.64295	3.43e-06	0.00131006
AT2G46630	705.806	1.01719	0.19354	5.25568	1.47e-07	0.000138075
AT2G28990	246.16	1.00793	0.223565	4.50846	6.53e-06	0.00200746
AT1G14520	35.5715	1.00743	0.347616	2.89811	0.00375416	0.0701038
AT3G06460	63.2066	1.0057	0.391365	2.56972	0.010178	0.115312
AT1G64310	31.9015	1.0029	0.371896	2.69673	0.00700244	0.0949751
AT1G63245	43.4696	1.00044	0.341218	2.93198	0.00336812	0.0666424
AT1G68880	91.0036	0.999313	0.318855	3.13407	0.001724	0.0466612
AT4G30110	312.767	0.996577	0.26702	3.73221	0.000189806	0.0143729
AT4G23496	71.8526	0.993276	0.338861	2.93122	0.00337636	0.0666758
AT1G49230	20.781	0.989237	0.394054	2.51041	0.0120591	0.125177
AT3G20160	32.8068	0.98347	0.388458	2.53173	NA	NA
AT4G08570	212.993	0.982299	0.242683	4.04767	5.17e-05	0.00734228
AT2G38390	6306.97	0.981838	0.172466	5.69292	1.25e-08	1.98e-05
AT4G37950	32.1901	0.981494	0.378428	2.59361	0.00949748	0.110901
AT5G09720	18.221	0.980006	0.398241	2.46084	0.0138613	0.134245
AT3G19710	1953.47	0.979714	0.197852	4.95175	7.36e-07	0.000488681
AT1G66950	46.6068	0.972536	0.358705	2.71124	0.00670321	0.0927408
AT4G11190	1264.24	0.969068	0.200673	4.8291	1.37e-06	0.000743399
AT2G23620	151.01	0.968352	0.265628	3.64552	0.000266849	0.0176733
AT5G36140	29.9039	0.963875	0.399382	2.41342	0.0158038	0.14384
AT5G03640	184.622	0.962252	0.288232	3.33846	0.000842439	0.0308201
AT5G23020	5151.14	0.959103	0.24069	3.98481	6.75e-05	0.00823105
AT3G59120	86.1348	0.955961	0.32499	2.94151	0.00326612	0.0653764
AT2G19050	28.2473	0.955739	0.39251	2.43494	0.0148942	0.139336
AT1G26820	101.561	0.955088	0.400567	2.38434	0.0171099	0.150998
AT3G16390	313.636	0.954664	0.202373	4.71736	2.39e-06	0.00111846
AT1G62935	5.57478	0.953885	0.36229	2.63293	0.00846513	NA
AT2G32960	718.147	0.950943	0.160601	5.92115	3.2e-09	7.32e-06
AT3G48520	234.9	0.95034	0.291521	3.25993	0.00111439	0.0361464
AT4G26770	127.235	0.947412	0.261645	3.62098	0.000293494	0.0183185
AT5G51270	159.705	0.94354	0.346901	2.71991	0.00652991	0.091424
AT3G13950	47.437	0.943374	0.364596	2.58745	0.00966897	0.112012
AT2G09745	16.6314	0.942317	0.398132	2.36685	0.0179404	0.155195
AT2G28780	590.635	0.941727	0.181753	5.18135	2.2e-07	0.000168045
AT5G39720	30.857	0.9407	0.382149	2.4616	0.0138317	0.13413
AT1G73220	210.06	0.93913	0.268124	3.5026	0.000460747	0.0234497
AT4G22080	320.052	0.936449	0.285965	3.2747	0.00105776	0.0350832
AT4G15393	435.199	0.936298	0.181692	5.15321	2.56e-07	0.000188366
AT5G65320	86.2871	0.932573	0.331877	2.80999	0.00495426	0.079721
AT2G23910	1354.69	0.926766	0.400507	2.31398	0.0206686	0.167219
AT3G52820	27.5962	0.926536	0.396671	2.33578	0.0195028	0.162829
AT2G24980	1625.5	0.926025	0.257455	3.59684	0.00032211	0.0193489
AT5G23840	306.132	0.925686	0.245532	3.77013	0.000163162	0.0129004
AT5G06640	1035.62	0.924893	0.297429	3.10963	0.00187323	0.0488664
AT4G19810	781.876	0.923936	0.230751	4.00403	6.23e-05	0.00791732
AT3G54040	1565.56	0.921974	0.220013	4.19053	2.78e-05	0.00502818
AT3G53600	7.30122	0.920151	0.378177	2.43312	0.0149692	0.139701
AT4G35380	1424.59	0.919941	0.217648	4.22673	2.37e-05	0.00443973
AT5G35190	2428.96	0.919732	0.262138	3.50858	0.000450509	0.023225
AT5G43350	5701.12	0.91843	0.258615	3.55134	0.000383281	0.0210962
AT5G37210	66.2911	0.918279	0.286795	3.20187	0.00136539	0.04064
AT1G11655	25.2142	0.916882	0.394573	2.32373	0.0201397	0.165332
AT4G08160	157.882	0.915716	0.32138	2.84933	0.00438115	0.0753873
AT4G12500	244.721	0.914107	0.253708	3.60299	0.000314577	0.0191234
AT1G04370	7.8258	0.914104	0.375307	2.43562	0.0148664	0.139309
AT1G33280	71.5937	0.912862	0.362918	2.51534	0.0118918	0.124528
AT2G17070	61.7364	0.91105	0.318551	2.85998	0.00423663	0.0740147
AT5G07780	76.0907	0.910527	0.292696	3.11083	0.00186563	0.0488664
AT3G60280	254.629	0.908811	0.303131	2.99808	0.00271687	0.0600955
AT3G01670	981.769	0.90728	0.211837	4.28291	1.84e-05	0.00372488
AT5G42510	292.224	0.904864	0.298832	3.02801	0.00246174	0.0568917
AT5G02350	354.281	0.902306	0.243693	3.70263	0.000213375	0.0153667
AT3G54590	5648.8	0.901454	0.274375	3.28548	0.00101809	0.0343867
AT3G10710	764.589	0.901415	0.291883	3.08828	0.00201321	0.0510037
AT1G03820	654.305	0.900352	0.236049	3.81425	0.000136596	0.0117301
AT4G35720	237.156	0.899674	0.226469	3.97261	7.11e-05	0.00845392
AT2G23970	5.73033	0.895246	0.355783	2.51627	0.0118604	NA
AT1G11540	100.619	0.895076	0.290457	3.08161	0.00205881	0.0514627
AT1G63600	27.5555	0.894605	0.389442	2.29714	0.0216106	0.171931
AT3G62780	25.8343	0.893594	0.394043	2.26776	0.0233438	0.180756
AT2G28270	24.3654	0.891795	0.39369	2.26522	0.0234992	0.18155
AT5G18350	32.4938	0.888405	0.385044	2.30729	0.0210389	0.169009
AT5G43040	167.946	0.880553	0.232181	3.79252	0.000149126	0.0121135
AT5G44770	39.8925	0.879666	0.345174	2.54847	0.0108196	0.118155
AT1G55390	50.4322	0.879442	0.325422	2.70247	0.00688273	0.094195
AT2G25240	133.719	0.878571	0.333265	2.63625	0.00838275	0.104452
AT4G01830	40.8236	0.87851	0.390472	2.24987	0.0244573	0.185133
AT4G13390	1613.98	0.875083	0.289504	3.0227	0.00250532	0.0570784
AT3G01290	3021.67	0.873827	0.199097	4.38895	1.14e-05	0.00279289
AT3G46710	43.3429	0.872508	0.338635	2.57654	0.00997943	0.114256
AT5G44900	89.2782	0.870554	0.26214	3.32095	0.000897111	0.0320795
AT3G49120	13873.9	0.870314	0.228421	3.81012	0.000138897	0.0117731
AT1G63410	80.7863	0.870245	0.326583	2.6647	0.00770568	0.100092
AT1G12600	28.3108	0.870179	0.389593	2.23356	0.0255121	0.189824
AT3G27400	156.988	0.868914	0.338275	2.56866	0.0102092	0.115411
AT3G54580	11871.7	0.868025	0.264217	3.28527	0.00101884	0.0343867
AT2G32660	35.8363	0.865029	0.385331	2.2449	0.0247747	0.186327
AT1G18940	126.357	0.864529	0.319467	2.70616	0.00680654	0.0936501
AT1G05530	158.625	0.864453	0.231003	3.74217	0.000182435	0.0141383
AT5G36870	62.2021	0.863208	0.317019	2.72289	0.00647134	0.0913885
AT3G60330	1227.15	0.858429	0.274928	3.12238	0.00179393	0.0478003
AT5G50940	16.1867	0.857896	0.398938	2.15045	0.0315195	0.213907
AT1G55420	102.301	0.856804	0.268249	3.19406	0.00140285	0.0411018
AT2G19410	72.8686	0.856092	0.351421	2.43609	0.0148472	0.139309
AT4G29450	8.98126	0.856026	0.397809	2.15185	0.0314088	0.213627
AT4G29180	559.765	0.855959	0.301971	2.83457	0.00458871	0.0772171
AT4G33730	235.131	0.852076	0.286233	2.97686	0.00291214	0.0616321
AT4G18250	36.509	0.847856	0.347336	2.44102	0.0146458	0.138376
AT5G49270	816.567	0.847031	0.248071	3.41447	0.00063907	0.0275952
AT1G16400	1201.65	0.84674	0.223945	3.78102	0.000156189	0.0124691
AT3G46330	20.3406	0.845772	0.397676	2.12678	0.033438	0.220886
AT5G36907	4.87604	0.844761	0.352123	2.39905	0.0164375	NA
AT3G21180	621.659	0.84306	0.272707	3.09145	0.00199184	0.0505245
AT4G05200	724.991	0.841832	0.212712	3.95761	7.57e-05	0.00884719
AT4G25220	369.12	0.841646	0.339544	2.47875	0.0131843	0.130431
AT1G74770	1371.11	0.840119	0.193168	4.34916	1.37e-05	0.00317077
AT5G07450	55.89	0.837711	0.357445	2.34361	0.0190982	0.160952
AT3G01680	1154.76	0.837705	0.170561	4.91146	9.04e-07	0.000564231
AT1G75260	51.8291	0.835962	0.362056	2.30893	0.0209474	0.168724
AT5G48920	33.7108	0.833832	0.396451	2.10324	0.0354446	0.228355
AT5G07080	162.324	0.833556	0.245706	3.3925	0.000692589	0.0287027
AT3G54450	13.3201	0.833288	0.399644	2.08507	0.0370625	0.234202
AT4G14630	28.3858	0.832803	0.391158	2.12907	0.0332483	0.220205
AT3G13610	971.408	0.832233	0.247301	3.36526	0.000764723	0.0297848
AT1G12040	1613.91	0.831671	0.297188	2.79846	0.00513464	0.0808183
AT5G51920	142.889	0.827348	0.246551	3.35568	0.000791691	0.0298769
AT5G62310	313.494	0.825871	0.28164	2.93237	0.0033639	0.0666424
AT1G73580	216.036	0.825113	0.27514	2.99888	0.00270972	0.0600776
AT4G15740	50.6261	0.824243	0.34335	2.40059	0.0163686	0.146606
AT4G37900	301.762	0.823996	0.22591	3.64745	0.000264855	0.0176733
AT3G50800	87.6946	0.823383	0.289777	2.84144	0.00449102	0.0765107
AT1G20990	8.58868	0.821439	0.397566	2.06617	0.0388124	0.240192
AT5G17040	581.027	0.82058	0.237614	3.45341	0.000553553	0.0261038
AT5G03260	498.582	0.820206	0.231467	3.54352	0.000394828	0.021514
AT3G04330	29.0767	0.819011	0.398862	2.05337	0.0400369	0.245072
AT5G19790	363.61	0.818547	0.279208	2.93167	0.00337143	0.0666424
AT2G18690	381.012	0.818457	0.277336	2.95114	0.00316602	0.0641837
AT2G36690	402.522	0.81811	0.162316	5.04023	4.65e-07	0.000319242
AT5G36960	19.6925	0.817234	0.392683	2.08116	0.0374197	0.235626
AT1G61050	434.783	0.816189	0.207286	3.93749	8.23e-05	0.00909656
AT5G61550	300.876	0.815854	0.293741	2.77746	0.00547852	0.0837303
AT5G26080	17.4572	0.815821	0.391245	2.08519	0.037052	0.234202
AT3G13590	29.2704	0.81523	0.386813	2.10755	0.0350696	0.227434
AT5G42010	190.514	0.814722	0.232697	3.50121	0.000463158	0.0234497
AT1G68230	102.364	0.81463	0.271032	3.00565	0.0026501	0.0591115
AT5G04960	1801.4	0.814474	0.285504	2.85275	0.00433422	0.0747672
AT2G23400	15.5659	0.81306	0.377906	2.15149	NA	NA
AT4G27290	140.006	0.812897	0.371134	2.1903	0.0285022	0.2018
AT3G62680	3447.63	0.812772	0.283473	2.86719	0.0041413	0.0731547
AT4G14780	76.8149	0.810779	0.287579	2.81932	0.00481249	0.0789132
AT3G01730	27.8389	0.810307	0.399585	2.02787	0.0425731	0.254094
AT2G46860	200.988	0.808602	0.342549	2.36055	0.018248	0.156802
AT3G07195	115.462	0.807156	0.237225	3.40249	0.000667742	0.0282496
AT5G46260	26.4254	0.807134	0.362971	2.22368	0.0261696	0.192712
AT1G07560	316.964	0.806657	0.234489	3.44006	0.000581578	0.0262617
AT2G26750	13.5102	0.805798	0.398988	2.0196	0.0434245	0.256552
AT5G38710	169.266	0.804564	0.281536	2.85776	0.00426637	0.0742182
AT5G06630	626.83	0.803837	0.306346	2.62396	0.00869152	0.106496
AT2G14510	33.3496	0.802286	0.391192	2.05088	0.0402789	0.245785
AT5G45080	7.5996	0.801685	0.371713	2.15673	0.0310264	0.212239
AT1G07550	54.3724	0.800963	0.36057	2.22138	0.0263251	0.193292
AT5G04970	584.205	0.800811	0.244273	3.27835	0.00104417	0.0349135
AT5G43230	166.204	0.800792	0.304473	2.6301	0.0085361	0.105343
AT4G09990	704.385	0.800743	0.234475	3.41504	0.00063773	0.0275952
AT3G21560	2247.71	0.800185	0.184426	4.33878	1.43e-05	0.00327347
AT3G51350	153.257	0.799696	0.30063	2.66007	0.0078125	0.101013
AT1G69230	107.48	0.799008	0.273891	2.91724	0.00353139	0.0683609
AT3G50710	5.66024	0.798127	0.3541	2.25396	0.0241986	NA
AT1G15385	7.99425	0.797964	0.375945	2.12256	0.0337911	0.222024
AT1G79320	103.071	0.797147	0.332852	2.3949	0.016625	0.14798
AT1G78090	919.364	0.795982	0.236152	3.37063	0.000749962	0.0295353
AT3G63380	260.333	0.795862	0.249786	3.18618	0.00144167	0.0419408
AT1G09220	51.1521	0.795276	0.34245	2.32231	0.0202161	0.165677
AT2G01880	555.443	0.793929	0.236375	3.35876	0.000782919	0.0298383
AT1G44318	23.0122	0.793661	0.390167	2.03416	0.0419358	0.25189
AT3G15650	210.401	0.793427	0.361999	2.1918	0.0283943	0.20139
AT1G23150	268.563	0.792158	0.183039	4.32782	1.51e-05	0.00328663
AT2G40080	115.578	0.790931	0.325217	2.43201	0.0150154	0.139942
AT3G19430	276.77	0.790581	0.39931	1.97987	0.0477186	0.268821
AT5G07990	2334.84	0.790532	0.311781	2.53554	0.0112274	0.120506
AT4G10370	275.452	0.788644	0.278129	2.83553	0.00457491	0.0772171
AT2G26410	102.18	0.787675	0.315009	2.50048	0.0124025	0.126428
AT3G28550	16878.2	0.78515	0.256438	3.06176	0.00220042	0.053716
AT2G04205	8.19709	0.783861	0.392889	1.99512	0.0460298	0.263208
AT1G54870	7.74536	0.783482	0.395511	1.98094	0.0475984	0.268668
AT1G65484	8.86351	0.783174	0.39382	1.98866	0.0467387	0.265639
AT2G41810	26.0511	0.782288	0.394588	1.98254	0.0474186	0.268098
AT1G08440	8.11365	0.780696	0.380963	2.04927	0.0404357	0.246131
AT2G16890	965.888	0.780635	0.167118	4.67116	3e-06	0.00123457
AT1G54970	1380.94	0.779547	0.318188	2.44996	0.0142871	0.136726
AT2G17060	40.3649	0.778013	0.347755	2.23724	0.0252704	0.18829
AT1G64480	36.6398	0.775961	0.350534	2.21366	0.0268524	0.195434
AT3G24300	1021.39	0.775717	0.258627	2.99936	0.00270544	0.0600473
AT4G14370	275.82	0.775594	0.204261	3.79707	0.000146418	0.0120631
AT5G58784	42.8355	0.775185	0.382943	2.02428	0.0429414	0.255063
AT4G39320	121.373	0.774603	0.301145	2.5722	0.0101056	0.115067
AT1G43790	76.8624	0.773786	0.336871	2.29698	0.0216197	0.171931
AT4G30650	369.274	0.773648	0.283691	2.72708	0.00638975	0.090973
AT2G43120	417.167	0.772084	0.289796	2.66424	0.00771635	0.100147
AT1G65610	1201.91	0.771881	0.247564	3.1179	0.00182144	0.0482632
AT1G65060	3534.19	0.771174	0.304362	2.53374	0.0112852	0.121001
AT4G04460	167.529	0.770434	0.294133	2.61934	0.0088101	0.107328
AT1G19530	54.2856	0.769942	0.340021	2.26439	0.0235499	0.181669
AT1G56540	56.8146	0.768528	0.319287	2.40701	0.0160836	0.145359
AT1G69920	15.4759	0.766097	0.398577	1.92208	0.0545956	0.289076
AT2G20520	346.648	0.765938	0.325016	2.35662	0.0184422	0.157747
AT2G26820	63.3175	0.765392	0.322922	2.37021	0.0177781	0.154781
AT5G23980	566.521	0.765319	0.266107	2.87598	0.00402771	0.0722027
AT1G78440	59.6298	0.764522	0.356652	2.14361	0.0320641	0.215896
AT5G65160	437.662	0.764264	0.278116	2.748	0.00599597	0.0879449
AT1G49450	448.419	0.764077	0.304606	2.50841	0.0121276	0.125587
AT1G12110	4931.88	0.763895	0.199115	3.83646	0.00012482	0.0113256
AT1G51860	1918.26	0.763782	0.207122	3.68759	0.000226387	0.0159688
AT2G36570	1188.35	0.763288	0.146487	5.21063	1.88e-07	0.000149092
AT4G25350	47.6955	0.762803	0.350639	2.17546	0.0295956	0.20634
AT1G02950	99.8318	0.762446	0.267543	2.84981	0.00437456	0.0753367
AT4G19680	358.532	0.76202	0.324114	2.35108	0.0187188	0.15945
AT1G59725	75.9342	0.761807	0.329515	2.3119	0.020783	0.168067
AT1G46480	317.699	0.761307	0.28521	2.66929	0.00760124	0.0994035
AT4G25790	204.844	0.761007	0.286894	2.65257	0.00798806	0.102074
AT1G44030	4.64273	0.760639	0.367363	2.07054	0.0384017	NA
AT5G01050	186.466	0.758726	0.291208	2.60544	0.00917554	0.108839
AT5G06990	124.971	0.758482	0.324188	2.33964	0.0193024	0.161878
AT1G30990	46.2427	0.757508	0.383767	1.97387	0.048396	0.27059
AT5G14650	146.031	0.755888	0.232559	3.25031	0.0011528	0.0369848
AT5G14200	4660.25	0.754888	0.189575	3.98201	6.83e-05	0.00823105
AT5G51060	1690.37	0.753936	0.21623	3.48673	0.000488963	0.0241758
AT4G31250	58.1939	0.753573	0.36199	2.08175	0.0373651	0.235354
AT2G39220	658.033	0.752958	0.2078	3.62347	0.000290673	0.0182719
AT2G29620	399.575	0.752079	0.312306	2.40815	0.0160337	0.145035
AT2G04805	46.3	0.751942	0.330958	2.27201	0.0230856	0.179635
AT4G13290	1249.5	0.751863	0.225664	3.33179	0.000862908	0.031291
AT3G62160	71.1911	0.751495	0.287277	2.61592	0.00889869	0.107639
AT2G31540	39.4605	0.75109	0.342974	2.18993	0.028529	0.201859
AT2G32620	44.9541	0.750565	0.387971	1.93459	0.0530404	0.284869
AT4G16920	200.215	0.749789	0.243071	3.08465	0.00203794	0.0512521
AT4G12330	604.018	0.749569	0.237052	3.16205	0.00156663	0.0440819
AT1G13510	175.769	0.749477	0.268266	2.79378	0.00520961	0.0815368
AT4G12270	96.7997	0.749332	0.31965	2.34422	0.0190667	0.160949
AT4G20160	33.3508	0.749145	0.376327	1.99067	0.0465167	0.265179
AT4G37160	751.243	0.749128	0.246399	3.04031	0.00236336	0.0560055
AT1G51850	1097.62	0.748767	0.225231	3.32444	0.000885957	0.0317357
AT4G01110	134.39	0.748595	0.240897	3.10753	0.00188656	0.048932
AT1G18970	294.667	0.74854	0.232209	3.22356	0.0012661	0.0390516
AT1G73340	177.428	0.748228	0.272473	2.74607	0.00603147	0.0882384
AT1G32450	9342.39	0.74792	0.172701	4.33072	1.49e-05	0.00328663
AT3G54420	300.028	0.747487	0.316125	2.36453	0.0180528	0.155754
AT3G17180	6.50748	0.747393	0.362935	2.0593	0.0394651	NA
AT5G24880	240.651	0.74737	0.317864	2.35122	0.0187118	0.15945
AT1G44800	2285.65	0.747077	0.143104	5.22052	1.78e-07	0.000149092
AT3G51330	1327.94	0.747054	0.228625	3.26759	0.00108466	0.0356265
AT1G64890	169.116	0.745331	0.232284	3.2087	0.00133335	0.0401753
AT5G54960	532.409	0.744764	0.250773	2.96988	0.00297919	0.0621804
AT2G01610	143.721	0.744241	0.337871	2.20274	0.0276133	0.198041
AT4G14980	48.1219	0.743593	0.323978	2.29519	0.0217222	0.172326
AT4G18630	842.974	0.743307	0.181123	4.10387	4.06e-05	0.00615322
AT1G66800	724.431	0.74311	0.226218	3.28493	0.00102006	0.0343867
AT5G23030	203.441	0.742522	0.311643	2.3826	0.0171907	0.151185
AT4G13210	58.98	0.742104	0.359084	2.06666	0.0387664	0.240192
AT5G45000	34.4715	0.74176	0.363113	2.04278	0.0410743	0.248534
AT1G55430	130.374	0.740927	0.329268	2.25022	0.0244349	0.185133
AT5G13990	457.75	0.740625	0.27291	2.71381	0.00665144	0.0921316
AT3G54870	351.15	0.739224	0.254642	2.903	0.00369611	0.0697349
AT3G18450	7.24032	0.738879	0.366482	2.01614	0.0437855	0.257199
AT3G52748	56.3681	0.737984	0.333321	2.21403	0.0268267	0.195385
AT5G49770	69.738	0.737924	0.399927	1.84515	0.0650161	0.318131
AT4G35985	233.766	0.735848	0.265229	2.77439	0.00553059	0.0842913
AT4G22217	39.4167	0.735623	0.350241	2.10033	0.0356995	0.229423
AT1G30840	554.192	0.734187	0.183508	4.00085	6.31e-05	0.00797527
AT2G37980	551.898	0.733818	0.19311	3.80001	0.000144693	0.0119688
AT1G52830	13.1962	0.733161	0.400672	1.82983	0.0672756	0.323616
AT1G64405	100.053	0.733156	0.309515	2.36873	0.0178494	0.154863
AT2G37740	13.1379	0.732996	0.398903	1.83753	0.0661318	0.321065
AT3G14880	20.3672	0.732951	0.397798	1.84252	0.0653992	0.319428
AT2G46480	17.3255	0.731286	0.389463	1.87768	0.060425	0.306485
AT3G50010	99.2793	0.73114	0.275217	2.6566	0.0078934	0.101616
AT5G26260	9655.67	0.730623	0.154284	4.73557	2.18e-06	0.00104634
AT4G17670	171.699	0.729673	0.204058	3.57581	0.000349142	0.0202002
AT3G16440	259.324	0.728966	0.382433	1.90613	0.0566339	0.295688
AT4G28800	10.6105	0.727876	0.397716	1.83014	0.0672289	0.323616
AT4G01970	6.68435	0.727656	0.367526	1.97988	0.0477173	NA
AT1G34510	294.445	0.727151	0.336745	2.15935	0.0308231	0.211424
AT4G01390	184.876	0.726437	0.303526	2.39332	0.0166966	0.148488
AT1G64390	8149.52	0.726141	0.1411	5.14628	2.66e-07	0.000188713
AT2G04500	125.461	0.725829	0.255908	2.83628	0.00456419	0.0771194
AT3G03530	878.774	0.724714	0.212002	3.41843	0.000629847	0.0273691
AT1G68360	188.661	0.724023	0.210154	3.44521	0.000570621	0.0261544
AT2G04680	196.704	0.72345	0.29886	2.4207	0.0154905	0.142437
AT5G50820	234.173	0.723398	0.25176	2.87336	0.00406132	0.0724307
AT1G35720	21231	0.722946	0.212035	3.40956	0.000650682	0.0277739
AT5G50800	78.6809	0.722881	0.334305	2.16234	0.0305918	0.210736
AT1G15040	286.079	0.722816	0.331813	2.17839	0.0293774	0.205532
AT2G18450	231.184	0.722592	0.26078	2.77088	0.00559045	0.0848537
AT3G50220	114.424	0.722391	0.289872	2.4921	0.012699	0.127716
AT4G33880	208.253	0.721922	0.288028	2.50643	0.0121956	0.125761
AT3G27490	35.7938	0.721911	0.366173	1.9715	0.0486664	0.271428
AT4G24265	204.75	0.721623	0.307819	2.34431	0.0190623	0.160949
AT2G46535	930.119	0.721549	0.156403	4.6134	3.96e-06	0.00145702
AT1G31050	1436.88	0.721247	0.133852	5.38837	7.11e-08	7.36e-05
AT3G29410	115.939	0.720701	0.355158	2.02924	0.0424338	0.253725
AT5G48320	41.0538	0.720012	0.395308	1.8214	0.0685468	0.327349
AT5G45580	114.12	0.718407	0.264325	2.71789	0.00656997	0.0914283
AT5G50260	26.911	0.718369	0.400559	1.79342	0.0729065	0.339794
AT4G00680	652.464	0.718237	0.289514	2.48084	0.0131074	0.12992
AT5G47950	656.225	0.716871	0.218803	3.27633	0.00105167	0.0350164
AT4G30120	44.6683	0.715978	0.349439	2.04893	0.0404687	0.246233
AT3G46900	1275.68	0.714777	0.22469	3.18117	0.00146682	0.0423732
AT1G55320	2812.18	0.712889	0.224554	3.17468	0.00150001	0.0429108
AT3G30842	44.2888	0.711815	0.35612	1.99881	0.0456294	0.261718
AT5G02780	168.351	0.71133	0.291756	2.4381	0.0147648	0.139009
[truncated: 23,499 more rows]
