# Supplementary material for: Static magnetic field regulates Arabidopsis root growth via auxin signaling
Source: Sci Rep. 2019 Oct 7;9:14384. doi: 10.1038/s41598-019-50970-y (PMC6779896; doi:10.1038/s41598-019-50970-y)
Supplement: Supplementary file 2 — Supplementary dataset [file 41598_2019_50970_MOESM2_ESM.zip › Supplementary information/Table S5 Genes significantly up- or down-regulated by SMF treatments.xlsx]

## Sheet: Sheet1
Table S5 Genes significantly up- or down-regulated by SMF treatments
Tissues name: N0R for roots under the N0 treatment, N0L for leaves under the N0 treatment, N180R for roots under the N180 treatment, N180Lfor leaves under the N180 treatment.
N180RCK, N0RCK, N180LCK, N0LCK for the control to N0R, N0L, N180R, N180L, respectively
log2FC: log2-transformed fold change of gene expression level.
padj: p values adjusted by Benjamini-Hochberg method.
Locus	N0R vs N0RCK		N0L vs N0LCK		N180R vs N180RCK		N180L vs N180LCK		Gene name
	log2FC	padj	log2FC	padj	log2FC	padj	log2FC	padj
AT1G01030	-1.47	0.0121135	-0.0226773	0.999226	-0.122195	NA	-0.282035	0.840203	NGA3
AT3G21560	0.800185	0.00327347	0.360309	0.637101	0.823798	1.83e-07	0.135445	0.999071	UGT84A2			Tissues name: N0R for roots under the N0 treatment, N0L for leaves under the N0 treatment, N180R for roots under the N180 treatment, N180Lfor leaves under the N180 treatment.
AT4G15480	1.25492	0.0113437	0.152894	0.980799	0.992139	1.83e-07	0.0294461	0.999071	UGT84A1			N180RCK, N0RCK, N180LCK, N0LCK for the control to N0R, N0L, N180R, N180L, respectively
AT5G17040	0.82058	0.0261038	0.321867	0.859209	0.683593	0.000436	0.162461	0.999071	UGT78D4
AT2G39510	1.36908	0.0101314	-0.0293825	0.999226	-0.59638	0.041887	0.103115	0.999071	AT2G39510
AT2G25510	-1.93011	0.000675267	0.659498	0.002706	-0.0542478	NA	-0.0764224	0.999071	AT2G25510
AT3G60415	-1.38708	0.021673	0.751025	0.01621	-0.0123894	NA	0.224109	0.989545	AT3G60415
AT1G03820	0.900352	0.0117301	0.0349805	0.999226	0.0413513	0.966722	0.0417407	0.999071	AT1G03820
AT1G05530	0.864453	0.0141383	NA	NA	0.31584	NA	0.0312928	NA	UGT75B2
AT1G05700	1.35273	0.00569326	0.232019	0.946822	0.423656	0.243023	0.199272	0.758556	AT1G05700
AT1G06090	1.23529	0.0292159	0.131142	0.980799	0.130617	0.804702	-0.0697041	0.999071	AT1G06090
AT1G07560	0.806657	0.0262617	0.0639397	0.980799	0.084649	0.942701	0.0751579	NA	AT1G07560
AT1G08430	0.641463	0.0213394	0.299859	0.873336	-0.43781	0.16389	-0.0489862	0.999071	ALMT1
AT1G10385	1.11291	0.0356265	NA	NA	0.0945972	NA	-0.0174475	NA	EXO84A
AT1G11190	1.11567	0.0263481	-0.238657	0.939169	-0.0148843	NA	0.135789	0.927992	ENDO1
AT1G12110	0.763895	0.0113256	0.150788	0.980799	0.0792045	0.9379	0.0756134	0.999071	NPF6.3
AT1G16400	0.84674	0.0124691	-0.0336979	0.999226	0.2705	0.53522	0.152589	0.999071	CYP79F2
AT1G18197	1.4082	0.0201698	0.0504587	0.980799	-0.112382	NA	0.00477598	NA	AT1G18197
AT1G18410	1.18844	0.00394514	0.0517437	0.990269	0.175391	NA	-0.00162965	NA	AT1G18410
AT1G18970	0.74854	0.0390516	-0.0244841	0.994657	0.115832	0.910833	0.0261736	NA	GLP1
AT1G23150	0.792158	0.00328663	0.100338	0.984041	0.109045	0.912084	0.0474255	0.999071	AT1G23150
AT1G29020	1.21011	0.0489499	NA	NA	0.097362	NA	0.0225841	NA	AT1G29020
AT1G30515	1.51736	0.0114432	0.191291	0.955078	0.0442419	NA	-0.0359976	NA	AT1G30515
AT1G30840	0.734187	0.00797527	0.338263	0.798284	0.0462019	0.968714	0.0438007	0.999071	PUP4
AT1G31050	0.721247	7.36e-05	-0.161272	0.980799	0.246561	0.53381	0.224906	0.860137	BHLH111
AT1G32450	0.74792	0.00328663	0.121811	0.981067	-0.34635	0.0646067	0.0810947	0.999071	NPF7.3
AT1G33260	0.636686	0.0344765	0.177915	0.980799	-0.0176235	0.993075	0.0267267	0.999071	AT1G33260
AT1G35720	0.722946	0.0277739	0.0419813	0.999226	0.274883	0.218299	0.0373923	0.999071	ANN1
AT1G44800	0.747077	0.000149092	0.169517	0.980799	-0.265905	0.690147	-0.111736	0.999071	AT1G44800
AT1G49860	1.23448	0.0118951	0.142569	0.980799	-0.0112972	0.990441	0.0232212	0.999071	GSTF14
AT1G51790	0.678825	0.0490347	0.378944	0.777215	0.299148	0.513761	0.201483	0.999071	AT1G51790
AT1G51830	0.699932	0.00266131	0.270299	0.942727	0.166896	0.763568	0.0395352	0.999071	AT1G51830
AT1G51840	1.1053	4.28e-05	0.0317687	0.996678	0.305708	0.53381	0.0222229	0.999071	AT1G51840
AT1G51850	0.748767	0.0317357	0.208919	0.951265	0.307704	0.411126	-0.132822	0.999071	AT1G51850
AT1G51860	0.763782	0.0159688	0.0139054	0.999226	0.171651	0.765831	0.160026	0.999071	AT1G51860
AT1G52560	1.1475	0.00648448	0.0893351	0.983756	-0.270674	0.683377	-0.0327245	0.999071	HSP26.5
AT1G55320	0.712889	0.0429108	0.342836	0.751328	0.423133	0.0716035	0.17317	0.999071	AAE18
AT1G55420	0.856804	0.0411018	0.0659249	0.980799	0.250341	NA	0.0196223	NA	EDA11
AT1G55740	0.625049	0.0390516	0.0680395	0.993837	0.183519	0.681299	0.242259	0.914541	RFS1
AT1G60470	1.37571	0.000675267	0.0330074	0.994657	-0.24942	0.71822	0.0634567	0.999071	GOLS4
AT1G61050	0.816189	0.00909656	-0.0955104	0.980799	-0.0268799	0.986116	0.0326953	NA	AT1G61050
AT1G61080	1.30008	0.0174673	-0.0339161	0.990269	0.21127	NA	0.00515327	NA	AT1G61080
AT1G62770	0.613248	0.0400829	0.450306	0.525562	-0.0186269	0.986919	0.106133	NA	AT1G62770
AT1G64390	0.726141	0.000188713	0.182321	0.958643	0.345129	0.0503569	0.36525	0.383467	AtGH9C2
AT1G64890	0.745331	0.0401753	0.16937	0.980799	-0.0609376	0.962756	0.0175857	0.999071	AT1G64890
AT1G65610	0.771881	0.0482632	0.064703	0.990269	0.227738	0.690147	0.000753923	0.999795	KOR2
AT1G66020	1.17228	0.0166885	0.143008	0.917739	0.1308	NA	0.103262	NA	TPS26
AT1G66280	0.69854	1.96e-05	0.111331	0.980799	0.116214	0.814933	0.0170207	NA	BGLU22
AT1G66800	0.74311	0.0343867	0.130497	0.980799	0.163852	0.807176	0.0453455	NA	AT1G66800
AT1G67110	0.699604	0.0353351	0.120501	0.980799	0.13001	0.892169	0.0748691	0.999071	CYP735A2
AT1G68360	0.724023	0.0261544	0.053269	0.990269	-0.0474795	0.972352	-0.0041866	NA	AT1G68360
AT1G68880	0.999313	0.0466612	0.203229	0.936327	-0.258701	0.698114	0.124104	0.999071	AtbZIP
AT1G71870	0.673057	0.0221585	-0.1408	0.980799	-0.162478	0.80226	0.0390937	0.999071	AT1G71870
AT1G73220	0.93913	0.0234497	-0.108906	0.954888	-0.122299	0.875637	0.00570236	NA	43374
AT1G73330	0.598524	1.05e-05	0.0321284	0.999226	0.0521871	0.954289	0.0462184	0.999071	ATDR4
AT1G73370	0.664353	0.0483214	0.391911	0.747802	-0.0137242	0.993102	-0.0262931	0.999071	SUS6
AT1G74770	0.840119	0.00317077	-0.309518	0.876933	0.140262	0.866304	0.201749	0.962807	AT1G74770
AT1G77280	0.596781	0.0147703	0.212325	0.955078	0.0647626	0.934622	0.0659504	0.999071	AT1G77280
AT1G77520	0.671888	0.00909656	0.075577	0.980799	0.195909	0.804702	0.0292761	NA	AT1G77520
AT1G78090	0.795982	0.0295353	-0.349727	0.835373	0.380081	0.206218	0.179356	0.999071	TPPB
AT1G80340	1.05961	6.43e-05	0.116189	0.980799	0.163046	0.835393	0.0141822	0.999071	GA3OX2
AT2G01150	0.617841	0.0443458	-0.20205	0.980799	0.201049	0.780187	-0.0429113	0.999071	RHA2B
AT2G01880	0.793929	0.0298383	0.0333042	0.990269	0.13852	0.855385	0.0747712	NA	PAP7
AT2G02120	1.02842	0.00131006	0.200729	0.931229	-0.00510349	0.997198	0.0298556	0.999071	PDF2.1
AT2G05440	0.681163	0.00200746	-0.0229361	0.999226	0.0628706	0.949691	0.0529306	0.999071	ATGRP9
AT2G14920	1.3766	0.0251986	NA	NA	0.104895	NA			SOT10
AT2G16890	0.780635	0.00123457	0.276951	0.92577	0.162435	0.738246	0.12538	0.999071	UGT90A1
AT2G17590	1.22242	0.0469901	NA	NA	0.0884643	NA			AT2G17590
AT2G18150	1.04638	0.00240225	0.231374	0.938571	0.234177	0.71822	0.0269978	NA	PER15
AT2G18570	0.622195	0.0178863	-0.145242	0.980799	-0.0989616	0.862662	-0.02328	0.999071	UGT72D1
AT2G19660	0.674735	0.0336014	-0.0496963	0.993809	0.238658	0.697633	0.0119293	0.999071	AT2G19660
AT2G19970	1.13012	4.02e-06	0.0779827	0.990269	-0.0836496	0.939072	0.0893512	NA	AT2G19970
AT2G22590	1.24343	0.00833674	0.141994	0.980799	0.472171	0.141431	0.12406	0.996486	UGT91A1
AT2G23410	1.32078	0.0338169	-0.0107943	NA	0.282421	NA			DPS
AT2G23620	0.968352	0.0176733	0.0320818	0.999226	0.109259	0.922482	-0.0635319	0.999071	MES1
AT2G24980	0.926025	0.0193489	-0.0840263	0.980799	0.184439	0.82633	-0.0999244	NA	AT2G24980
AT2G28780	0.941727	0.000168045	-0.160301	0.980799	-0.245388	0.584166	-0.0258604	0.999071	AT2G28780
AT2G28960	1.04457	0.00185958	0.084705	0.980799	0.421271	0.206218	-0.0326452	NA	AT2G28960
AT2G28990	1.00793	0.00200746	0.0518471	0.980799	-0.0225518	0.990165	0.00173681	NA	AT2G28990
AT2G32960	0.950943	7.32e-06	0.173548	0.980799	0.293036	0.337852	0.161945	0.999071	AT2G32960
AT2G32990	0.639657	0.0150212	0.367318	0.789218	0.329785	0.213144	0.301838	0.696212	AtGH9B8
AT2G34350	1.25987	0.0269399	NA	NA	-0.109135	NA	0.0106651	NA	AT2G34350
AT2G36120	0.699356	0.00823105	0.134129	0.980799	0.108123	0.862662	0.13078	0.999071	DOT1
AT2G36570	0.763288	0.000149092	0.129289	0.980799	0.0817496	0.893621	0.0687676	0.999071	PXC1
AT2G36690	0.81811	0.000319242	0.628138	0.148619	0.0416765	0.973377	0.378654	0.478204	AT2G36690
AT2G37980	0.733818	0.0119688	-0.103343	0.980799	0.341376	0.246209	0.0259262	0.999071	AT2G37980
AT2G38380	0.695161	0.000647162	0.261286	0.952119	0.0742929	0.922167	0.0447451	0.999071	PER22
AT2G38390	0.981838	1.98e-05	0.425158	0.61731	0.156601	0.814933	0.0879292	0.999071	PER23
AT2G38465	1.26908	0.0434189	0.040194	0.984041	0.0451474	NA	0.013586	NA	AT2G38465
AT2G39220	0.752958	0.0182719	0.286192	0.789789	0.259432	0.460522	-0.0764501	0.999071	PLP6
AT2G43590	0.691311	0.0400829	-0.144956	0.980799	-0.20149	0.794439	-0.0670875	0.999071	AT2G43590
AT2G44370	1.0852	1.01e-05	0.163157	0.980799	0.299214	0.569486	0.0181581	0.999071	AT2G44370
AT2G46535	0.721549	0.00145702	0.0821425	0.990269	0.0558912	0.951558	0.00139753	0.999795	AT2G46535
AT2G46630	1.01719	0.000138075	0.0806375	0.990269	0.042788	0.971251	0.0852486	0.999071	AT2G46630
AT2G46750	0.665247	0.0201088	-0.152088	0.980799	-0.0760668	0.893621	0.197465	0.828628	GULLO2
AT3G01260	1.14302	0.00968994	0.0890141	0.954888	-0.236149	0.704788	0.00266804	NA	AT3G01260
AT3G01290	0.873827	0.00279289	0.357432	0.803314	0.218611	0.698114	0.0548097	0.999071	HIR3
AT3G01670	0.90728	0.00372488	0.0228511	0.999226	0.100243	0.882618	0.154531	0.999071	SEOA
AT3G01680	0.837705	0.000564231	-0.0163488	0.999226	0.0631907	0.940597	-0.0532507	0.999071	SEOB
AT3G02885	1.14723	0.00605372	0.430027	0.51151	0.417045	0.206218	0.142314	NA	GASA5
AT3G03530	0.724714	0.0273691	0.190957	0.980799	0.320601	0.53381	0.0427461	0.999071	NPC4
AT3G04010	0.588403	0.0476137	-0.128372	0.980799	0.122379	0.850715	-0.0327626	NA	AT3G04010
AT3G04070	0.591916	0.0488664	0.0780838	0.990269	0.192064	0.80232	0.21	0.999071	anac047
AT3G07195	0.807156	0.0282496	0.0959404	0.984041	0.0634137	0.962261	-0.0643362	0.999071	AT3G07195
AT3G12830	0.66916	0.0288	0.28542	0.925702	0.260206	0.536501	0.0594348	0.999071	SAUR72
AT3G13610	0.832233	0.0297848	0.0540115	0.994657	0.24994	0.633141	0.0608124	0.999071	F6'H1
AT3G16390	0.954664	0.00111846	-0.0976001	0.980799	0.344193	0.412091	0.023653	0.999071	NSP3
AT3G19710	0.979714	0.000488681	-0.0467247	0.998783	0.0819854	0.945124	-0.0541144	0.999071	BCAT4
AT3G23430	0.621016	0.00771883	-0.0718766	0.990269	0.0247711	0.971991	0.0174357	0.999071	PHO1
AT3G32040	1.13346	0.0291754	-0.0392929	0.982614	-0.0161547	NA	-0.0215734	NA	AT3G32040
AT3G32980	0.630143	7.06e-06	0.148018	0.980799	0.0474643	0.941259	0.0472116	0.999071	PER32
AT3G43190	1.30278	3.2e-06	0.0115433	0.999226	-0.0586916	0.96562	0.011212	NA	SUS4
AT3G44400	0.641708	0.0297848	0.406456	0.654739	0.0980358	0.916648	0.0899553	0.999071	AT3G44400
AT3G45680	1.10373	0.00402705	-0.0259471	0.999226	0.0422625	0.974213	0.0362463	0.999071	NPF2.3
AT3G45960	1.15233	0.0210962	0.103792	0.951147	-0.146206	NA	0.0198318	NA	EXLA3
AT3G46900	0.714777	0.0423732	-0.0829614	0.990269	0.0365483	0.975141	-0.110634	0.999071	COPT2
AT3G47420	0.665709	0.0201088	0.187427	0.931229	0.414883	0.275364	0.147814	0.999071	ATPS3
AT3G48340	0.607345	0.0325628	0.190103	0.908297	0.134769	0.861927	0.0129997	0.999071	CEP2
AT3G48520	0.95034	0.0361464	-0.0410509	0.990269	0.0732936	0.952339	-0.0189439	NA	CYP94B3
AT3G49120	0.870314	0.0117731	0.15746	0.980799	0.272337	0.304547	0.0379076	0.999071	PER34
AT3G50300	0.595489	0.0104223	0.133072	0.980799	0.0563304	0.9379	0.147281	0.944301	AT3G50300
AT3G51330	0.747054	0.0356265	0.342739	0.840962	0.119113	0.893621	0.0905224	0.999071	AT3G51330
AT3G54040	0.921974	0.00502818	0.172527	0.980799	0.19542	0.764583	0.116095	0.999071	AT3G54040
AT3G54580	0.868025	0.0343867	-0.133842	0.980799	0.264173	0.690147	-0.0280085	NA	AT3G54580
AT3G54590	0.901454	0.0343867	-0.102664	0.980799	0.23244	0.751648	-0.0135214	NA	ATHRGP1
AT3G59340	0.621324	0.0210962	-0.0942316	0.985203	0.29877	0.49958	0.0530223	0.999071	AT3G59340
AT3G60330	0.858429	0.0478003	0.259328	0.953389	0.379245	0.341348	0.0106076	0.999071	AHA7
AT3G61820	0.644948	0.00342475	0.0603506	0.991676	0.147414	0.80226	0.0774059	0.999071	AT3G61820
AT3G63380	0.795862	0.0419408	-0.0176489	0.999226	0.2225	0.745522	-0.14925	0.999071	ACA12
AT4G01110	0.748595	0.048932	0.0971065	0.980799	0.0583233	NA	-0.0239931	0.999071	AT4G01110
AT4G01480	0.600225	0.0436512	-0.0322583	0.999226	0.264283	0.310613	0.0852824	0.999071	PPA5
AT4G05200	0.841832	0.00884719	-0.0413753	0.994657	0.140768	0.836717	0.0072415	0.999071	CRK25
AT4G08570	0.982299	0.00734228	0.112638	0.980799	0.0889964	0.937046	0.0594136	0.999071	AT4G08570
AT4G09990	0.800743	0.0275952	-0.0744241	0.990269	0.357904	0.260636	-0.0178173	0.999071	GXM2
AT4G11190	0.969068	0.000743399	0.418679	0.658195	-0.0267386	0.983463	0.0894949	0.999071	DIR13
AT4G12030	0.606428	0.0405135	-0.0171993	0.999226	0.190647	0.718317	-0.0233161	0.999071	BASS5
AT4G12330	0.749569	0.0440819	0.302049	0.73504	-0.0142692	0.993102	0.00155782	NA	CYP706A7
AT4G12500	0.914107	0.0191234	0.235569	0.942727	-0.00330744	0.998371	0.205138	0.985139	AT4G12500
AT4G13280	0.668836	0.0380829	-0.0270584	0.999226	-0.114948	0.913738	-0.026253	0.999071	ATTPS12
AT4G13290	0.751863	0.031291	0.141731	0.980799	-0.0210586	0.989403	0.0276341	0.999071	CYP71A19
AT4G14280	1.11624	0.0429108	NA	NA	-0.00795816	NA			AT4G14280
AT4G14370	0.775594	0.0120631	0.2144	0.979627	0.171758	0.823286	0.00592175	0.999071	AT4G14370
AT4G15393	0.936298	0.000188366	0.0869	0.980799	-0.00347304	0.997288	0.0577169	NA	CYP702A5
AT4G17670	0.729673	0.0202002	0.364631	0.785457	0.0663934	0.96043	0.0767228	0.999071	AT4G17670
AT4G18630	0.743307	0.00615322	0.0809533	0.990269	0.390436	0.111377	-0.0187292	0.999071	AT4G18630
AT4G18640	0.631686	0.00253125	-0.11059	0.982031	0.121027	0.808781	0.0537961	0.999071	MRH1
AT4G19810	0.923936	0.00791732	0.0416236	0.999226	-0.109822	0.912084	0.0537595	0.999071	AT4G19810
AT4G20230	0.665368	0.00569326	-0.0952287	0.982378	-0.124938	0.871854	0.0206302	0.999071	TPS09
AT4G22080	0.936449	0.0350832	NA	NA	0.306857	0.596618	-0.00387804	NA	RHS14
AT4G25070	0.709393	0.00427302	0.144674	0.980799	0.205275	0.70414	0.062428	0.999071	AT4G25070
AT4G25090	1.03957	0.00978467	0.268728	0.858279	0.267527	0.666552	0.10449	0.999071	RBOHG
AT4G25160	0.610324	0.038132	-0.0859818	0.986907	0.328407	0.500835	0.0287204	0.999071	PUB35
AT4G26770	0.947412	0.0183185	0.0243187	NA	0.0502661	NA	0.0353986	NA	CDS3
AT4G27480	0.612597	0.0362762	0.235887	0.955078	0.0431922	0.975882	-0.0164554	0.999071	AT4G27480
AT4G27560	0.662381	0.00328663	0.447673	0.444945	0.42341	0.203752	0.181441	0.999071	UGT79B2
AT4G28250	0.594195	0.0156375	-0.0363593	0.999226	0.120458	0.836717	-0.0056352	0.999071	EXPB3
AT4G30110	0.996577	0.0143729	-0.14586	0.980799	0.405264	0.184967	-0.14654	0.999071	HMA2
AT4G30190	0.673649	0.0187967	0.0796764	0.990269	0.221541	0.587383	0.17131	0.985139	AHA2
AT4G34930	1.39708	0.000946915	0.0815481	0.985203	0.0445814	NA	0.0289679	0.999071	AT4G34930
AT4G35350	0.648652	0.0410875	-0.014928	0.999226	0.0157289	0.991024	-0.00579356	0.999071	XCP1
AT4G35380	0.919941	0.00443973	0.205335	0.956205	0.263854	0.534958	0.0760349	0.999071	BIG4
AT4G35720	0.899674	0.00845392	0.127872	0.980799	0.154591	0.848798	0.146616	0.962807	AT4G35720
AT4G37900	0.823996	0.0176733	0.155866	0.980799	0.170735	0.815091	0.0619498	0.999071	GRDP2
AT5G01550	0.671657	0.0290977	0.153338	0.951265	0.121108	0.893621	-0.0152751	NA	LECRK63
AT5G02350	0.902306	0.0153667	-0.0306823	0.990269	0.188956	0.797174	-0.0140496	NA	AT5G02350
AT5G03260	0.820206	0.021514	0.0720402	0.991714	0.114783	0.915796	0.159438	0.999071	LAC11
AT5G03640	0.962252	0.0308201	-0.11472	0.921473	0.251695	0.71822	-0.0800627	NA	AT5G03640
AT5G04970	0.800811	0.0349135	0.0639176	0.980799	0.310599	0.552099	-0.0391028	NA	PME47
AT5G06640	0.924893	0.0488664	-0.0320171	0.987142	0.484198	0.112743	-0.0653356	NA	AT5G06640
AT5G07080	0.833556	0.0287027	-0.462504	0.44067	0.240244	0.728168	0.0897018	0.999071	AT5G07080
AT5G07780	0.910527	0.0488664	0.0969734	0.942727	0.201237	NA	-0.0270639	NA	FH19
AT5G11110	1.05682	0.0209461	-0.0793917	0.990481	0.296043	0.20907	0.295697	0.798518	SPS2
AT5G11540	1.04796	0.00759858	0.170274	0.980799	0.0307336	0.986072	0.0321915	0.999071	GULLO3
AT5G14200	0.754888	0.00823105	0.0352478	0.999226	0.0684496	0.941717	-0.0646946	0.999071	IMDH3
AT5G14650	0.755888	0.0369848	0.196794	0.980799	-0.108736	NA	0.127975	0.999071	AT5G14650
AT5G15960	0.632989	0.0179222	0.569701	0.173111	-0.0675729	0.941792	0.00815127	0.999071	KIN1
AT5G17010	0.63926	0.0288023	0.280918	0.799358	0.421923	0.0284935	0.277553	0.575441	AT5G17010
AT5G21080	1.17759	0.0035512	-4.98e-05	NA	0.212816	NA	0.0398141	NA	AT5G21080
AT5G23020	0.959103	0.00823105	0.210567	0.980799	0.154383	0.792783	0.0166188	0.999071	MAM3
AT5G23840	0.925686	0.0129004	0.041768	0.980799	-0.00603259	0.996062	0.0212159	NA	AT5G23840
AT5G23990	1.07522	0.0179222	-0.0628623	0.980799	0.395564	0.260636	-0.00808256	NA	ATFRO5
AT5G24140	1.19111	0.00262671	-0.0893256	0.983756	0.237179	0.677875	-0.0858092	0.999071	SQE4
AT5G26260	0.730623	0.00104634	0.341484	0.831259	0.312959	0.23481	0.0477055	0.999071	AT5G26260
AT5G35190	0.919732	0.023225	-0.0368636	0.984041	0.240297	0.730061	-0.0280038	NA	AT5G35190
AT5G35735	0.644185	0.0224006	0.31415	0.892627	0.135771	0.857372	-0.0980286	0.999071	AT5G35735
AT5G37180	0.640369	0.0370539	-0.182044	0.980799	0.075274	0.944591	0.130915	0.999071	SUS5
AT5G37210	0.918279	0.04064	-0.0263077	NA	0.147429	NA			AT5G37210
AT5G40390	0.608713	0.0113437	0.096869	0.984041	0.207059	0.49958	0.379054	0.465207	RFS5
AT5G40510	0.708117	0.037682	0.0785386	0.980799	0.276469	0.488929	0.0246684	0.999071	AT5G40510
AT5G40590	1.25434	0.0298383	NA	NA	0.528859	NA	-0.00987801	NA	AT5G40590
AT5G41470	1.30902	0.0307731	-0.200412	0.938942	0.102361	NA	0.0153883	NA	AT5G41470
AT5G42010	0.814722	0.0234497	0.218518	0.980799	0.210973	0.780886	-0.0440532	0.999071	AT5G42010
AT5G43040	0.880553	0.0121135	0.0285851	0.999226	0.27354	0.674911	0.0545696	0.999071	AT5G43040
AT5G43350	0.91843	0.0210962	0.239538	0.961329	0.275753	0.669861	0.0545179	0.999071	PHT1-1
AT5G43520	1.26108	0.0092562	NA	NA	0.286504	0.647709	-0.0118497	NA	AT5G43520
AT5G44400	1.03539	0.0297848	0.200057	0.980799	0.0510123	0.968766	0.21048	0.999071	AT5G44400
AT5G44900	0.870554	0.0320795	0.00942421	NA	0.266577	NA	-0.0193675	NA	AT5G44900
AT5G45070	1.19376	0.0107299	0.0575004	0.980799	0.0129371	0.993252	0.0309237	NA	PP2A8
AT5G47950	0.716871	0.0350164	0.205699	0.925702	0.201932	0.744948	-0.0227436	NA	AT5G47950
AT5G48060	0.683655	0.0440819	0.156342	0.980799	0.0960463	0.934622	-0.0125283	0.999071	AT5G48060
AT5G48800	0.646575	0.0262617	-0.15074	0.980799	0.199886	0.669861	-0.0402775	0.999071	AT5G48800
AT5G49270	0.847031	0.0275952	-0.0206918	0.999226	0.19553	0.80226	-0.041232	NA	COBL9
AT5G49680	0.660535	0.0261038	0.0457921	0.999226	0.281058	0.522715	-0.0342203	0.999071	KIP
AT5G51060	0.753936	0.0241758	0.0580734	0.991714	0.32595	0.383794	-0.0714106	0.999071	RBOHC
AT5G51920	0.827348	0.0298769	0.103954	0.984041	0.194635	NA	-0.0096508	0.999071	AT5G51920
AT5G52390	1.26225	0.038132	0.0897798	0.980799	-0.043787	NA	0.0369771	NA	AT5G52390
AT5G59370	1.20029	0.0411018	-0.0222923	0.993809	-0.100595	NA	-0.0560258	NA	ACT4
AT5G59680	1.79117	2.72e-05	0.231089	0.862524	0.142791	0.888777	0.150889	0.927992	AT5G59680
AT5G65690	0.700265	0.0488664	-0.048351	0.980799	0.109447	0.903242	-0.0408983	NA	PCK2
AT3G23080	-0.898012	0.0443458	-0.60517	0.010548	-0.59024	0.018151	-0.274257	0.750634	AT3G23080
AT1G01680	-0.502188	NA	0.66255	0.00745721	0.0214224	NA	0.0277034	0.999071	PUB54
AT1G05213	-0.102568	0.926899	0.683687	0.0373687	-0.0211864	NA	0.062204	0.999071	AT1G05213
AT1G09932	0.317936	0.673801	0.667043	0.0432972	0.0676802	0.960109	0.00242188	0.999795	AT1G09932
AT1G13340	0.373052	0.321125	0.751373	0.016288	-0.0436945	0.968734	-0.0917391	0.999071	AT1G13340
AT1G16515	0.0598097	0.973055	0.635118	0.0391945	-0.159494	NA	0.0743658	0.999071	AT1G16515
AT1G24580	-0.802762	0.165677	1.01765	8.04445e-05	-0.106052	NA	0.296428	0.81699	AT1G24580
AT1G26790	-0.845614	0.198976	0.765783	0.0105484	-0.00712996	NA	-0.0652824	0.999071	DOF1.3
AT1G33960	-0.714959	NA	0.897346	0.000777219	0.000691836	NA	0.202575	0.999071	AIG1
AT1G35710	-0.151765	0.792352	0.821877	0.00218499	-0.045616	0.967601	0.0806003	0.999071	AT1G35710
AT1G51890	0.65135	0.0689731	0.789672	0.0092294	0.151657	0.843737	0.236159	0.862134	AT1G51890
AT2G02010	-0.990748	0.0970029	0.681315	0.0285568	-0.0289109	NA	0.354935	0.5717	GAD4
AT2G04450	0.0728059	0.952711	0.933151	0.000526724	-0.00187017	NA	0.223391	0.919786	NUDT6
AT2G27402	-0.602931	0.341527	0.651017	0.00889589	-0.0856352	NA	-0.170478	0.999071	AT2G27402
AT2G27420	-0.582386	0.31721	0.650183	0.0228919	-0.0352383	NA	0.00385129	0.999564	AT2G27420
AT2G30766	-0.137314	NA	0.620575	0.0325344	-0.0325947	NA	0.0413309	0.999071	AT2G30766
AT2G44670	0.430446	0.116587	0.690315	0.00930738	0.431931	0.00893765	0.101965	0.999071	AT2G44670
AT3G14200	0.293194	0.721391	0.960957	7.85e-06	0.249494	0.701459	0.0831674	0.999071	AT3G14200
AT3G14210	-0.769975	0.174657	0.605249	0.0352684	-0.0507917	NA	-0.0893923	0.999071	ESM1
AT3G21890	-0.00160263	0.998498	0.682454	0.0391945	0.0136013	0.993102	-0.00985888	0.999071	AT3G21890
AT3G22235	0.446591	0.645287	0.643285	0.00563506	0.0472673	NA	0.186363	0.807293	AT3G22235
AT3G22840	0.170519	0.830161	0.85013	8.9451e-05	0.237406	0.743926	0.0823429	0.999071	ELIP1
AT3G22910	0.579716	0.424961	0.932661	0.000489159	0.351706	NA	0.212331	0.778926	ACA13
AT3G46090	-0.172196	NA	0.672573	0.0391945	-0.0582239	NA	-0.0951494	0.999071	ZAT7
AT3G56290	-0.251251	0.58625	0.640189	3.485e-05	0.166728	0.786653	0.278804	0.484258	AT3G56290
AT4G01080	-0.633239	0.418558	0.801741	8.04445e-05	-0.0586564	NA	0.136052	0.999071	TBL26
AT4G04490	-0.33126	0.771221	0.647794	0.0250009	0.0144282	NA	0.138033	0.999071	CRK36
AT4G09970	-0.522077	0.243753	0.60724	0.0275698	-0.00874991	NA	0.10219	0.999071	AT4G09970
AT4G17880	0.0362702	0.949799	0.670739	0.00148945	0.211558	0.599046	0.0999469	0.999071	MYC4
AT4G26950	-0.217566	0.876954	0.662273	0.0420128	0.0368699	NA	-0.041076	0.999071	AT4G26950
AT4G34550	-0.509321	NA	0.658149	0.0391945	-0.0582929	NA	0.340341	0.484258	AT4G34550
AT5G15950	0.299546	0.266953	0.655554	0.0105484	0.157387	0.800205	0.0366603	0.999071	SAMDC2
AT5G24200	-0.192013	NA	0.953986	8.04445e-05	0.000253499	NA	0.127253	0.999071	AT5G24200
AT5G25260	-0.136735	NA	0.786245	0.00443585	0.0367876	NA	0.123267	0.999071	FLOT2
AT5G42530	-0.255856	NA	0.925144	8.8e-06	-0.0192059	NA	-0.000521078	0.999795	AT5G42530
AT5G43380	0.234372	0.67774	0.784146	0.0097859	0.0509533	0.967108	0.0208878	0.999071	TOPP7
AT5G46500	-0.411072	0.548527	0.750052	0.0125255	-0.0101859	NA	0.299873	0.776565	AT5G46500
AT5G54610	-0.0767271	NA	0.615581	0.0391945			0.0473247	0.999071	ANK
AT3G27690	-0.629967	0.253236	-0.737962	8.04445e-05	-0.0432338	NA	-0.6049	0.007753	LHCB2.4
AT2G15890	-0.608349	0.228256	-0.725166	0.0237577	-0.60655	0.001846	-0.170201	0.999071	MEE14
AT5G07860	-0.832102	0.00233436	-0.317468	0.574144	-0.408488	0.0504663	-0.58965	0.026693	AT5G07860
AT5G02020	-1.06032	0.0401753	-0.174838	0.954888	-0.72973	0.000247	0.235819	0.942754	SIS
AT2G32100	-1.28388	0.0328265	-0.64082	0.031215	-0.1869	NA	-0.0479853	0.999071	OFP16
AT2G40610	-1.31723	0.00819031	-1.06016	1.25e-05	-0.0332964	0.984357	-0.410482	0.377843	EXPA8
AT3G06070	-1.43002	0.00363099	-0.71307	0.01856	-0.118936	NA	-0.0779618	0.999071	AT3G06070
AT4G13830	-1.17904	0.0261103	-0.63065	0.024834	-0.00210814	0.998725	0.0278355	0.999071	ATJ20
AT5G19190	-1.42778	0.0194797	-0.62403	0.042709	-0.128893	NA	0.00329215	0.999795	AT5G19190
ATCG00020	-1.44364	0.0188957	-0.73627	0.018237	-0.152388	NA	0.0240942	0.999071	PSBA
AT3G52310	-1.2463	0.048626	-0.0804517	0.987142	0.0311172	NA	0.763993	4.38e-05	ABCG27
AT1G36370	-0.430084	0.492217	-0.173743	0.97147	0.591033	0.00927134	0.585136	0.043225	SHM7
AT1G04770	-0.344376	0.63636	-0.0556583	0.990269	0.62855	0.00655764	0.250126	0.927992	AT1G04770
AT1G30530	0.516503	0.303494	0.275989	0.900711	0.642373	0.00269202	0.235202	0.880832	UGT78D1
AT1G54570	0.33284	0.349754	0.0270361	0.999226	0.596571	1.84e-05	0.313625	0.717049	AT1G54570
AT1G54970	0.779547	0.136726	NA	NA	0.640685	0.00653	-0.0930595	NA	PRP1
AT1G62180	-0.57281	0.291879	-0.0252519	0.999226	0.588215	0.0202234	0.466185	0.00144794	43192
AT1G65060	0.771174	0.121001	0.467592	0.251555	0.78898	2.69e-06	0.391588	0.430437	4CL3
AT2G23910	0.926766	0.167219	0.332701	0.777215	0.899692	1.96e-06	0.240013	0.897431	AT2G23910
AT2G37040	0.610918	0.142938	0.296295	0.881089	0.631416	2.51e-10	0.377275	0.143246	PAL1
AT2G47550	0.66774	0.197018	0.0154312	0.999226	0.64146	0.00516157	-0.0134979	NA	PME20
AT3G18000	0.0911614	0.927286	-0.183585	0.980799	0.590427	0.00193394	0.254184	0.897431	NMT1
AT3G52190	0.431448	0.170746	-0.0118915	0.999226	0.587858	0.0223465	0.19453	0.999071	PHF1
AT3G53260	0.574643	0.11303	0.162943	0.980799	0.677419	3.53e-09	0.324939	0.29848	PAL2
AT4G01630	0.577001	0.0740025	0.0176051	0.994657	0.819961	0.000117849	0.00999441	NA	EXPA17
AT4G04610	-0.0956468	0.922707	-0.0997523	0.980799	0.723128	0.000121981	0.498209	0.00122522	43191
AT4G07960	0.624261	0.157687	0.0737007	0.991676	0.587584	0.0246069	-0.110992	0.999071	CSLC12
AT4G13620	0.193891	0.620775	-0.0217528	0.997178	0.58506	0.00107966	-0.0325006	0.999071	ERF062
AT4G19030	0.529104	0.197655	0.174204	0.980799	0.62871	2.44e-05	0.0123084	0.999071	NIP1-1
AT4G25640	0.473355	0.189866	0.346515	0.148305	0.691845	1.75e-05	0.000353221	0.999795	ATDTX35
AT5G02270	0.45577	0.217636	0.343257	0.470668	0.65473	1.84e-05	0.222158	0.911342	ABCI20
AT5G07990	0.790532	0.120506	0.378412	0.762995	0.654423	0.000168006	0.0508756	0.999071	CYP75B1
AT5G08640	0.684082	0.118054	0.459328	0.377639	0.604732	0.000314189	0.144486	0.999071	FLS1
AT5G17050	0.69049	0.0616321	0.431739	0.213566	0.647844	1.84e-05	0.321657	0.447111	UGT78D2
AT5G24660	-0.0330262	0.980682	0.048834	0.994657	0.662683	0.00660015	0.26551	0.888216	LSU2
AT5G44110	0.394706	0.316483	0.371146	0.683352	0.643796	6.5e-05	0.361863	0.56383	ABCI21
AT1G29910	-0.713017	0.198697	-0.318172	0.592491	-0.0464117	NA	-0.590012	0.0266931	LHCB1.2
AT1G60960	0.349513	0.102407	-0.373761	0.597508	-0.0277276	0.979487	-0.621506	0.0401392	IRT3
AT3G01440	-0.220989	0.691803	0.0695308	0.990269	-0.0343013	NA	-0.587656	0.0432252	PNSL3
AT3G26690	-0.233569	0.473012	-0.281599	0.903923	-0.246733	0.483832	-0.601279	0.0269356	NUDT13
AT1G04180	0.472	0.35121	-0.015706	0.999226	-0.613353	0.0361287	-0.0925241	0.999071	YUC9
AT1G62280	0.628656	0.102407	-0.026679	0.997178		0.00279574	-0.0172582	NA	AT1G62280
AT2G33830	-0.0749695	0.959356	-0.159883	0.980799	-0.621357	0.0189206	-0.116745	0.999071	AT2G33830
AT2G37870	-0.65858	0.134245	-0.111101	0.980799	-0.852457	6.85e-06	0.0690789	0.999071	AT2G37870
AT2G37900	0.538199	0.529464	-0.117758	0.980799	-0.638142	0.0135434	-0.260619	0.868773	NPF5.6
AT3G18080	-0.373612	0.648044	-0.0366583	0.996436	-0.617493	0.000435765	-0.0897885	0.999071	BGLU44
AT3G52840	-0.686313	0.276197	-0.184562	0.980799	-0.766145	6.33e-05	-0.00493741	0.999071	BGAL2
AT3G62040	0.138141	0.753527	-0.315981	0.892477	-0.586841	0.00107966	0.097614	0.999071	AT3G62040
AT4G08300	0.1744	0.84767	0.356697	0.78642	-0.591831	0.0497211	-0.00607873	0.999071	AT4G08300
AT4G27450	-0.837173	0.227317	-0.49315	0.253531	-0.75518	6.06e-05	-0.153953	0.999071	AT4G27450
AT4G30270	-0.0741439	0.918781	0.137663	0.980799	-0.604133	1.83e-07	-0.0919182	0.999071	XTH24
AT4G33500	-0.670177	0.25189	-0.0151935	0.999226	-0.589533	0.0146217	-0.113165	0.999071	AT4G33500
AT5G59320	0.0692249	0.948894	0.0234764	0.999226	-0.639796	0.0022759	0.0129966	0.999071	LTP3
AT1G04310	-0.405439	0.217456	-0.61104	0.0427092	-0.0881323	0.92009	0.0484407	0.999071	ERS2
AT1G09390	-0.219098	0.644499	-0.616323	0.0432972	-0.186113	0.797253	-0.125011	0.999071	AT1G09390
AT1G12030	-0.685416	0.273997	-0.702571	0.0285568	0.0435004	NA	0.222691	0.880832	AT1G12030
AT1G30820	-0.194541	0.692098	-0.680376	0.00198304	-0.334868	0.101757	-0.182182	0.999071	AT1G30820
AT1G52190	-0.692238	0.0740147	-0.601084	0.0476824	-0.0982846	0.934622	-0.164678	0.999071	NPF1.2
AT1G52720	-0.424829	0.112005	-0.586612	0.0389872	-0.242106	0.523633	-0.0741515	0.999071	AT1G52720
AT1G56220	-0.287796	0.391748	-0.589638	0.0476824	-0.26206	0.171545	-0.113628	0.999071	AT1G56220
AT1G66100	-0.369985	0.497283	-0.666917	0.0420128	-0.0243122	NA	-0.133036	0.999071	AT1G66100
AT1G68190	-0.409674	0.462711	-0.818038	0.00120487	-0.0342167	NA	-0.296226	0.727466	AT1G68190
AT1G70530	-0.0733077	0.859012	-1.06737	1.81e-09	-0.0232217	0.984749	-0.245425	0.880832	CRK3
AT1G70820	-0.344687	0.533792	-0.612	0.0162097	-0.0490926	NA	-0.120855	0.999071	AT1G70820
AT1G71030	-0.935243	0.110074	-0.627305	0.0357686	-0.231487	NA	0.00341188	0.999795	ATMYBL2
AT1G73750	-0.580585	0.307267	-0.640765	0.0497342	-0.279236	0.602701	-0.231267	0.964051	AT1G73750
AT1G74670	-0.47201	0.396568	-0.947404	8.04445e-05	-0.0689283	NA	-0.303087	0.723527	GASA6
AT2G03440	-0.241035	0.557927	-0.648994	0.000641756	-0.127885	0.808781	-0.373232	0.279631	NRP1
AT2G05540	-1.07101	0.0712081	-0.694653	0.00745721	-0.0502055	NA	0.0529306	0.999071	AT2G05540
AT2G15880	-0.425232	0.617064	-0.631827	0.03605	-0.548335	NA	-0.0388087	0.999071	PEX3
AT2G22990	-1.12658	0.0568917	-0.618755	0.0209488	-0.085354	NA	-0.19261	0.999071	SCPL8
AT2G27385	-0.444931	0.418653	-0.740109	0.00412763	-0.0254798	NA	-0.196715	0.999071	AT2G27385
AT2G29290	-0.580301	0.289043	-0.660125	0.0162097	-0.0541273	NA	-0.140013	0.999071	AT2G29290
AT2G29500	-0.485265	0.366016	-0.947866	0.000215149	-0.302007	0.543121	-0.0607671	0.999071	HSP17.6B
AT2G43010	-0.808348	0.157057	-0.729018	0.00952108	-0.0796878	NA	-0.14216	0.999071	PIF4
AT3G12150	-0.370622	0.161728	-0.692448	0.0132537	-0.191312	0.756042	0.0302109	0.999071	AT3G12150
AT3G26740	-0.966761	0.097312	-0.91161	0.000563997	-0.336126	NA	-0.0472526	0.999071	CCL
AT4G15760	-0.49613	0.0118524	-0.889361	0.000215149	-0.14807	0.806901	-0.298628	0.696212	MO1
AT4G24800	-0.20332	0.378539	-0.610418	0.0312149	-0.0894102	0.886855	0.113947	0.999071	AT4G24800
AT4G26530	-0.536134	0.325772	-0.633204	0.0435627	-0.0611306	NA	-0.116866	0.999071	AT4G26530
AT4G27710	-0.628835	0.2404	-0.870169	1.595e-06	-1.82e-05	0.999971	0.00539373	0.999071	CYP709B3
AT4G34138	0.0134446	0.986758	-0.649029	0.0354203	0.187958	0.717152	-0.278965	0.750634	UGT73B1
AT4G38470	0.326565	0.380786	-0.622785	0.0448578	0.119163	0.82633	-0.0304039	0.999071	AT4G38470
AT5G02160	-0.795442	0.190571	-0.657138	0.000215149	-0.09958	NA	-0.234703	0.895795	AT5G02160
AT5G04190	-0.323748	0.559636	-0.712342	0.0218183	-0.0218062	NA	-0.275239	0.860137	PKS4
AT5G18630	-0.212025	0.705119	-0.708256	0.00769457	-0.212027	0.607939	-0.0427103	0.999071	AT5G18630
AT5G48490	-0.167764	0.7461	-0.587794	0.033242	-0.0189318	NA	-0.363732	0.321749	AT5G48490
AT5G57660	-0.441151	0.195826	-0.606461	0.029869	-0.126413	0.832071	0.0635803	0.999071	COL5
AT5G62280	-0.54516	0.0698187	-0.783936	0.00412763	-0.0849061	0.936717	-0.0241796	0.999071	AT5G62280
ATCG00340	-0.892506	0.186288	-0.713911	0.0237577	-0.0866314	NA	0.0491682	0.999071	PSAB
ATMG00020	-0.307066	0.410935	-0.914835	0.000335746	-0.0937638	0.920228	0.0117301	0.999071	RRN26
ATMG01390	-0.0976959	0.755009	-0.705237	0.0224233	0.047823	0.96158	0.0617081	0.999071	RRN18
AT1G01080	-0.965264	0.0454192	0.0948298	0.980799	-0.127091	0.908601	-0.145292	0.999071	AT1G01080
AT1G02150	-0.785117	0.0491114	-0.0131348	0.999226	-0.237904	0.683748	-0.0480925	0.999071	AT1G02150
AT1G02205	-1.18793	0.0308561	-0.173321	0.980799	-0.176913	0.837795	0.0603837	0.999071	CER1
AT1G02470	-1.42569	0.020629	0.0975422	0.985203	0.0040042	NA	0.273618	0.847689	AT1G02470
AT1G02560	-0.675117	0.0465174	-0.0582963	0.98365	-0.160745	0.792783	-0.0451103	0.999071	CLPP5
AT1G02850	-0.625219	0.00132152	-0.258538	0.74023	-0.242363	0.454328	0.119713	0.999071	BGLU11
AT1G03400	-1.33099	0.028367	-0.252102	0.931265	-0.117053	NA	-0.0734084	0.999071	AT1G03400
AT1G04620	-1.20076	0.0489499	0.0664096	0.989428	-0.165258	NA	-0.0732454	0.999071	HCAR
AT1G04640	-0.936587	0.0237458	0.156054	0.958497	-0.135121	0.892965	0.0324206	0.999071	LIP2
AT1G05207	-1.44186	0.0182719	0.0183299	0.999226	-0.0199093	NA	0.0705834	0.999071	AT1G05207
AT1G05540	-1.3704	0.0272994	0.183651	0.980799	-0.0731136	NA	-0.276691	0.847689	AT1G05540
AT1G06460	-1.31441	0.0272994	-0.0148545	0.999226	-0.304299	NA	-0.180364	0.999071	ACD32.1
AT1G06645	-1.66055	0.00428942	-0.314278	0.654141	-0.115553	NA	-0.168446	0.999071	AT1G06645
AT1G07280	-1.67932	0.00200746	-0.264301	0.900711	-0.337275	0.510575	0.0120972	0.999071	AT1G07280
AT1G08230	-0.702081	0.0277739	-0.0128045	0.999226	-0.256655	0.634627	0.0146012	0.999071	GAT1
AT1G08520	-0.936778	0.044319	-0.0528499	0.987508	-0.165783	0.857372	-0.114443	0.999071	CHLD
AT1G08540	-1.04925	0.037682	-0.018906	0.999226	-0.142535	0.879504	-0.068181	0.999071	SIGB
AT1G08550	-1.16618	0.0362762	-0.0870975	0.980799	-0.194426	NA	-0.201946	0.966866	VDE1
AT1G08847	-0.615281	0.0400829	-0.324844	0.871401	-0.0161356	NA	-0.0422306	0.999071	AT1G08847
AT1G09750	-1.43319	0.00569326	-0.33136	0.654703	-0.120941	0.857372	-0.252459	0.798518	AT1G09750
AT1G09795	-0.771178	0.0380829	0.0680844	0.990269	-0.313908	0.450956	-0.0742855	0.999071	HISN1B
AT1G10640	-1.70712	0.00233436	-0.262165	0.942727	-0.34923	NA	-0.238541	0.85231	AT1G10640
AT1G10657	-1.51431	0.0101254	0.0954149	0.984041	-0.0535298	NA	-0.22973	0.951872	AT1G10657
AT1G11303	-1.55651	0.00740165	0.168951	0.980799	-0.0103246	NA	0.069148	0.999071	AT1G11303
AT1G11430	-0.723756	0.0336014	0.0466812	0.993809	-0.0568481	0.96158	-0.0647187	0.999071	MORF9
AT1G11720	-1.13939	0.0146117	-0.0501482	0.991676	-0.361218	0.344888	0.0417025	0.999071	SS3
AT1G11750	-0.721705	0.0370984	-0.0454017	0.991043	-0.187639	0.728276	-0.118096	0.999071	CLPP6
AT1G11860	-1.04455	0.0131048	-0.0988373	0.980799	-0.152075	0.875637	-0.184779	0.895795	GDCST
AT1G12250	-1.20659	0.0298769	-0.355006	0.629589	-0.195686	0.816368	-0.181396	0.92625	AT1G12250
AT1G12860	-1.72478	0.00123457	-0.145633	0.978474	-0.286291	NA	-0.136214	0.999071	SCRM2
AT1G14280	-1.08099	0.0210962	0.0311847	0.999226	-0.119281	NA	0.143313	0.999071	PKS2
AT1G14700	-1.76038	0.00226996	-0.469123	0.197369	-0.150529	NA	-0.236893	0.947515	PAP3
AT1G15180	-1.42571	0.0172958	-0.120243	0.980799	-0.0630076	NA	-0.0750102	0.999071	AT1G15180
AT1G15390	-0.588678	0.0300739	0.12927	0.980799	-0.231314	0.65049	0.113951	0.999071	PDF1A
AT1G15730	-1.04885	0.0380043	-0.0761312	0.984385	-0.168267	0.855733	-0.0257766	0.999071	AT1G15730
AT1G15830	-1.77432	0.00226996	-0.465126	0.205337	-0.166667	NA	-0.0850639	0.999071	AT1G15830
AT1G16080	-1.2208	0.0177605	-0.0937135	0.980799	-0.372315	0.393328	-0.128217	0.999071	AT1G16080
AT1G16260	-1.28522	0.0387323	-0.164635	0.980799	-0.159473	NA	-0.196305	0.999071	WAKL8
AT1G16730	-1.32423	0.0288023	0.112765	0.980799	0.0636265	NA	0.114979	0.999071	UP6
AT1G16880	-0.977772	0.0401753	-0.0479572	0.991676	-0.146793	0.880485	-0.12676	0.999071	ACR11
AT1G17200	-1.34603	0.0297848	-0.347482	0.623394	-0.451627	NA	-0.0260843	0.999071	AT1G17200
AT1G17650	-1.08944	0.028367	0.135218	0.980799	-0.339625	0.515787	-0.0952684	0.999071	GLYR2
AT1G17870	-1.42637	0.00951887	-0.215256	0.952119	-0.245045	NA	0.0473584	0.999071	EGY3
AT1G18060	-1.13742	0.0269399	-0.0276338	0.998783	-0.153214	0.871854	-0.0912089	0.999071	AT1G18060
AT1G18650	-0.942198	0.0288595	-0.0876877	0.984041	-0.346986	0.481729	-0.250304	0.720792	PDCB3
AT1G19640	-1.47301	0.0114432	0.188299	0.980799	-0.00436571	NA	0.0292414	0.999071	JMT
AT1G20810	-1.04086	0.0434189	-0.0340441	0.997178	-0.217537	0.786653	-0.0870655	0.999071	FKBP18
AT1G21350	-1.05553	0.0306218	-0.189437	0.939518	-0.154881	0.868524	-0.221688	0.828628	AT1G21350
AT1G21460	-1.33466	0.0226044	0.0205075	0.999226	-0.0845979	NA	0.145441	0.999071	SWEET1
AT1G21830	-0.94179	7.32e-06	-0.457528	0.181375	-0.089009	0.934622	-0.0938207	0.999071	AT1G21830
AT1G22590	-1.37387	0.0261544	0.170001	0.980799	-0.0786262	NA	-0.166952	0.999071	AGL87
AT1G23400	-1.09876	0.0113437	-0.205047	0.833303	-0.105258	0.92009	-0.0485989	0.999071	CAF2
AT1G28150	-1.07314	0.0117321	-0.111428	0.980799	-0.216161	0.786653	-0.0467286	0.999071	AT1G28150
AT1G29530	-0.745657	0.01146	0.0110788	0.999226	-0.182352	0.786653	-0.0561493	0.999071	AT1G29530
AT1G29670	-1.36381	0.0222523	-0.35528	0.686652	-0.199426	NA	-0.040252	0.999071	AT1G29670
AT1G29700	-1.25345	0.0174673	-0.147067	0.980799	-0.1901	0.829292	0.0308743	0.999071	AT1G29700
AT1G30520	-1.41586	0.0111786	-0.472828	0.0400749	-0.239754	0.720321	-0.210176	0.951872	AAE14
AT1G31190	-0.912424	0.0379728	-0.0154653	0.999226	-0.0373704	0.977045	0.059636	0.999071	IMPL1
AT1G32520	-1.70004	0.00174322	0.142204	0.980799	-0.114586	NA	-0.00310413	0.999795	AT1G32520
AT1G32550	-1.47941	0.00734228	-0.0260061	0.999226	-0.209753	NA	-0.163091	0.979894	FdC1
AT1G35420	-1.54079	0.00581877	-0.123904	0.980799	-0.250798	NA	-0.175378	0.979894	AT1G35420
AT1G42560	-1.28703	0.0287888	-0.153185	0.980799	-0.0368941	NA	0.00471485	0.999071	MLO9
AT1G43670	-1.15907	0.0179222	-0.156981	0.980799	-0.348419	0.454455	-0.280074	0.52303	AT1G43670
AT1G44000	-1.19728	0.0160193	-0.0121198	0.999226	-0.0982678	0.922837	-0.077658	0.999071	SGRL
AT1G44760	-0.679381	0.0179222	-0.00983066	0.999226	-0.0563139	0.961308	-0.0499541	0.999071	AT1G44760
AT1G45010	-1.7066	0.00394514	0.140834	0.980799	-0.0187509	NA	0.0809524	0.999071	AT1G45010
AT1G45191	-1.48943	0.0143647	-0.0525122	0.995489	-0.0303616	NA	-0.127737	0.999071	BGLU1
AT1G48100	-1.55047	0.00310549	0.0979133	0.98788	-0.121522	NA	0.0933585	0.999071	AT1G48100
AT1G48350	-1.32778	0.00901291	-0.106317	0.980799	-0.148503	0.836717	-0.180699	0.895795	RPL18
AT1G48520	-0.752437	0.0498655	-0.0628528	0.983756	-0.261865	0.643274	-0.151652	0.999071	GATB
AT1G49975	-1.37097	0.0262617	0.029636	0.999226	-0.062015	NA	-0.0445204	0.999071	AT1G49975
AT1G50320	-0.928973	0.0454192	0.0325593	0.996633	-0.218077	0.757071	-0.114978	0.999071	ATHX
AT1G50732	-1.30916	0.0261038	-0.133847	0.980799	-0.0658319	NA	-0.142142	0.999071	AT1G50732
AT1G50900	-1.46201	0.0121135	0.00173792	0.999226	-0.19489	NA	-0.209252	0.882212	LTD
AT1G51310	-0.722955	0.0178459	-0.0687287	0.986402	-0.0992737	0.922079	-0.0274009	0.999071	AT1G51310
AT1G53520	-0.796063	0.0342303	-0.115913	0.980799	-0.233657	0.71834	-0.262362	0.766407	FAP3
AT1G54350	-0.968283	0.048626	-0.00430435	0.999226	-0.239502	0.721005	-0.141528	0.999071	ABCC2
AT1G54820	-1.42766	0.0206314	-0.215374	0.922453	-0.170358	NA	-0.162868	0.999071	AT1G54820
AT1G55110	-0.637731	0.0286413	-0.0492032	0.994657	-0.158595	0.836717	0.0890069	0.999071	IDD7
AT1G55260	-1.59966	0.0065225	-0.231058	0.931265	-0.347597	NA	-0.125086	0.999071	AT1G55260
AT1G55490	-1.02046	0.0182719	0.140935	0.980799	-0.154366	0.85128	-0.178984	0.944917	CPN60B1
AT1G56050	-0.738031	0.032136	0.144019	0.980799	-0.192962	0.800404	-0.0321854	0.999071	AT1G56050
AT1G59700	-0.867264	0.0478308	-0.111128	0.980799	-0.17009	0.834918	-0.0312592	0.999071	GSTU16
AT1G60550	-1.24126	0.00921724	-0.0788655	0.980799	-0.335858	0.517717	-0.163688	0.976076	MENB
AT1G60600	-1.29108	0.0256872	-0.0142994	0.999226	-0.270899	0.650825	-0.621506	0.0401392	ABC4
AT1G62250	-1.23736	0.0226044	-0.136015	0.980799	-0.187952	0.833176	-0.153112	0.999071	AT1G62250
AT1G62500	-0.828712	0.0466746	0.00808037	0.999226	-0.431625	0.255518	-0.0357502	0.999071	AT1G62500
AT1G62510	-1.39064	0.0241038	-0.135514	0.980799	-0.272906	NA	-0.0710345	0.999071	AT1G62510
AT1G63880	-1.33121	0.0286413	-0.127989	0.980799	-0.154212	NA	-0.156486	0.999071	AT1G63880
AT1G63970	-0.878741	0.0356265	-0.112306	0.980799	-0.130193	0.886818	-0.0474446	0.999071	ISPF
AT1G64150	-1.28644	0.023225	-0.0110947	0.999226	-0.101925	NA	-0.198336	0.895795	AT1G64150
AT1G64355	-1.21326	0.0269399	0.0367764	0.998698	-0.230122	0.761715	-0.0779471	0.999071	AT1G64355
AT1G64660	-0.665342	0.0257213	-0.252613	0.951147	-0.237627	0.605822	0.227355	0.962807	MGL
AT1G64860	-1.07772	0.0286413	0.0433569	0.991676	-0.234864	0.71822	0.106315	0.999071	SIGA
AT1G64900	-1.48751	0.00123457	-0.00914058	0.999226	-0.301452	0.608773	0.0769228	0.999071	CYP89A2
AT1G65190	-1.55306	0.0103083	0.505812	0.204414	-0.0620631	NA	0.0510915	0.999071	AT1G65190
AT1G65230	-1.74153	0.00281506	-0.201977	0.942727	-0.158962	NA	-0.18596	0.979894	AT1G65230
AT1G65260	-0.987429	0.0286413	-0.0744554	0.980799	-0.187239	0.80226	-0.0806318	0.999071	VIPP1
AT1G66840	-1.25311	0.0343867	0.239048	0.774104	-0.137164	NA	-0.0361449	0.999071	PMI2
AT1G66910	-1.97073	0.000560477	-0.00138663	0.999513	-0.0816559	NA	-0.140009	0.999071	AT1G66910
AT1G67040	-0.855889	0.0202002	0.141063	0.980799	-0.100944	NA	-0.0198859	0.999071	AT1G67040
AT1G68660	-0.90797	0.0289899	-0.042709	0.994657	-0.0866301	0.929579	-0.0821078	0.999071	AT1G68660
AT1G68780	-1.78428	0.00183363	0.103661	0.980799	-0.0518424	NA	0.0530812	0.999071	AT1G68780
AT1G68830	-1.06853	0.0179222	-0.181767	0.925702	-0.172897	0.814933	-0.00109507	0.999795	STN7
AT1G69523	-1.39015	0.0234339	-0.188181	0.980799	-0.0646622	NA	-0.164574	0.999071	AT1G69523
AT1G70580	-0.715053	0.0113256	-0.0410591	0.9977	-0.0948351	0.884347	0.132708	0.999071	GGAT2
AT1G71695	-1.03982	0.0346744	-0.306004	0.770526	-0.202252	0.806238	-0.128106	0.999071	PER12
AT1G72640	-1.50835	0.00445403	-0.0537904	0.990484	-0.156214	0.858794	-0.156235	0.999071	AT1G72640
AT1G72645	-1.27378	0.0423732	-0.0633154	0.990269	-0.105726	NA	-0.028497	0.999071	AT1G72645
AT1G72900	-0.656518	0.0495934	-0.0808588	0.990269	-0.133378	0.893621	-0.244807	0.951872	AT1G72900
AT1G73060	-1.03901	0.0306218	-0.0762932	0.980799	-0.318123	0.546057	-0.145841	0.993128	LPA3
AT1G73110	-1.3363	0.021673	0.125945	0.980799	-0.0938085	NA	-0.0866879	0.999071	AT1G73110
AT1G73530	-1.21247	0.0288595	-0.0243785	0.999226	-0.312505	NA	-0.203339	0.94149	AT1G73530
AT1G73655	-1.22453	0.00924821	-0.00583846	0.999226	-0.37485	0.412091	-0.212152	0.891008	FKBP17-3
AT1G73885	-1.12317	0.0261544	0.00642237	0.999226	-0.159969	0.848798	-0.0647053	0.999071	AT1G73885
AT1G74070	-1.51752	0.00961969	-0.127905	0.980799	-0.373583	NA	-0.182719	0.970533	CYP26-2
AT1G74730	-1.69436	0.00148562	-0.0637984	0.984041	-0.0689238	0.938127	-0.132672	0.999071	AT1G74730
AT1G74810	-1.44826	0.0118977	0.0879166	0.982614	-0.128632	NA	0.275115	0.873246	BOR5
AT1G76450	-1.74165	0.000947192	-0.0141328	0.999226	-0.0980523	NA	-0.0115058	0.999071	PPD3
AT1G77490	-1.27035	0.0415442	-0.208667	0.851501	-0.119146	NA	-0.232831	0.860137	APXT
AT1G78820	-1.22348	0.0432455	-0.038328	0.999226	-0.248662	NA	-0.00478921	0.999071	AT1G78820
AT1G80080	-1.60518	0.0077327	-0.163342	0.980799	-0.0600179	NA	-0.27281	0.811928	TMM
AT2G01110	-0.962261	0.0297848	-0.105823	0.980799	-0.162008	0.844953	-0.0141755	0.999071	TATC
AT2G01290	-0.916226	0.00123457	0.413242	0.487492	-0.149424	0.877933	-0.00865937	0.999071	RPI2
AT2G01320	-1.05416	0.0262215	0.0299868	0.999226	-0.203366	0.802302	0.0046851	0.999071	ABCG7
AT2G01590	-1.65518	0.00511356	-0.0400582	0.993931	-0.268054	NA	-0.118639	0.999071	CRR3
AT2G02070	-0.809493	0.0288023	-0.0623556	0.990269	-0.210805	0.786653	0.0247808	0.999071	IDD5
AT2G02080	-0.71757	0.0342303	0.0592425	0.990269	-0.16569	0.855304	-0.0449663	0.999071	IDD4
AT2G04030	-0.607243	0.0261103	-0.0866217	0.980799	-0.129004	0.722094	-0.0240732	0.999071	CR88
AT2G04050	-1.53661	0.00160374	0.101481	0.985161	-0.107554	NA	0.312812	0.764606	DTXL1
AT2G04530	-1.10879	0.00657595	0.0790418	0.982614	-0.291288	NA	-0.0625281	0.999071	CPZ
AT2G05380	-1.54723	4.28e-05	-0.135803	0.980799	-0.06798	0.944327	0.165869	0.999071	GRP3S
AT2G13610	-1.40023	0.0179862	-0.0887327	0.980799	-0.129768	NA	-0.108464	0.999071	ABCG5
AT2G17240	-0.64222	0.0405307	0.269991	0.774104	-0.134942	0.860459	0.0215569	0.999071	AT2G17240
AT2G17780	-1.29341	0.032136	-0.0903918	0.986402	-0.130614	NA	-0.223347	0.939086	MCA2
AT2G20020	-0.935167	0.0149787	0.0493244	0.990269	-0.172586	0.836129	0.00570087	0.999071	CAF1
AT2G21280	-1.25805	0.0170884	0.0352406	0.995314	-0.187447	0.82933	-0.131075	0.999071	GC1
AT2G21370	-0.928863	0.0453718	0.0138091	0.999226	-0.143852	0.880485	-0.0547956	0.999071	XK-1
AT2G21385	-0.94237	0.037124	0.0806096	0.982031	-0.190571	0.82041	-0.0366529	0.999071	AT2G21385
AT2G21590	-1.09715	0.0285902	0.0891914	0.990269	-0.138123	NA	0.162196	0.999071	APL4
AT2G21860	-1.02466	0.0170537	0.270649	0.777215	-0.0965363	0.93276	0.0414322	0.999071	AT2G21860
AT2G22980	-1.35188	0.0210962	-0.427551	0.653272	-0.152149	NA	-0.423978	0.321749	SCPL13
AT2G23130	-1.38375	0.0104223	-0.0582807	0.994657	-0.391881	NA	0.167607	0.999071	AGP17
AT2G23840	-1.55901	0.00759858	-0.355784	0.490196	-0.156198	NA	-0.152139	0.999071	AT2G23840
AT2G24060	-1.09572	0.0288595	0.16382	0.955078	-0.302679	0.608425	-0.102886	0.999071	AT2G24060
AT2G24280	-1.01943	0.00251212	0.0245341	0.999226	-0.175196	0.812428	0.024605	0.999071	AT2G24280
AT2G26330	-1.30631	0.0356265	-0.215176	0.889508	-0.0644771	0.934079	-0.152407	0.999071	ERECTA
AT2G26340	-1.08241	0.0193489	-0.0663114	0.983756	-0.232686	0.737579	-0.109077	0.999071	AT2G26340
AT2G26870	-1.33935	0.00550318	-0.207822	0.980799	-0.103176	NA	-0.212328	0.989545	NPC2
AT2G27290	-1.44728	0.00884719	-0.166486	0.978474	-0.316914	0.562133	-0.0699562	0.999071	AT2G27290
AT2G29090	-1.23286	0.0404398	0.199019	0.980799	-0.142341	NA	0.0519913	0.999071	CYP707A2
AT2G30390	-1.0737	0.0324552	0.0458881	0.991676	-0.250272	0.717688	-0.021553	0.999071	FC2
AT2G30520	-0.619689	0.0265867	-0.414731	0.5326	-0.0308222	0.972352	0.0865635	0.999071	RPT2
AT2G31070	-1.56056	0.00823105	0.0881599	0.980799	-0.325085	NA	0.0185992	0.999071	TCP10
AT2G32230	-0.773667	0.0224006	0.147819	0.971103	-0.147755	0.870709	-0.105546	0.999071	PRORP1
AT2G32440	-0.82079	0.0115387	-0.0515889	0.991676	-0.191747	0.797174	-0.125656	0.999071	KAO2
AT2G32530	-1.46183	0.00394514	-0.187118	0.939518	-0.282466	0.659077	0.227718	0.87475	CSLB3
AT2G32640	-1.24063	0.0271979	-0.0746075	0.982031	-0.177179	0.836717	0.121406	0.999071	AT2G32640
AT2G32690	-1.2186	0.0454192	-0.291406	0.768876	-0.0549326	NA	0.154563	0.999071	ATGRP23
AT2G33180	-1.0998	0.0261103	0.154704	0.980799	-0.169055	0.854464	-0.115751	0.999071	AT2G33180
AT2G33450	-1.38337	0.00704592	-0.144047	0.978062	-0.325627	0.535219	-0.156711	0.964051	RPL28
AT2G34960	-1.42983	0.020552	-0.122168	0.980799	-0.0607454	NA	-0.0150368	0.999071	CAT5
AT2G35390	-0.660184	0.0292796	0.106031	0.980799	-0.107241	0.899042	0.00903128	0.999071	PRS1
AT2G35410	-1.04442	0.0415442	0.134264	0.955078	-0.209739	0.797174	-0.0992831	0.999071	AT2G35410
AT2G35660	-1.08439	0.0304889	0.0890274	0.984385	-0.110225	NA	-0.0700765	0.999071	CTF2A
AT2G35960	-1.48438	0.00510974	0.0428436	0.995314	-0.148275	NA	-0.11367	0.999071	NHL12
AT2G36145	-1.67076	0.00239822	-0.0923869	0.980799	-0.100677	NA	-0.102251	0.999071	AT2G36145
AT2G36630	-1.32149	0.0239227	0.500216	0.181375	-0.262004	NA	0.0435993	0.999071	AT2G36630
AT2G36800	-2.77895	3.12e-09	0.059419	0.991676	-0.237506	NA	-0.120541	0.999071	UGT73C5
AT2G36835	-0.595899	0.0298383	0.269976	0.61731	-0.146372	0.839885	0.0262185	0.999071	AT2G36835
AT2G36895	-0.826441	0.0410875	-0.109374	0.980799	-0.108362	0.89167	-0.0176854	0.999071	AT2G36895
AT2G36970	-1.51449	0.00771883	0.311316	0.73209	-0.311337	NA	-0.0104031	0.999071	UGT86A1
AT2G36990	-1.03167	0.0410875	0.154551	0.952119	-0.136143	0.882618	0.0582248	0.999071	SIGF
AT2G37025	-1.33768	0.0297848	-0.115664	0.982569	-0.090386	NA	-0.193627	0.999071	TRFL8
AT2G37220	-0.937941	0.0321456	0.129187	0.97147	-0.167201	0.853826	0.00325982	0.999071	CP29B
AT2G37240	-1.03773	0.0298383	0.0815028	0.984376	-0.241038	0.718829	0.0352544	0.999071	AT2G37240
AT2G37640	-1.14009	0.0459153	-0.208278	0.877942	-0.184893	NA	0.190559	0.939086	EXPA3
AT2G37770	-1.28437	7.36e-05	0.127787	0.980799	-0.27062	0.660153	0.106874	0.999071	AKR4C9
AT2G38140	-1.23936	0.00898465	-0.106121	0.980799	-0.285223	0.648056	-0.124938	0.999071	RPS31
AT2G38210	-1.21655	0.0201088	0.312524	0.778019	-0.0410994	NA	0.195427	0.999071	PDX1L4
AT2G38230	-1.27585	0.0407127	0.244761	0.762995	-0.17033	0.793907	0.0809265	0.999071	PDX11
AT2G39250	-1.32626	0.0288	0.0335861	0.999226	-0.0509653	NA	0.10856	0.999071	SNZ
AT2G40020	-1.48303	0.0114432	-0.127681	0.980799	-0.154659	NA	-0.274656	0.83152	AT2G40020
AT2G40100	-1.54652	0.00907074	0.049854	0.994993	-0.24394	NA	-0.0895805	0.999071	LHCB4.3
AT2G40490	-1.00648	0.0466612	0.0605862	0.989428	-0.130904	0.888951	-0.163332	0.989448	HEME2
AT2G40520	-1.65812	0.00570511	-0.0401467	0.998783	-0.138161	NA	0.00187913	0.999795	AT2G40520
AT2G41120	-1.22348	0.0210962	-0.121215	0.980799	-0.080971	NA	-0.0497869	0.999071	AT2G41120
AT2G41680	-1.11084	0.0121135	-0.00440111	0.999226	-0.0895706	0.937046	-0.0415886	0.999071	NTRC
AT2G42770	-0.600586	0.0210962	0.0412355	0.994657	-0.125087	0.888951	-0.0141728	0.999071	AT2G42770
AT2G42975	-1.32588	0.0179222	-0.0271019	0.999226	-0.0928539	NA	0.061262	0.999071	AT2G42975
AT2G43235	-0.687554	0.0380043	0.229989	0.866406	0.022147	0.990165	0.264216	0.75228	AT2G43235
AT2G43945	-0.919316	0.0476188	-0.0434582	0.991676	-0.124651	0.893621	-0.0730277	0.999071	AT2G43945
AT2G45180	-1.78043	3.99e-06	0.0889548	0.990269	-0.150615	NA	-0.139305	0.999071	AT2G45180
AT2G45850	-1.61099	0.00766799	-0.0555644	0.992251	-0.144207	NA	-0.103419	0.999071	AHL9
AT2G46070	-1.15646	0.0443458	-0.230593	0.955078	-0.400252	NA	0.135606	0.999071	MPK12
AT2G46100	-0.62051	0.0326577	-0.177243	0.955078	-0.125155	0.856383	-0.0213914	0.999071	AT2G46100
AT2G46220	-1.02107	0.0392539	-0.353116	0.655429	-0.158384	0.858555	-0.00999598	0.999071	AT2G46220
AT2G46250	-1.40715	0.0167556	-0.173497	0.979117	-0.186039	NA	-0.191975	0.999071	AT2G46250
AT2G46720	-1.29469	0.0262259	-0.207867	0.980799	-0.0234165	NA	0.114788	0.999071	HIC
AT2G46810	-1.11107	0.0170884	-0.0591265	0.991676	-0.390202	NA	-0.189728	0.999071	BHLH70
AT2G46910	-0.862376	0.0225812	-0.0888037	0.980799	-0.148292	0.864203	0.0550249	0.999071	PAP10
AT2G47240	-1.35408	0.00226996	0.153691	0.980799	-0.197442	0.80998	0.119605	0.999071	LACS1
AT2G47910	-1.22203	0.0244088	0.202413	0.877226	-0.261484	0.68512	-0.0732305	0.999071	CRR6
AT2G47940	-0.879849	0.0434189	-0.0398035	0.991676	-0.276154	0.616944	-0.0901902	0.999071	DEGP2
AT3G01490	-1.56386	0.00588128	-0.451171	0.202744	-0.20878	NA	-0.108909	0.999071	AT3G01490
AT3G02170	-0.623965	0.0143345	-0.319312	0.831307	0.0680649	0.937046	0.042838	0.999071	LNG2
AT3G02380	-1.26463	0.0444831	-0.0996937	0.980799	-0.0884448	NA	-0.00680884	0.999071	COL2
AT3G02690	-1.3118	0.00989528	-0.0567618	0.990481	-0.344465	0.494051	-0.003539	0.999243	AT3G02690
AT3G03630	-0.853977	0.0488664	0.0151856	0.999226	-0.268367	0.683377	-0.174379	0.979894	CS26
AT3G03770	-1.02695	0.0105302	0.189079	0.954888	-0.1754	0.836717	0.159935	0.966336	AT3G03770
AT3G04550	-1.55148	0.00510974	0.156101	0.955078	-0.11615	NA	0.00336568	0.999564	RAF2
AT3G06145	-1.21972	0.0288595	-0.0372953	0.997773	0.00347322	NA	-0.0970244	0.999071	AT3G06145
AT3G06730	-0.883037	0.0098078	0.124821	0.980799	-0.269775	0.677875	-0.0608882	0.999071	CITRX
AT3G07350	-1.01223	0.0304889	-0.172332	0.978474	0.253296	0.674911	0.382373	0.29848	AT3G07350
AT3G08010	-1.21466	0.0234497	0.0356899	0.994657	-0.141067	0.888971	-0.00659194	0.999071	ATAB2
AT3G08740	-1.36207	0.00575587	0.125712	0.980799	-0.212365	0.740074	-0.103881	0.999071	AT3G08740
AT3G09210	-1.05498	0.0210962	0.0620471	0.990269	-0.287006	0.64704	-0.127387	0.999071	PTAC13
AT3G09450	-1.14931	0.048144	0.379211	0.762995	-0.00943817	NA	0.136239	0.999071	AT3G09450
AT3G09580	-1.43606	0.0164557	-0.412885	0.0943921	-0.179891	NA	-0.206626	0.927992	AT3G09580
AT3G10060	-1.28867	0.0189992	-0.0871237	0.980799	-0.16498	0.814933	-0.0921925	0.999071	FKBP16-4
AT3G10405	-1.509	0.00801685	-0.161636	0.950862	-0.278829	NA	-0.0862925	0.999071	AT3G10405
AT3G11090	-1.44012	0.0176733	-0.146029	0.980799	-0.16763	NA	-0.0637963	0.999071	LBD21
AT3G11110	-1.63183	0.00670595	-0.0498869	0.995543	-0.219373	NA	-0.0195462	0.999071	ATL66
AT3G11630	-0.963674	0.0107299	-0.0301344	0.996678	-0.222062	0.704758	-0.12325	0.999071	BAS1
AT3G12320	-1.11089	0.0077327	-0.130976	0.980799	-0.378468	0.21759	-0.0330563	0.999071	T2E22.34
AT3G12930	-0.966971	0.0102931	0.123843	0.980799	-0.238863	0.728737	-0.0314172	0.999071	IJ
AT3G13000	-0.680334	0.0246058	-0.0675724	0.986402	-0.111203	0.888971	-0.11954	0.999071	AT3G13000
AT3G13062	-0.757336	0.0401753	-0.333305	0.799358	-0.169712	0.797253	-0.00733136	0.999071	AT3G13062
AT3G14110	-0.810758	0.0309499	-0.0191104	0.999226	-0.24262	0.649028	-0.163125	0.962807	FLU
AT3G14620	-0.912408	0.0443458	0.120934	0.980799	-0.238649	0.68512	0.05035	0.999071	CYP72A8
AT3G14930	-1.10647	0.01512	-0.0725007	0.982031	-0.120642	0.905949	-0.177266	0.995838	HEME1
AT3G15190	-1.34815	0.00811704	-0.0702955	0.984385	-0.128703	0.867496	-0.161559	0.962807	RPS20
AT3G15520	-1.15213	0.0262259	0.00885059	0.999226	-0.217713	0.786653	-0.152492	0.999071	CYP37
AT3G16240	-0.757312	0.041625	-0.210694	0.971699	-0.114082	0.911117	-0.227685	0.847689	TIP2-1
AT3G17930	-1.13736	0.0199222	0.127379	0.980799	-0.0701774	0.959079	0.191531	0.927992	AT3G17930
AT3G18050	-1.13654	0.0290977	-0.337403	0.267012	-0.349166	0.475572	-0.0923372	0.999071	AT3G18050
AT3G18500	-1.17309	0.0450981	0.0857606	0.983824	-0.22623	NA	0.150481	0.999071	CCR4-3
AT3G18680	-0.934075	0.0443458	0.0710806	0.984041	-0.208624	0.797253	-0.0962034	0.999071	AT3G18680
AT3G18980	-0.780455	0.0150463	-0.272367	0.8005	-0.220414	0.730061	-0.064827	0.999071	ETP1
AT3G20680	-1.1837	0.0476188	-0.140567	0.980799	-0.148144	NA	-0.16586	0.999071	AT3G20680
AT3G20820	-1.35915	0.00299461	-0.463092	0.348468	-0.143316	0.888777	0.0410779	0.999071	AT3G20820
AT3G22420	-1.28034	0.0400098	-0.00800194	0.999226	-0.363903	NA	-0.0300251	0.999071	WNK2
AT3G22760	-0.998829	0.0179222	-0.183212	0.980799	-0.404981	0.296539	-0.184601	0.999071	TCX3
AT3G23760	-1.24699	0.0342303	0.00293929	0.999226	-0.255459	NA	-0.231596	0.962807	AT3G23760
AT3G26240	-0.889458	0.0261038	-0.473684	0.238647	-0.153364	0.875167	-0.137241	0.999071	AT3G26240
AT3G26710	-1.48484	0.00446384	0.213544	0.806082	-0.155907	0.808781	-0.0606831	0.999071	CCB1
AT3G26900	-0.96495	0.0342303	0.0189689	0.999226	-0.3092	0.535219	-0.151007	0.999071	SKL1
AT3G26932	-1.42565	0.0122616	-0.177253	0.980799	-0.132917	NA	-0.116601	0.999071	DRB3
AT3G27925	-1.0183	0.0425107	-0.121617	0.980799	-0.189348	0.804702	-0.0356473	0.999071	DEGP1
AT3G28040	-1.3428	0.000872077	-0.214383	0.789218	-0.080106	0.940205	-0.0365633	0.999071	AT3G28040
AT3G28080	-1.31925	0.0305672	0.207051	0.956205	-0.149332	NA	0.0569219	0.999071	AT3G28080
AT3G29290	-0.998614	0.032777	0.0517678	0.991676	-0.189953	0.817809	-0.0184134	0.999071	EMB2076
AT3G44890	-1.33607	0.00581877	0.0393519	0.994657	-0.125783	0.875637	-0.193296	0.828628	RPL9
AT3G46530	-1.25183	0.0417693	-0.0530941	0.994657	-0.183975	NA	-0.0985179	0.999071	RPP13
AT3G46630	-0.919971	0.0456294	0.0651794	0.990269	-0.273286	0.675795	-0.140345	0.999071	AT3G46630
AT3G47290	-1.4279	0.0120752	0.102083	0.980799	-0.101892	NA	0.136227	0.999071	PLC8
AT3G47800	-0.646225	0.0234497	-0.382925	0.5952	-0.219707	0.532224	-0.0443862	0.999071	AT3G47800
AT3G48730	-1.04716	0.0445604	0.0215095	0.999226	-0.0913252	0.929118	-0.224755	0.778778	GSA2
AT3G48740	-2.11447	1.98e-05	0.225603	0.900711	-0.0690245	0.875167	0.0642214	0.999071	SWEET11
AT3G50440	-1.47401	0.0118951	-0.115913	0.982031	-0.0761008	NA	-0.0781688	0.999071	ATMES10
AT3G50560	-1.26925	0.0425155	-0.112317	0.982614	-0.355875	NA	0.0168181	0.999071	AT3G50560
AT3G50750	-1.21385	0.0441426	-0.230838	0.925702	-0.0842314	NA	-0.0333882	0.999071	BEH1
AT3G51150	-1.27048	0.00989528	-0.164669	0.980799	-0.145933	0.884662	-0.000967557	0.999795	AT3G51150
AT3G51510	-1.52693	0.00772291	-0.13173	0.980799	-0.328151	NA	-0.139499	0.999071	AT3G51510
AT3G52380	-1.2553	0.0140382	0.189531	0.942727	-0.151336	0.83446	-0.0668188	0.999071	CP33
AT3G52720	-1.22016	0.0338783	-0.0875499	0.984041	-0.125591	NA	-0.0427544	0.999071	ACA1
AT3G53460	-0.956394	0.0143729	0.201508	0.958417	-0.18859	0.802562	0.0723944	0.999071	CP29A
AT3G53720	-1.5779	0.00766799	-0.340697	0.762995	-0.0630906	NA	0.203993	0.996486	CHX20
AT3G54500	-0.842519	0.0156374	-0.0267831	0.999226	-0.149099	0.828815	-0.142989	0.999071	AT3G54500
AT3G54830	-1.78457	0.0022615	-0.279214	0.918655	-0.053075	NA	-0.0459315	0.999071	AT3G54830
AT3G55040	-1.0891	0.0223649	-0.0371035	0.995314	-0.187891	0.833421	-0.17097	0.985139	GSTL2
AT3G55250	-1.18113	0.0356265	0.020209	0.999226	-0.268663	0.668211	-0.0396186	0.999071	AT3G55250
AT3G55710	-1.49625	0.0131431	0.253869	0.954888	-0.0566054	NA	-0.252045	0.927268	UGT76F2
AT3G56650	-1.28604	0.032136	-0.169357	0.940034	-0.122946	NA	-0.176611	0.940401	PPD6
AT3G59040	-0.807528	0.0481614	0.213832	0.931229	-0.255076	0.690147	-0.021676	0.999071	AT3G59040
AT3G59980	-0.591235	0.0377252	0.289072	0.725143	-0.119346	0.893621	-0.185831	0.964051	AT3G59980
AT3G61080	-1.70098	0.00348596	-0.103207	0.980799	-0.216098	NA	-0.146118	0.999071	AT3G61080
AT3G62820	-1.30074	0.0342303	-0.170952	0.980799	-0.0800635	NA	0.357441	0.479465	AT3G62820
AT3G63190	-1.16852	0.0077327	0.067305	0.985161	-0.16826	0.848798	-0.0777364	0.999071	RRF
AT3G63410	-1.1063	0.0188957	-0.101651	0.980799	-0.195755	0.812086	-0.0682139	0.999071	VTE3
AT4G01037	-1.00736	0.0292796	0.119958	0.980799	-0.222234	0.77953	0.0700784	0.999071	WTF1
AT4G01460	-1.86429	0.00123457	-0.572203	0.179579	-0.0219601	NA	-0.169796	0.999071	BHLH57
AT4G01580	-1.2637	0.0209811	-0.111939	0.981785	-0.18505	NA	-0.134888	0.999071	AT4G01580
AT4G01883	-1.15201	0.0271979	-0.148273	0.955078	-0.32659	0.532932	-0.0337074	0.999071	AT4G01883
AT4G01995	-1.01329	0.0111439	0.0193932	0.999226	-0.222236	0.77468	-0.0436444	0.999071	AT4G01995
AT4G02420	-1.32385	0.0305668	0.0618136	0.991676	-0.134506	NA	-0.0483806	0.999071	LECRK44
AT4G02530	-1.19702	0.0203997	0.00157417	0.999226	-0.0843153	0.936717	-0.1408	0.999071	AT4G02530
AT4G02790	-1.09478	0.00394514	0.0140989	0.999226	-0.387571	0.337852	-0.0324615	0.999071	DGP3
AT4G09900	-1.41299	0.0223736	0.109656	0.980799	-0.123989	NA	0.2025	0.94149	MES12
AT4G11100	-1.49403	0.0145062	0.132337	0.980799	-0.202678	NA	-0.144627	0.999071	AT4G11100
AT4G11175	-1.21285	0.0150598	0.162527	0.97147	-0.147633	0.880485	0.0171726	0.999071	AT4G11175
AT4G11460	-1.18871	0.0454192	0.180435	0.980799	-0.0283221	NA	0.0229631	0.999071	CRK30
AT4G12060	-0.661961	0.0288	0.0548218	0.990269	-0.0890546	0.92009	-0.0733237	0.999071	AT4G12060
AT4G12310	-1.18379	0.0491136	0.0571779	0.990269	-0.182349	0.821105	0.107624	0.999071	CYP706A5
AT4G13670	-1.13375	0.0241758	-0.0643626	0.984385	-0.240512	0.738141	-0.186984	0.85231	PTAC5
AT4G13800	-1.59826	0.00581877	0.182325	0.980799	-0.0217763	NA	0.229831	0.985139	AT4G13800
AT4G13840	-1.3287	0.0268911	-0.198824	0.952119	-0.0722545	NA	0.0499747	0.999071	CER26
AT4G14540	-1.3634	0.0282496	-0.139974	0.980799	-0.279883	NA	-0.156223	0.999071	NFYB3
AT4G14690	-1.08445	0.0058217	0.419319	0.377639	0.11157	0.922167	0.206172	0.999071	ELIP2
AT4G14870	-1.10674	0.0410875	-0.105425	0.980799	-0.204306	NA	-0.271002	0.697861	SECE1
AT4G14930	-0.760695	0.0464048	-0.304956	0.87435	-0.190231	0.756042	0.0330301	0.999071	AT4G14930
AT4G15510	-1.24365	0.0102931	-0.0843824	0.980799	-0.123385	0.908418	-0.030295	0.999071	PPD1
AT4G16690	-1.24081	0.0447529	-0.162713	0.980799	-0.271705	NA	-0.0974717	0.999071	PPD
AT4G17040	-0.66007	0.0488664	-0.0873446	0.980799	-0.237925	0.518269	-0.0208134	0.999071	CLPR4
AT4G17540	-0.779415	0.0277739	0.0848367	0.984376	-0.0529369	0.967601	-0.137123	0.999071	AT4G17540
AT4G17560	-1.4068	0.00570511	0.0730099	0.984376	-0.153386	0.837795	-0.247387	0.696212	AT4G17560
AT4G17740	-0.949055	0.0342303	0.113475	0.980799	-0.202114	0.807176	-0.0660829	0.999071	CTPA2
AT4G17840	-1.04014	0.0261103	-0.206104	0.956461	-0.158404	0.848639	0.0115933	0.999071	AT4G17840
AT4G18740	-1.28482	0.0394568	0.0675542	0.991043	-0.294099	NA	-0.0193023	0.999071	AT4G18740
AT4G20130	-1.01932	0.0143729	0.131508	0.980799	-0.284963	0.642239	-0.0878283	0.999071	PTAC14
AT4G20760	-0.713755	0.0338783	-0.0291058	0.999226	-0.11661	0.910055	-0.0214964	0.999071	AT4G20760
AT4G21860	-0.802015	0.038124	0.0700145	0.980799	-0.263857	0.625027	-0.00457424	0.999071	MSRB2
AT4G22690	-1.46813	0.0111439	-0.28368	0.910762	-0.118656	NA	-0.099852	0.999071	CYP706A1
AT4G23250	-1.344	0.0298769	-0.0114273	0.999226	-0.0975538	NA	0.0127036	0.999071	EMB1290
AT4G23600	-1.19307	0.0362762	-0.0356459	0.999226	-0.0174974	NA	-0.0834391	0.999071	CORI3
AT4G23890	-1.5183	0.00587303	-0.289082	0.641178	-0.178236	NA	-0.133797	0.999071	ndhS
AT4G24660	-1.53387	0.0108392	-0.164669	0.980799	-0.146191	NA	-0.141905	0.999071	ZHD1
AT4G24700	-1.242	0.0482632	0.269668	0.845991	-0.129892	NA	-0.0220704	0.999071	AT4G24700
AT4G24750	-0.810518	0.0180368	0.00977256	0.999226	-0.230848	0.738259	-0.238647	0.737707	STR11
AT4G24972	-1.54118	0.0108392	0.0994716	0.984041	-0.159801	NA	0.116245	0.999071	TPD1
AT4G25280	-0.810286	0.0226044	-0.0140577	0.999226	0.107706	0.897171	0.0371546	0.999071	UMK2
AT4G25290	-1.05007	0.0298383	-0.0257594	0.999226	-0.131908	0.88873	0.048215	0.999071	AT4G25290
AT4G25370	-0.637721	0.0117321	0.0589072	0.990256	-0.20059	0.650505	-0.0781691	0.999071	AT4G25370
AT4G26150	-1.72385	0.00348596	0.349835	0.820594	-0.211004	NA	-0.33301	0.377843	GATA22
AT4G26700	-0.999387	0.0251986	-0.116015	0.980799	-0.153673	0.847792	-0.0242251	0.999071	FIM1
AT4G27340	-0.763273	0.0254659	0.0943439	0.980799	0.021521	0.990165	0.0988895	0.999071	AT4G27340
AT4G27800	-1.0133	0.0422056	-0.233979	0.86653	-0.199241	0.807176	-0.0837825	0.999071	PPH1
AT4G27820	-1.8716	7.87e-05	0.391462	0.523845	-0.240042	NA	0.259534	0.776565	BGLU9
AT4G28025	-0.971947	0.0257764	-0.0159268	0.999226	-0.339318	0.386483	-0.0647244	0.999071	AT4G28025
AT4G28030	-1.02498	0.0401753	-0.104903	0.980799	-0.258266	0.690147	-0.136717	0.999071	AT4G28030
AT4G28590	-0.838468	0.0234497	-0.0969473	0.980799	-0.00947458	NA	0.0134151	0.999071	AT4G28590
AT4G28740	-0.96597	0.0410875	0.0416419	0.995314	-0.0521043	0.968961	-0.0130224	0.999071	AT4G28740
AT4G30620	-0.71478	0.0234497	0.164024	0.980799	-0.253561	0.679392	-0.0244676	0.999071	AT4G30620
AT4G31530	-0.750445	0.0466746	-0.0480233	0.991676	-0.106275	0.922167	-0.0429017	0.999071	AT4G31530
AT4G32320	-1.17838	0.0185756	-0.0354502	0.996678	-0.270373	0.683377	-0.198691	0.92625	APX6
AT4G32590	-1.1798	0.0014885	-0.206922	0.934762	-0.216445	0.743583	-0.196786	0.942754	AT4G32590
AT4G33000	-1.20667	0.0236253	-0.278427	0.798284	-0.272296	NA	-0.238883	0.839073	CBL10
AT4G34090	-1.15775	0.0386333	0.0784475	0.981785	-0.307431	0.594289	-0.146052	0.999071	AT4G34090
AT4G34240	-1.24201	0.00568635	-0.0787641	0.984695	-0.218196	0.754238	0.0735222	0.999071	ALDH3I1
AT4G34290	-0.871153	0.0317357	0.118856	0.980799	-0.262575	0.697598	-0.0728892	0.999071	AT4G34290
AT4G34620	-0.974925	0.0356265	0.0753925	0.982614	-0.152333	0.867356	-0.221136	0.582279	SSR16
AT4G36040	-0.830643	0.0469901	-0.420273	0.641178	-0.087476	0.922167	-0.0306247	0.999071	ATJ11
AT4G36530	-0.975569	0.0274747	-0.0682871	0.990269	-0.00810204	0.994678	0.0241027	0.999071	AT4G36530
AT4G37200	-0.902621	0.0428513	-0.12435	0.980799	-0.213168	0.721005	-0.0502297	0.999071	HCF164
AT4G37560	-1.51171	0.0107299	-0.0823326	0.990269	-0.0566526	NA	-0.0804536	0.999071	AT4G37560
AT4G38160	-1.10858	0.0290025	0.0900803	0.980799	-0.29708	0.627915	-0.167133	0.985139	pde191
AT4G38225	-0.916128	0.0342388	-0.0229175	0.999226	-0.230245	0.743926	-0.0844427	0.999071	AT4G38225
AT4G38690	-1.27262	0.0298854	-0.559	0.0854183	0.0054403	NA	-0.166219	0.999071	AT4G38690
AT4G38860	-2.07504	0.000149092	0.0395246	0.999226	-0.0685888	NA	0.0169357	0.999071	AT4G38860
AT4G39040	-0.943977	0.0145239	-0.133771	0.980799	-0.26141	0.680322	-0.17917	0.962807	AT4G39040
AT4G39675	-0.853801	0.0468231	-0.0641768	0.982031	0.00632587	0.996538	0.0155156	0.999071	AT4G39675
AT4G39800	-0.842562	0.00123457	0.0508112	0.994657	-0.117781	0.839551	0.223335	0.947721	IPS1
AT4G39970	-1.48229	0.00909656	-0.0419447	0.994657	-0.211392	NA	-0.195256	0.919786	AT4G39970
AT5G02030	-1.31003	0.0215266	-0.306424	0.852941	-0.170885	NA	0.102971	0.999071	BLH9
AT5G02180	-1.08752	0.0491114	-0.10465	0.982614	-0.236186	NA	0.32758	0.697861	AT5G02180
AT5G02760	-1.95874	0.000611923	-0.534822	0.135801	-0.223351	NA	-0.228976	0.927268	AT5G02760
AT5G04230	-1.59908	0.00740165	0.0302929	0.999226	-0.160714	NA	0.172816	0.999071	PAL3
AT5G04490	-1.28891	0.00740165	-0.566885	0.0397177	-0.290057	NA	0.0679553	0.999071	VTE5
AT5G05580	-1.27349	0.0422056	0.13946	0.949857	-0.095418	0.893621	-0.0227602	0.999071	FAD8
AT5G05690	-0.881992	0.00317077	-0.475015	0.087869	-0.234656	0.539476	0.060705	0.999071	CYP90A1
AT5G05740	-1.24593	0.0288	0.0260855	0.999226	-0.0996111	0.909899	-0.0595632	0.999071	EGY2
AT5G06060	-0.603379	0.0440819	0.041725	0.991906	-0.0670276	0.944489	0.0254884	0.999071	AT5G06060
AT5G06290	-1.12368	0.0251986	-0.126614	0.980799	-0.149168	0.875637	-0.265179	0.372575	2-Cys Prx B
AT5G06340	-0.775668	0.040482	0.0301013	0.998965	-0.194538	0.783921	-0.125435	0.999071	NUDT27
AT5G06980	-0.82691	0.0489865	-0.00817048	0.999226	-0.220492	0.720321	-0.0651584	0.999071	AT5G06980
AT5G08410	-1.14473	0.021673	-0.083932	0.983756	-0.212951	0.780187	-0.105383	0.999071	FTRA2
AT5G08610	-0.608218	0.0193489	0.0889137	0.980799	-0.156206	0.793907	0.0854571	0.999071	RH26
AT5G08720	-1.08399	0.0298383	-0.16301	0.961755	-0.0827836	0.944327	-0.0489162	0.999071	AT5G08720
AT5G09820	-0.679481	0.0454192	0.22449	0.951265	-0.189259	0.82633	-0.0726149	0.999071	PAP7
AT5G10150	-1.5828	0.0087534	-0.205961	0.980799	-0.121285	NA	0.00673712	0.999071	UFC
AT5G10690	-0.898261	0.0317357	-0.0324905	0.996678	-0.19132	0.82633	-0.153394	0.999071	CBSPPR1
AT5G11420	-1.07738	0.0237328	-0.191179	0.95948	-0.282797	0.659077	0.0127538	0.999071	AT5G11420
AT5G11450	-1.03384	0.0288595	0.146511	0.978062	-0.230568	0.758062	-0.119469	0.999071	PPD5
AT5G11480	-0.688758	0.00989528	-0.00372466	0.999226	-0.1702	0.821125	-0.139619	0.999071	AT5G11480
AT5G11840	-0.885272	0.0321456	-0.130641	0.980799	-0.0173646	0.992656	0.095135	0.999071	AT5G11840
AT5G12020	-2.79904	5.84e-09	-0.17939	0.980799	-0.115784	NA	-0.021701	0.999071	HSP17.6
AT5G13140	-1.66666	0.000149092	-0.00216814	0.999226	-0.298829	0.570319	-0.167588	0.999071	AT5G13140
AT5G13410	-1.27359	0.0262259	-0.0538968	0.991676	-0.164881	NA	-0.128515	0.999071	FKBP19
AT5G13510	-1.21241	0.0346975	-0.00188265	0.999226	-0.203468	NA	-0.0522365	0.999071	RPL10
AT5G13720	-1.13607	0.0443458	0.0113844	0.999226	-0.103551	NA	0.0286569	0.999071	AT5G13720
AT5G14120	-0.678664	0.0203997	-0.190059	0.980799	-0.110565	0.893621	-0.0784268	0.999071	AT5G14120
AT5G14410	-1.61074	0.00759858	-0.11748	0.980799	-0.196298	NA	-0.0799823	0.999071	AT5G14410
AT5G14660	-1.12367	0.0257764	0.124216	0.980799	-0.160045	0.864203	-0.0244923	0.999071	PDF1B
AT5G14780	-0.883897	0.0346975	0.081065	0.990269	-0.29307	0.340033	0.246853	0.897854	FDH1
AT5G16400	-1.21225	0.0297848	-0.426183	0.31044	-0.277873	0.664947	-0.391324	0.049317	TRXF2
AT5G16710	-0.926808	0.0356265	-0.00350716	0.999226	-0.360571	0.400121	-0.210673	0.720792	DHAR3
AT5G17670	-1.24467	0.0182719	-0.0354615	0.997157	-0.37268	0.412723	-0.0533819	0.999071	AT5G17670
AT5G17870	-1.00093	0.0297848	-0.00956525	0.999226	-0.164578	0.848798	-0.170959	0.924245	PSRP6
AT5G18020	-1.44882	0.0150463	-0.0790403	0.990731	-0.035859	NA	0.0926293	0.999071	SAUR20
AT5G18140	-1.01039	0.0308132	-0.214931	0.959307	-0.346425	0.375025	-0.153568	0.999071	AT5G18140
AT5G18570	-0.930596	0.0356265	0.00840042	0.999226	-0.221552	0.77953	-0.106181	0.999071	OBGL
AT5G19370	-0.594013	0.0193489	0.000187282	0.999983	-0.157229	0.794439	-0.0986992	0.999071	AT5G19370
AT5G19855	-1.29615	0.0118524	-0.167963	0.967384	-0.249659	0.71822	-0.0872803	0.999071	AT5G19855
AT5G20220	-1.02362	0.048626	0.0848356	0.984041	-0.142998	NA	-0.128623	0.999071	AT5G20220
AT5G20720	-0.690766	0.00502818	0.0806116	0.980799	-0.243589	0.442248	-0.119866	0.999071	CPN21
AT5G20740	-1.19812	0.0400829	0.142529	0.980799	-0.0836496	NA	-0.00115525	0.999795	AT5G20740
AT5G21222	-1.27002	0.0193489	-0.141181	0.980799	-0.251758	0.71822	-0.0334856	0.999071	ATC401
AT5G21920	-1.09193	0.0371607	-0.0498064	0.991676	-0.206679	0.794439	-0.11732	0.999071	YLMG2
AT5G21930	-1.06665	0.0288023	-0.0493872	0.991676	-0.39717	0.275364	-0.0747069	0.999071	PAA2
AT5G22300	-1.33129	1.24e-06	-0.0980442	0.983756	-0.139318	0.877069	-0.00543671	0.999071	NIT4
AT5G22620	-0.63859	0.0305668	0.0609602	0.990269	-0.128899	0.836717	0.00149868	0.999795	AT5G22620
AT5G23940	-1.33206	0.0201088	-0.269558	0.87911	-0.145343	0.884426	-0.017723	0.999071	DCR
AT5G25630	-1.06464	0.0328265	-0.172207	0.955078	-0.191274	0.806273	0.0694488	0.999071	AT5G25630
AT5G27360	-1.87466	0.00123457	-0.18568	0.978062	-0.179723	NA	-0.0886056	0.999071	SFP2
AT5G27390	-1.12438	0.0405307	-0.0521496	0.993809	-0.248321	0.71822	-0.0882855	0.999071	AT5G27390
AT5G27890	-1.44071	0.0156375	0.0605005	0.994657	-0.0161412	NA	-0.108247	0.999071	AT5G27890
AT5G28300	-0.795046	0.0336014	0.180377	0.980799	-0.186737	0.825913	-0.263318	0.873348	AT5G28300
AT5G28750	-1.17955	0.0191234	-0.0944406	0.980799	-0.382738	0.378925	-0.105161	0.999071	TATA
AT5G33370	-1.73435	0.00240225	-0.328652	0.871401	-0.0118013	NA	0.135506	0.999071	AT5G33370
AT5G37360	-1.25838	0.0176733	-0.173341	0.931229	-0.270315	0.666914	0.0183031	0.999071	AT5G37360
AT5G38510	-1.40825	0.010915	-0.0169383	0.999226	-0.131104	0.896359	0.0571264	0.999071	AT5G38510
AT5G38660	-1.16486	0.0193489	-0.112605	0.980799	-0.149447	0.875637	-0.0285381	0.999071	APE1
AT5G39080	-1.65546	0.00185958	-0.347616	0.777215	-0.211378	NA	0.0109677	0.999071	AT5G39080
AT5G40380	-1.35985	0.0261038	0.214552	0.914078	-0.0890918	NA	0.170322	0.999071	CRK42
AT5G40950	-1.20229	0.0102931	-0.0337431	0.995296	-0.140015	0.88362	-0.164629	0.880832	RPL27
AT5G41050	-1.36721	0.0262617	-0.170046	0.974302	-0.0737497	NA	0.0539511	0.999071	AT5G41050
AT5G42070	-1.30178	0.0292796	0.151836	0.961329	-0.213326	NA	-0.0765525	0.999071	AT5G42070
AT5G43050	-0.691187	0.048932	0.179195	0.980799	-0.134508	NA	0.0335761	0.999071	NPQ6
AT5G43850	-1.05344	0.0282496	-0.0952176	0.985203	-0.224476	0.721005	0.0598367	0.999071	ARD4
AT5G43870	-1.01199	0.0356265	-0.0492614	0.993809	-0.0454396	NA	0.0311766	0.999071	AT5G43870
AT5G44680	-1.76356	0.00253501	-0.280446	0.850092	-0.177592	NA	-0.0656173	0.999071	AT5G44680
AT5G45390	-0.667893	0.0374687	-0.0311135	0.995314	-0.194698	0.698114	-0.0261036	0.999071	CLPP4
AT5G45820	-1.23779	0.0304889	-0.181004	0.980799	-0.0416469	NA	-0.28205	0.811928	CIPK20
AT5G46240	-1.43104	0.0184046	0.283875	0.877226	-0.165109	NA	0.0819141	0.999071	KAT1
AT5G46490	-1.37833	0.0261038	0.238047	0.929721	-0.0870303	NA	-0.0330836	0.999071	AT5G46490
AT5G46580	-1.07651	0.0312325	0.190228	0.866406	-0.142347	0.863297	0.0131827	0.999071	AT5G46580
AT5G46800	-0.822191	0.0129004	0.143458	0.979117	-0.14337	0.840062	-0.0883665	0.999071	BOU
AT5G47220	-1.4638	0.0156375	-0.15392	0.980799	-0.147536	NA	-0.0729861	0.999071	ERF2
AT5G47380	-1.26854	0.0298383	-0.0451177	0.995543	-0.0354701	NA	-0.0650435	0.999071	AT5G47380
AT5G47840	-0.777243	0.0349726	-0.0668786	0.982614	-0.214869	0.638476	-0.0651222	0.999071	AMK2
AT5G47900	-1.92073	0.000860594	-0.449673	0.273277	-0.208993	NA	-0.225136	0.951872	AT5G47900
AT5G48220	-0.982542	0.0283854	0.120188	0.980799	-0.174825	0.845707	-0.04421	0.999071	AT5G48220
AT5G48790	-1.37736	0.00819031	-0.196032	0.920363	-0.294471	0.627915	-0.144132	0.999071	AT5G48790
AT5G49360	-1.01444	0.0174673	-0.303629	0.869457	-0.252925	0.709983	-0.122571	0.999071	BXL1
AT5G51100	-0.941046	0.0262617	0.00578354	0.999226	-0.199136	0.807176	-0.243718	0.819122	FSD2
AT5G51545	-1.06617	0.0461697	-0.050032	0.994657	-0.289391	NA	-0.239327	0.828628	LPA2
AT5G51810	-0.831016	0.0400862	-0.279963	0.931229	0.062376	0.960109	0.165646	0.999071	GA20OX2
AT5G52440	-0.91803	0.0491114	0.0210832	0.999226	-0.128521	0.893621	-0.02298	0.999071	TATB
AT5G52900	-1.33136	0.0277739	-0.170856	0.980799	-0.243058	NA	0.235157	0.927268	MAKR6
AT5G52960	-0.920386	0.0461697	0.113773	0.980799	-0.0878677	0.941716	-0.146512	0.999071	AT5G52960
AT5G52970	-1.46318	0.0117301	0.0322485	0.999226	-0.280806	NA	-0.222162	0.847689	AT5G52970
AT5G53580	-0.952729	0.0362762	0.0931857	0.980799	-0.262513	0.659467	-0.0799564	0.999071	PLR1
AT5G54250	-1.74738	0.0022615	0.161562	0.963529	-0.106392	NA	0.071177	0.999071	CNGC4
AT5G55570	-1.36879	0.0210962	-0.114855	0.980799	-0.0726114	NA	0.10763	0.999071	AT5G55570
AT5G55740	-1.37075	0.0222468	0.102202	0.980799	-0.201003	NA	0.0923784	0.999071	CRR21
AT5G56550	-1.10667	0.0437395	-0.156395	0.980799	0.151063	0.875775	0.0212811	0.999071	OXS3
AT5G56860	-1.48324	0.0150598	0.23837	0.955078	-0.0445433	NA	-0.155334	0.999071	GATA21
AT5G57040	-1.14112	0.0257764	-0.131083	0.980799	-0.235527	0.728386	-0.0491677	0.999071	AT5G57040
AT5G57345	-1.61913	0.00175965	-0.117473	0.980799	-0.220167	0.780886	-0.00223885	0.999795	AT5G57345
AT5G58250	-1.12326	0.0236253	-0.0226046	0.999226	-0.128216	0.875611	-0.170105	0.989545	AT5G58250
AT5G59030	-0.798886	0.0257764	-0.0748839	0.990269	-0.340346	0.453897	-0.27036	0.747572	COPT1
AT5G59080	-1.47059	0.00123457	-0.496731	0.418828	-0.105727	0.927412	-0.352632	0.484258	AT5G59080
AT5G59750	-1.26259	0.0113437	-0.208598	0.938924	-0.205881	0.80226	-0.0961934	0.999071	RIBA3
AT5G62140	-1.42489	0.0113437	0.0795035	0.980799	-0.104396	NA	-0.00933653	0.999071	AT5G62140
AT5G62230	-1.65871	0.00523043	-0.0921647	0.98578	-0.0992485	NA	0.0976854	0.999071	ERL1
AT5G62840	-1.25789	0.0401753	0.217384	0.890754	-0.268954	NA	-0.0206884	0.999071	AT5G62840
AT5G63310	-1.00439	0.0166786	0.0221134	0.999226	-0.173606	0.835393	-0.213102	0.798518	NDPK2
AT5G65010	-0.827204	0.0127155	-0.0371052	0.999226	-0.307364	0.443103	0.0885245	0.999071	ASN2
AT5G67260	-0.666254	0.00909656	0.0384086	0.996678	-0.237481	0.581898	-0.140783	0.999071	CYCD3-2
ATCG00120	-1.48694	0.0143345	-0.208734	0.980799	-0.0946053	NA	0.0401758	0.999071	ATPA
ATCG00350	-1.39916	0.0223649	-0.603559	0.186609	-0.0474398	NA	0.0361201	0.999071	PSAA
ATCG00480	-1.30282	0.0368542	-0.0489079	0.995314	-0.114778	NA	0.0647134	0.999071	ATPB
ATCG00490	-1.31627	0.0297165	-0.534455	0.273951	-0.141983	NA	-0.129659	0.999071	RBCL
ATCG00680	-1.37011	0.0231667	-0.551443	0.25311	-0.123916	NA	0.0655059	0.999071	PSBB
AT1G17710	-0.372835	0.718891	-0.015379	0.999226	0.0681257	NA	0.595394	0.0401392	AT1G17710
AT1G23110	-0.420217	0.678859	0.128677	0.980799	0.131051	NA	0.683603	0.000338867	AT1G23110
AT2G11810	0.227471	0.869638	0.105882	0.980799	-0.0701647	NA	0.61893	0.000636477	MGD3
AT2G26150	0.412254	0.635975	0.161666	0.980799	0.105317	0.90481	0.595782	0.0201506	HSFA2
AT3G03780	0.413047	0.276197	0.289001	0.905616	0.436295	0.000117849	0.598265	9.12e-05	MS2
AT3G05630	0.495107	0.344986	-0.114713	0.982614	0.375348	0.385573	0.728623	0.000287908	PLDP2
AT3G09350	0.224299	0.715288	0.455768	0.44067	0.127867	0.888951	0.595326	0.0432252	Fes1A
AT3G09440	0.252344	0.672877	0.362585	0.777215	0.333196	0.21759	0.600595	0.000729126	HSP70-3
AT3G43110	0.0160518	0.983776	0.104508	0.983756	0.0592819	0.963676	0.660408	0.000338867	AT3G43110
AT4G32920	0.0711881	0.912276	0.343656	0.818915	0.156991	0.71826	0.679885	3.58e-06	AT4G32920
AT5G01220	0.0881894	0.894154	-0.0708895	0.990269	0.432382	0.116752	0.679609	4.56e-06	SQD2
AT5G03545	0.579005	0.0258938	0.113455	0.980799	0.00722692	0.996004	0.595279	0.0401392	AT4
AT5G20150	0.503186	0.28542	-0.0433413	0.997178	0.376696	0.179998	0.595545	0.0269356	SPX1
AT5G62480	0.388657	0.364951	0.250382	0.955078	0.0557811	0.951446	0.595468	0.0335131	GSTU9
