# Supplementary material for: Static magnetic field regulates Arabidopsis root growth via auxin signaling
Source: Sci Rep. 2019 Oct 7;9:14384. doi: 10.1038/s41598-019-50970-y (PMC6779896; doi:10.1038/s41598-019-50970-y)
Supplement: Supplementary file 2 — Supplementary dataset [file 41598_2019_50970_MOESM2_ESM.zip › Supplementary information/Table S6 Genes significantly regulated by SMF in more than one treatment.xlsx]

## Sheet: Sheet1
Table S6 Genes significantly regulated by SMF in more than one treatment
log2FC: log2-transformed fold change of gene expression level.
padj: p values adjusted by Benjamini-Hochberg method.
Regulation code: +, up-regulated; 0, non-regulated; -, down-regulated. Tissues order: roots under the N0 treatment, leaves under the N0 treatment, roots under the N180 treatment, leaves under the N180 treatment, N180RCK, N0RCK, N180LCK, N0LCK for the control to N0R, N0L, N180R, N180L, respectively.
Locus	Regulation code	N0R vs N0RCK		N0L vs N0LCK		N180R vs N180RCK		N180L vs N180LCK		Gene name
		log2FC	padj	log2FC	padj	log2FC	padj	log2FC	padj
AT4G15480	+0+0	1.25492	0.0113437	0.152894	0.980799	0.992139	1.83e-07	0.0294461	0.999071	UGT84A1
AT3G21560	+0+0	0.800185	0.00327347	0.360309	0.637101	0.823798	1.83e-07	0.135445	0.999071	UGT84A2
AT5G17040	+0+0	0.82058	0.0261038	0.321867	0.859209	0.683593	0.000436	0.162461	0.999071	UGT78D4
AT1G36370	00++	-0.430084	0.492217	-0.173743	0.97147	0.591033	0.00927134	0.585136	0.043225	SHM7
AT3G23080	---0	-0.898012	0.0443458	-0.60517	0.010548	-0.59024	0.018151	-0.274257	0.750634	AT3G23080
AT5G02020	-0-0	-1.06032	0.0401753	-0.174838	0.954888	-0.72973	0.000247	0.235819	0.942754	SIS
AT3G27690	0-0-	-0.629967	0.253236	-0.737962	8.04445e-05	-0.0432338	NA	-0.6049	0.007753	LHCB2.4
AT2G15890	0--0	-0.608349	0.228256	-0.725166	0.0237577	-0.60655	0.001846	-0.170201	0.999071	MEE14
AT5G07860	-00-	-0.832102	0.00233436	-0.317468	0.574144	-0.408488	0.0504663	-0.58965	0.026693	AT5G07860
AT2G40610	--00	-1.31723	0.00819031	-1.06016	1.25e-05	-0.0332964	0.984357	-0.410482	0.377843	EXPA8
ATCG00020	--00	-1.44364	0.0188957	-0.73627	0.018237	-0.152388	NA	0.0240942	0.999071	PSBA
AT3G06070	--00	-1.43002	0.00363099	-0.71307	0.01856	-0.118936	NA	-0.0779618	0.999071	AT3G06070
AT4G13830	--00	-1.17904	0.0261103	-0.63065	0.024834	-0.00210814	0.998725	0.0278355	0.999071	ATJ20
AT2G32100	--00	-1.28388	0.0328265	-0.64082	0.031215	-0.1869	NA	-0.0479853	0.999071	OFP16
AT5G19190	--00	-1.42778	0.0194797	-0.62403	0.042709	-0.128893	NA	0.00329215	0.999795	AT5G19190
