# Supplementary material for: Static magnetic field regulates Arabidopsis root growth via auxin signaling
Source: Sci Rep. 2019 Oct 7;9:14384. doi: 10.1038/s41598-019-50970-y (PMC6779896; doi:10.1038/s41598-019-50970-y)
Supplement: Supplementary file 2 — Supplementary dataset [file 41598_2019_50970_MOESM2_ESM.zip › Supplementary information/Table S7 UDP glycosyltransferases (UGTs) regulated by SMF.xlsx]

## Sheet: Sheet1
Table S7 UDP glycosyltransferases (UGTs) regulated by SMF
Gene ID	Gene name	N0R vs N0RCK	N0L vs N0LCK	N180R vs N180RCK	N180L vs N180LCK
AT4G15480	UGT84A1	+	0	+	0
AT3G21560	UGT84A2	+	0	+	0
AT2G18570	UGT72D1	+	0	0	0
AT4G34138	UGT73B1	0	-	0	0
AT2G36800	UGT73C5	-	0	0	0
AT1G05530	UGT75B2	+	0	0	0
AT3G55710	UGT76F2	-	0	0	0
AT1G30530	UGT78D1	0	0	+	0
AT5G17050	UGT78D2	0	0	+	0
AT5G17040	UGT78D4	+	0	+	0
AT4G27560	UGT79B2	+	0	0	0
AT2G36970	UGT86A1	-	0	0	0
AT2G16890	UGT90A1	+	0	0	0
AT2G22590	UGT91A1	+	0	0	0
Regulation code: +, up-regulated; 0, non-regulated; -, down-regulated. Tissues name: N0R for roots under the N0 treatment, N0L for leaves under the N0 treatment, N180R for roots under the N180 treatment, N180L for leaves under the N180 treatment.
N180RCK, N0RCK, N180LCK, N0LCK for the control to N0R, N0L, N180R, N180L, respectively
