# Supplementary material for: Static magnetic field regulates Arabidopsis root growth via auxin signaling
Source: Sci Rep. 2019 Oct 7;9:14384. doi: 10.1038/s41598-019-50970-y (PMC6779896; doi:10.1038/s41598-019-50970-y)
Supplement: Supplementary file 2 — Supplementary dataset [file 41598_2019_50970_MOESM2_ESM.zip › Supplementary information/Table S8 GO analysis of biological processes affected by SMF.xlsx]

## Sheet: Sheet1
Table S8 GO analysis of biological processes affected by SMF
Category	Term	Count	%	P Value	Genes	List Total	Pop Hits	Pop Total	Fold Enrichment	Bonferroni	Benjamini	FDR
GO terms enriched among the up-regulated genes from N0R vs N0RCK
GOTERM_BP_DIRECT	GO:0005986~sucrose biosynthetic process	5	2.43902	2.5213e-05	AT5G40390, AT3G43190, AT5G37180, AT5G11110 , AT1G73370	164	20	18499	28.1997	0.00608304	0.00608304	0.0325815
GOTERM_BP_DIRECT	GO:0052696~flavonoid glucuronidation	8	3.90244	6.04772e-05	AT5G17040, AT3G21560, AT2G22590, AT4G27560, AT2G18570, AT2G16890, AT1G05530, AT4G15480	164	112	18499	8.05706	0.0145293	0.00729125	0.0781354
GOTERM_BP_DIRECT	GO:0009664~plant-type cell wall organization	7	3.41463	0.000153347	AT3G54590, AT4G28250, AT5G35190, AT5G06640, AT2G24980, AT3G45960, AT3G54580	164	91	18499	8.67683	0.0364326	0.0122947	0.198012
GOTERM_BP_DIRECT	GO:0019761~glucosinolate biosynthetic process	5	2.43902	0.000274669	AT1G16400, AT5G14200, AT4G12030, AT3G19710, AT5G23020	164	36	18499	15.6665	0.0643174	0.0164824	0.354414
GOTERM_BP_DIRECT	GO:0005985~sucrose metabolic process	4	1.95122	0.00133953	AT3G43190, AT5G37180, AT5G11110, AT1G73370	164	25	18499	18.0478	0.277027	0.0628169	1.71751
GOTERM_BP_DIRECT	GO:0009813~flavonoid biosynthetic process	7	3.41463	0.00181229	AT5G17040, AT2G22590, AT4G27560, AT2G18570, AT2G16890, AT1G05530, AT4G15480	164	145	18499	5.44546	0.355301	0.0705496	2.31714
GOTERM_BP_DIRECT	GO:0055114~oxidation-reduction process	23	11.2195	0.00315312	AT5G44400, AT5G14200, AT5G35735, AT3G48520, AT5G03260, AT4G15393, AT5G11540, AT3G13610, AT2G46750, AT3G32980, AT2G38390, AT2G38380, AT1G16400, AT3G49120, AT1G80340, AT1G67110, AT4G13290, AT2G36690, AT5G24140, AT1G06090, AT4G25090, AT2G18150, AT4G12330	164	1330	18499	1.95066	0.534322	0.103431	3.9995
GOTERM_BP_DIRECT	GO:0006979~response to oxidative stress	9	4.39024	0.00433659	AT5G40390, AT2G38390, AT3G32980, AT2G38380, AT1G60470, AT3G49120, AT4G37900, AT2G18150, AT1G35720	164	291	18499	3.48862	0.65067	0.123192	5.46216
GOTERM_BP_DIRECT	GO:0042744~hydrogen peroxide catabolic process	5	2.43902	0.00794105	AT2G38390, AT3G32980, AT2G38380, AT3G49120, AT2G18150	164	89	18499	6.33701	0.854765	0.192957	9.79123
GOTERM_BP_DIRECT	GO:0006468~protein phosphorylation	16	7.80488	0.0100594	AT1G77280, AT2G36570, AT2G28990, AT5G59680, AT2G28960, AT1G51830, AT4G18640, AT1G07560, AT4G25160, AT1G05700, AT1G51790, AT1G51850, AT4G05200, AT5G01550, AT1G51860, AT5G03640	164	870	18499	2.07446	0.913421	0.217037	12.2493
GOTERM_BP_DIRECT	GO:0015706~nitrate transport	3	1.46341	0.0132117	AT1G32450, AT3G45680, AT1G12110	164	20	18499	16.9198	0.959987	0.253675	15.793
GOTERM_BP_DIRECT	GO:0009098~leucine biosynthetic process	3	1.46341	0.0158792	AT5G14200, AT3G19710, AT5G23020	164	22	18499	15.3817	0.979216	0.275881	18.688
GOTERM_BP_DIRECT	GO:0008152~metabolic process	8	3.90244	0.0180547	AT3G21560, AT2G22590, AT1G55320, AT4G27560, AT2G18570, AT2G16890, AT1G05530, AT4G15480	164	303	18499	2.97819	0.987835	0.287636	20.9809
GOTERM_BP_DIRECT	GO:0030245~cellulose catabolic process	3	1.46341	0.0218344	AT1G64390, AT1G65610, AT2G32990	164	26	18499	13.0152	0.995216	0.317235	24.823
GOTERM_BP_DIRECT	GO:0080165~callose deposition in phloem sieve plate	2	0.97561	0.026203	AT5G37180, AT1G73370	164	3	18499	75.1992	0.998381	0.348436	29.0487
GOTERM_BP_DIRECT	GO:0016114~terpenoid biosynthetic process	3	1.46341	0.028564	AT1G66020, AT4G13280, AT4G20230	164	30	18499	11.2799	0.9991	0.354881	31.2401
GOTERM_BP_DIRECT	GO:0010088~phloem development	2	0.97561	0.0417236	AT3G01680, AT3G01670	164	6	18499	37.5996	0.999997	0.530471	49.6619
GOTERM_BP_DIRECT	GO:0042128~nitrate assimilation	3	1.46341	0.047372	AT1G32450, AT3G45680, AT1G12110	164	44	18499	7.69083	0.999999	0.548123	53.4025
GO terms enriched among the down-regulated genes from N0R vs N0RCK
GOTERM_BP_DIRECT	GO:0009658~chloroplast organization	15	3.21199	6.71042e-08	AT1G11750, AT3G63190, AT5G45390, AT1G08540, AT3G26900, AT3G08010, AT4G20130, AT5G18570, AT1G44000, AT2G47940, AT4G38160, AT3G02380, AT2G24060, AT4G28740, AT4G28590	338	125	18499	6.56769	3.20082e-05	3.20082e-05	9.59929e-05
GOTERM_BP_DIRECT	GO:0015979~photosynthesis	13	2.78373	8.58554e-06	AT1G11750, AT1G08520, AT1G76450, AT1G49975, AT3G56650, AT5G27390, AT5G08410, AT5G11450, AT4G15510, AT2G40100, AT4G14690, AT3G03630, AT1G43670	338	138	18499	5.1558	0.00408694	0.00204556	0.0122809
GOTERM_BP_DIRECT	GO:0010027~thylakoid membrane organization	7	1.49893	9.17964e-05	AT1G74730, AT3G26900, AT4G14870, AT2G01110, AT4G20130, AT1G65260, AT5G18570	338	41	18499	9.34428	0.042844	0.0144903	0.131235
GOTERM_BP_DIRECT	GO:0061077~chaperone-mediated protein folding	6	1.2848	0.000261751	AT4G13830, AT3G10060, AT5G19855, AT1G73655, AT1G20810, AT5G13410	338	32	18499	10.262	0.11739	0.0307356	0.373784
GOTERM_BP_DIRECT	GO:0006457~protein folding	15	3.21199	0.000858174	AT3G10060, AT1G73655, AT4G37200, AT1G20810, AT1G50320, AT2G04030, AT1G55490, AT4G13830, AT5G16400, AT5G20720, AT4G36040, AT3G15520, AT1G74070, AT5G18140, AT3G06730	338	288	18499	2.85056	0.336034	0.0786405	1.22064
GOTERM_BP_DIRECT	GO:0015995~chlorophyll biosynthetic process	6	1.2848	0.000952866	AT1G08520, AT2G40490, AT3G48730, AT3G14930, AT1G63970, AT3G14110	338	42	18499	7.81868	0.365383	0.0729881	1.35447
GOTERM_BP_DIRECT	GO:0034599~cellular response to oxidative stress	7	1.49893	0.00107796	AT5G16400, AT4G32320, AT4G37200, AT1G50320, AT1G77490, AT5G57345, AT3G06730	338	64	18499	5.98618	0.402179	0.070859	1.53102
GOTERM_BP_DIRECT	GO:0000413~protein peptidyl-prolyl isomerization	6	1.2848	0.00159545	AT3G10060, AT1G73655, AT1G20810, AT3G15520, AT1G74070, AT5G13410	338	47	18499	6.98691	0.533099	0.0908133	2.25824
GOTERM_BP_DIRECT	GO:0010380~regulation of chlorophyll biosynthetic process	4	0.856531	0.00187883	AT4G14690, AT2G41680, AT4G26150, AT5G56860	338	14	18499	15.6374	0.592227	0.0948654	2.65434
GOTERM_BP_DIRECT	GO:0010114~response to red light	6	1.2848	0.0040511	AT2G37770, AT4G14690, AT1G08540, AT2G29090, AT2G37640, AT2G40100	338	58	18499	5.6618	0.855763	0.176037	5.64151
GOTERM_BP_DIRECT	GO:0006662~glycerol ether metabolic process	5	1.07066	0.00490123	AT5G16400, AT4G37200, AT1G08230, AT1G50320, AT3G06730	338	38	18499	7.20142	0.904022	0.19189	6.78716
GOTERM_BP_DIRECT	GO:0010236~plastoquinone biosynthetic process	3	0.642398	0.00654059	AT3G63410, AT5G09820, AT1G60600	338	7	18499	23.456	0.956287	0.229598	8.95995
GOTERM_BP_DIRECT	GO:0055114~oxidation-reduction process	38	8.13704	0.00670143	AT2G35660, AT4G32320, AT5G51810, AT1G50320, AT5G43850, AT5G06290, AT1G16080, AT5G05690, AT5G05580, AT4G21860, AT2G37770, AT2G29090, AT1G77490, AT5G06060, AT2G32440, AT3G06730, AT1G06645, AT1G03400, AT5G53580, AT5G51100, AT1G64900, AT2G37240, AT1G04620, AT3G09580, AT2G41680, AT4G37200, AT3G11630, AT1G02205, AT5G16400, AT3G14620, AT2G32640, AT4G34240, AT1G08550, AT4G12310, AT1G17650, AT4G22690, AT5…	338	1330	18499	1.56374	0.959536	0.21864	9.17058
GOTERM_BP_DIRECT	GO:0045454~cell redox homeostasis	9	1.92719	0.00761138	AT1G21350, AT5G16400, AT2G41680, AT4G37200, AT3G11630, AT1G08230, AT1G50320, AT5G06290, AT3G06730	338	155	18499	3.17792	0.973866	0.229197	10.3536
GOTERM_BP_DIRECT	GO:0018208~peptidyl-proline modification	4	0.856531	0.00809889	AT3G10060, AT1G73655, AT1G20810, AT5G13410	338	23	18499	9.51839	0.979326	0.227863	10.9816
GOTERM_BP_DIRECT	GO:0010190~cytochrome b6f complex assembly	3	0.642398	0.00861627	AT4G37200, AT3G17930, AT3G26710	338	8	18499	20.524	0.983881	0.227394	11.6435
GOTERM_BP_DIRECT	GO:0042372~phylloquinone biosynthetic process	3	0.642398	0.0135184	AT1G60550, AT1G30520, AT1G60600	338	10	18499	16.4192	0.998485	0.317436	17.6919
GOTERM_BP_DIRECT	GO:0010103~stomatal complex morphogenesis	3	0.642398	0.0135184	AT5G62230, AT2G26330, AT1G80080	338	10	18499	16.4192	0.998485	0.317436	17.6919
GOTERM_BP_DIRECT	GO:0009735~response to cytokinin	9	1.92719	0.0190136	AT1G73060, AT4G02530, AT2G40490, AT5G16710, AT5G19370, AT3G27925, AT1G16880, AT4G26150, AT5G40950	338	183	18499	2.69168	0.999895	0.39873	24.0131
GOTERM_BP_DIRECT	GO:0006783~heme biosynthetic process	3	0.642398	0.0193572	AT2G40490, AT2G30390, AT3G14930	338	12	18499	13.6827	0.999911	0.387822	24.3929
GOTERM_BP_DIRECT	GO:0071482~cellular response to light stimulus	3	0.642398	0.0260589	AT1G64860, AT1G08540, AT2G36990	338	14	18499	11.728	0.999997	0.467273	31.4575
GOTERM_BP_DIRECT	GO:0043085~positive regulation of catalytic activity	3	0.642398	0.0297115	AT5G16400, AT2G41680, AT1G50320	338	15	18499	10.9462	0.999999	0.495962	35.0444
GOTERM_BP_DIRECT	GO:0006782~protoporphyrinogen IX biosynthetic process	3	0.642398	0.0297115	AT2G40490, AT3G48730, AT3G14930	338	15	18499	10.9462	0.999999	0.495962	35.0444
GOTERM_BP_DIRECT	GO:0007623~circadian rhythm	6	1.2848	0.0322553	AT3G14620, AT4G26150, AT5G56860, AT1G68830, AT3G12320, AT4G26700	338	97	18499	3.38541	1	0.508789	37.4385
GOTERM_BP_DIRECT	GO:0043686~co-translational protein modification	2	0.428266	0.0361035	AT5G14660, AT1G15390	338	2	18499	54.7308	1	0.533551	40.9045
GOTERM_BP_DIRECT	GO:0010207~photosystem II assembly	3	0.642398	0.041777	AT1G73060, AT5G48790, AT5G51545	338	18	18499	9.12179	1	0.571798	45.6901
GOTERM_BP_DIRECT	GO:0042254~ribosome biogenesis	7	1.49893	0.045801	AT5G13510, AT3G44890, AT4G02790, AT4G17560, AT1G48350, AT4G34620, AT3G15190	338	142	18499	2.698	1	0.5912	48.8631
GOTERM_BP_DIRECT	GO:0008219~cell death	4	0.856531	0.0458467	AT1G42560, AT2G01290, AT1G55490, AT3G06730	338	44	18499	4.97552	1	0.577261	48.8981
GOTERM_BP_DIRECT	GO:0003333~amino acid transmembrane transport	4	0.856531	0.0484816	AT5G02180, AT1G08230, AT2G34960, AT3G54830	338	45	18499	4.86496	1	0.584373	50.8801
GOTERM_BP_DIRECT	GO:0080005~photosystem stoichiometry adjustment	2	0.428266	0.0536649	AT1G64860, AT4G27800	338	3	18499	36.4872	1	0.609241	54.5722
GOTERM_BP_DIRECT	GO:0010025~wax biosynthetic process	3	0.642398	0.06512	AT2G47240, AT1G02205, AT4G13840	338	23	18499	7.1388	1	0.669642	61.8353
GOTERM_BP_DIRECT	GO:0000103~sulfate assimilation	4	0.856531	0.0657867	AT5G16400, AT4G37200, AT1G50320, AT3G06730	338	51	18499	4.29261	1	0.661084	62.2228
GOTERM_BP_DIRECT	GO:1901657~glycosyl compound metabolic process	3	0.642398	0.0702097	AT1G45191, AT1G02850, AT4G27820	338	24	18499	6.84135	1	0.67376	64.7023
GOTERM_BP_DIRECT	GO:0090391~granum assembly	2	0.428266	0.0709073	AT1G74730, AT1G50900	338	4	18499	27.3654	1	0.665897	65.0793
GOTERM_BP_DIRECT	GO:0006633~fatty acid biosynthetic process	6	1.2848	0.0849761	AT5G05580, AT2G46720, AT2G47240, AT1G02205, AT1G19640, AT5G14780	338	128	18499	2.5655	1	0.722972	71.927
GOTERM_BP_DIRECT	GO:0015994~chlorophyll metabolic process	2	0.428266	0.0878364	AT1G04620, AT1G08550	338	5	18499	21.8923	1	0.724676	73.1565
GOTERM_BP_DIRECT	GO:2001141~regulation of RNA biosynthetic process	2	0.428266	0.0878364	AT1G64860, AT1G08540	338	5	18499	21.8923	1	0.724676	73.1565
GOTERM_BP_DIRECT	GO:0042823~pyridoxal phosphate biosynthetic process	2	0.428266	0.0878364	AT2G38210, AT2G38230	338	5	18499	21.8923	1	0.724676	73.1565
GOTERM_BP_DIRECT	GO:0042819~vitamin B6 biosynthetic process	2	0.428266	0.0878364	AT2G38210, AT2G38230	338	5	18499	21.8923	1	0.724676	73.1565
GOTERM_BP_DIRECT	GO:0006352~DNA-templated transcription, initiation	3	0.642398	0.0917574	AT1G64860, AT1G08540, AT2G36990	338	28	18499	5.86401	1	0.730629	74.7608
GOTERM_BP_DIRECT	GO:0009306~protein secretion	3	0.642398	0.0917574	AT5G52440, AT4G14870, AT5G28750	338	28	18499	5.86401	1	0.730629	74.7608
GO terms enriched among the up-regulated genes from N0L vs N0LCK
GOTERM_BP_DIRECT	GO:0009617~response to bacterium	4	10.8108	0.0164234	AT4G04490, AT1G51890, AT1G33960, AT3G14210	24	438	18499	7.03919	0.993269	0.993269	19.8694
GOTERM_BP_DIRECT	GO:0042742~defense response to bacterium	3	8.10811	0.025676	AT4G04490, AT1G51890, AT3G14210	24	276	18499	8.37817	0.903441	0.903441	36.2556
GOTERM_BP_DIRECT	GO:0051707~response to other organism	5	13.5135	0.0281724	AT4G04490, AT1G51890, AT2G04450, AT1G33960, AT3G14210	24	1224	18499	3.14866	1	0.999934	57.3537
GOTERM_BP_DIRECT	GO:0043207~response to external biotic stimulus	5	13.5135	0.032026	AT4G04490, AT1G51890, AT2G04450, AT1G33960, AT3G14210	24	1226	18499	3.14352	1	0.998413	57.5372
GOTERM_BP_DIRECT	GO:0050896~response to stimulus	13	35.1351	0.0351662	AT1G35710, AT1G51890, AT1G33960, AT3G22840, AT3G14210, AT1G01680, AT4G17880, AT4G04490, AT3G46090, AT2G04450, AT5G54610, AT1G13340, AT3G21890	24	6502	18499	1.54111	1	0.995883	62.2104
GOTERM_BP_DIRECT	GO:0009607~response to biotic stimulus	5	13.5135	0.038823	AT4G04490, AT1G51890, AT2G04450, AT1G33960, AT3G14210	24	1282	18499	3.00621	1	0.988166	62.566
GOTERM_BP_DIRECT	GO:0006950~response to stress	9	24.3243	0.0461147	AT4G04490, AT3G46090, AT5G54610, AT1G51890, AT1G13340, AT3G22840, AT1G01680, AT3G14210, AT4G17880	24	3697	18499	1.87642	1	0.958524	62.7228
GOTERM_MF_DIRECT	GO:0046872~metal ion binding	5	13.5135	0.0482328	AT3G46090, AT1G26790, AT2G04450, AT3G22910, AT5G43380	21	1606	18171	2.69392	0.971647	0.971647	58.6363
GO terms enriched among the down-regulated genes from N0L vs N0LCK
GOTERM_CC_DIRECT	GO:0005576~extracellular region	12	27.2727	0.00123652	AT3G12150, AT1G70530, AT1G09390, AT2G40610, AT2G05540, AT1G74670, AT2G22990, AT5G18630, AT1G04310, AT5G48490, AT1G66100, AT2G15880	38	2686	25147	2.9565	0.0316574	0.0316574	1.00954
GOTERM_BP_DIRECT	GO:0010017~red or far-red light signaling pathway	2	4.54545	0.0390885	AT5G04190（PSK4）, AT2G43010（PIF4）	32	25	18499	46.2475	0.970529	0.970529	36.2598
GOTERM_BP_DIRECT	GO:0009651~response to salt stress	4	9.09091	0.0415626	AT4G27710, AT1G71030, AT4G24800, AT2G03440	32	484	18499	4.77763	0.98178	0.865019	40.0588
GOTERM_BP_DIRECT	GO:0009585~red, far-red light phototransduction	2	4.54545	0.0489158	AT5G04190, AT2G43010	32	62	18499	18.6482	0.999841	0.945871	67.3068
GO terms enriched among the up-regulated genes from N180R vs N180RCK
GOTERM_BP_DIRECT	GO:0080167~response to karrikin	8	28.5714	3.79463e-10	AT3G21560, AT5G17050, AT2G37040, AT5G02270, AT2G23910, AT3G53260, AT5G08640, AT1G30530	27	128	18499	42.8218	3.22543e-08	3.22543e-08	4.08254e-07
GOTERM_BP_DIRECT	GO:0009813~flavonoid biosynthetic process	6	21.4286	1.59047e-06	AT5G07990, AT5G17040, AT5G17050, AT4G25640, AT5G08640, AT4G15480	27	145	18499	28.351	0.000135181	6.75927e-05	0.00171113
GOTERM_BP_DIRECT	GO:0052696~flavonoid glucuronidation	5	17.8571	1.71744e-05	AT5G17040, AT3G21560, AT5G17050, AT4G15480, AT1G30530	27	112	18499	30.587	0.00145877	0.000486495	0.018476
GOTERM_BP_DIRECT	GO:0009698~phenylpropanoid metabolic process	3	10.7143	0.000255003	AT1G65060, AT5G17050, AT2G37040	27	17	18499	120.908	0.0214447	0.00540484	0.274009
GOTERM_BP_DIRECT	GO:0008152~metabolic process	5	17.8571	0.000793639	AT1G65060, AT3G21560, AT5G17050, AT4G15480, AT1G30530	27	303	18499	11.3061	0.0652593	0.0134065	0.850556
GOTERM_BP_DIRECT	GO:0019419~sulfate reduction	2	7.14286	0.00561054	AT4G04610, AT1G62180	27	4	18499	342.574	0.380126	0.0766126	5.87366
GOTERM_BP_DIRECT	GO:0009800~cinnamic acid biosynthetic process	2	7.14286	0.00700844	AT2G37040, AT3G53260	27	5	18499	274.059	0.449988	0.0818569	7.28754
GOTERM_BP_DIRECT	GO:0006559~L-phenylalanine catabolic process	2	7.14286	0.0111908	AT2G37040, AT3G53260	27	8	18499	171.287	0.615796	0.1127	11.4035
GOTERM_BP_DIRECT	GO:0010438~cellular response to sulfur starvation	2	7.14286	0.0139696	AT1G04770, AT5G24660	27	10	18499	137.03	0.697535	0.124417	14.0458
GOTERM_BP_DIRECT	GO:0019344~cysteine biosynthetic process	2	7.14286	0.0236365	AT4G04610, AT1G62180	27	17	18499	80.6057	0.869088	0.183985	22.6904
GOTERM_BP_DIRECT	GO:0009555~pollen development	3	10.7143	0.029865	AT2G37040, AT4G25640, AT3G18000	27	193	18499	10.65	0.924014	0.208869	27.8343
GOTERM_BP_DIRECT	GO:0009611~response to wounding	3	10.7143	0.0315936	AT1G65060, AT2G37040, AT3G53260	27	199	18499	10.3289	0.934702	0.203397	29.2057
GOTERM_BP_DIRECT	GO:0009411~response to UV	2	7.14286	0.0372884	AT5G07990 CHS, AT1G65060 CoA ligase	27	27	18499	50.7517	0.960447	0.220007	33.5584
GOTERM_BP_DIRECT	GO:0009699~phenylpropanoid biosynthetic process	2	7.14286	0.0380776	AT2G37040, AT3G53260	27	35	18499	39.1513	0.984825	0.258552	41.1455
GOTERM_BP_DIRECT	GO:0000103~sulfate assimilation	2	7.14286	0.0419308	AT4G04610, AT1G62180	27	51	18499	26.8686	0.997769	0.334369	53.8267
GOTERM_BP_DIRECT	GO:0009636~response to toxic substance	2	7.14286	0.0433454	AT3G21560, AT4G15480	27	61	18499	22.4639	0.999327	0.366519	60.3287
GOTERM_BP_DIRECT	GO:0010224~response to UV-B	2	7.14286	0.0483454	AT2G37040, AT4G15480	27	61	18499	22.4639	0.999327	0.366519	60.3287
GO terms enriched among the down-regulated genes from N180R vs N180RCK
GOTERM_CC_DIRECT	GO:0005618~cell wall	4	23.5294	0.00469214	AT5G59320, AT3G18080, AT3G52840, AT4G30270	16	588	25147	10.6918	0.0724893	0.0724893	3.28473
GOTERM_CC_DIRECT	GO:0009505~plant-type cell wall	3	17.6471	0.0171331	AT3G18080, AT3G52840, AT4G30270	16	341	25147	13.8272	0.24157	0.0880484	11.5491
GOTERM_MF_DIRECT	GO:0008289~lipid binding	3	17.6471	0.00826783	AT5G59320, AT3G23080, AT2G37870	14	195	18171	19.9681	0.239647	0.239647	6.99025
GOTERM_MF_DIRECT	GO:0005215~transporter activity	3	17.6471	0.0242862	AT3G23080, AT2G37900, AT1G62280	14	344	18171	11.3191	0.555736	0.333468	19.3135
GO terms enriched among the up-regulated genes from N180L vs N180LCK
GOTERM_BP_DIRECT	GO:0016036~cellular response to phosphate starvation	4	25	1.73616e-05	AT5G20150, AT2G11810, AT3G05630, AT5G01220	11	99	18499	67.9486	0.000780975	0.000780975	0.0163263
GOTERM_BP_DIRECT	GO:0009408~response to heat	3	18.75	0.00319641	AT3G09350, AT2G26150, AT3G09440	11	160	18499	31.5324	0.134172	0.0695011	2.96595
GOTERM_BP_DIRECT	GO:0009247~glycolipid biosynthetic process	2	12.5	0.00377847	AT2G11810, AT5G01220	11	7	18499	480.494	0.156633	0.0552022	3.4975
GOTERM_BP_DIRECT	GO:0019375~galactolipid biosynthetic process	2	12.5	0.00593182	AT2G11810, AT3G05630	11	11	18499	305.769	0.234883	0.0647409	5.44145
GOTERM_BP_DIRECT	GO:0046686~response to cadmium ion	3	18.75	0.0139031	AT3G09440, AT3G03780, AT1G36370	11	342	18499	14.752	0.467423	0.11839	12.3367
GO terms enriched among the down-regulated genes from N180L vs N180LCK
GOTERM_BP_DIRECT	GO:0009768~photosynthesis, light harvesting in photosystem I	2	33.3333	0.00356371	AT1G29910, AT3G27690	4	22	18499	420.432	0.0655821	0.0655821	2.64009
GOTERM_BP_DIRECT	GO:0010218~response to far red light	2	33.3333	0.00792577	AT1G29910Red, AT3G27690 PSI	4	49	18499	188.765	0.140315	0.0491477	5.78924
GOTERM_BP_DIRECT	GO:0010114~response to red light	2	33.3333	0.00937696	AT1G29910, AT3G27690	4	58	18499	159.474	0.163896	0.0351673	6.81716
Tissues name: N0R for roots under the N0 treatment, N0L for leaves under the N0 treatment, N180R for roots under the N180 treatment, N180L for leaves under the N180 treatment.
N180RCK, N0RCK, N180LCK, N0LCK for the control to N0R, N0L, N180R, N180L, respectively
