# Supplementary material for: Static magnetic field regulates Arabidopsis root growth via auxin signaling
Source: Sci Rep. 2019 Oct 7;9:14384. doi: 10.1038/s41598-019-50970-y (PMC6779896; doi:10.1038/s41598-019-50970-y)
Supplement: Supplementary file 2 — Supplementary dataset [file 41598_2019_50970_MOESM2_ESM.zip › Supplementary information/Table S9 Functional classification of DEGs from N180-treated roots.xlsx]

## Sheet: Table S9
Table S9 Functional classification of DEGs from N180-treated roots
up-regulated DEGs
gene	gene name	baseMean	log2FoldChange	lfcSE	stat	pvalue	padj
Flavonoid biosynthesis and transportation
AT2G37040	PAL1	38676.3	0.631416	0.0822597	7.67589	1.64e-14	2.51e-10
AT3G53260	PAL2	17590.2	0.677419	0.0936153	7.23619	4.61e-13	3.53e-09
AT4G15480	UGT84A1	1066.88	0.992139	0.1516	6.54447	5.97e-11	1.83e-07
AT3G21560	UGT84A2	2469.55	0.823798	0.125447	6.56689	5.14e-11	1.83e-07
AT1G65060	4CL3	4202.23	0.78898	0.129841	6.07652	1.23e-09	2.69e-06
AT4G25640	ATDTX35	10626.7	0.691845	0.121199	5.70833	1.14e-08	1.75e-05
AT5G07990	TRANSPARENT TESTA 7 (TT7)	2579.78	0.654423	0.126723	5.1642	2.41e-07	0.000168006
AT5G08640	FLS1	15219	0.604732	0.120245	5.02916	4.93e-07	0.000314189
AT5G17050	UGT78D2	4348.83	0.647844	0.114579	5.65414	1.57e-08	1.84e-05
AT5G17040	UGT78D4	624.01	0.683593	0.138489	4.93607	7.97e-07	0.000435765
AT1G30530	UGT78D1	1572.08	0.642373	0.143315	4.48224	7.39e-06	0.00269202
AT5G02270	ABCI20	7594.94	0.65473	0.115603	5.66359	1.48e-08	1.84e-05
AT5G44110	ABCI21	4920.73	0.643796	0.11977	5.37527	7.65e-08	6.5e-05
Other functions
AT1G54570	AT1G54570	1037.59	0.596571	0.0996881	5.66337	1.48e-08	1.84e-05
AT4G19030	NIP1-1	1961.81	0.62871	0.112656	5.5808	2.39e-08	2.44e-05
AT4G01630	EXPA17	336.803	0.819961	0.156215	5.24894	1.53e-07	0.000117849
AT4G04610	APS REDUCTASE 1 (APR1)	3802.32	0.723128	0.138203	5.23237	1.67e-07	0.000121981
AT2G23910	AT2G23910	2003.11	0.899692	0.146265	6.15111	7.69e-10	1.96e-06
AT4G13620	ERF062	1017.48	0.58506	0.112137	4.73225	2.22e-06	0.00107966
AT3G18000	NMT1	6327.51	0.590427	0.12145	4.5733	4.8e-06	0.00193394
AT2G47550	PME20	220.999	0.64146	0.149621	4.28723	1.81e-05	0.00516157
AT1G54970	PRP1	801.189	0.640685	0.15164	4.22504	2.39e-05	0.00653
AT1G04770	AT1G04770	595.438	0.62855	0.148942	4.2201	2.44e-05	0.00655764
AT5G24660	LSU2	278.283	0.662683	0.157231	4.21472	2.5e-05	0.00660015
AT1G36370	SHM7	2591.25	0.591033	0.136583	4.10762	4e-05	0.00927134
AT1G62180	5'ADENYLYLPHOSPHOSULFATE REDUCTASE 2 (APR2)	998.169	0.588215	0.140617	3.8773	0.000105622	0.0202234
AT3G52190	PHF1	1399.4	0.587858	0.139693	3.84672	0.000119711	0.0223465
AT4G07960	CSLC12	265.385	0.587584	0.154777	3.8028	0.000143073	0.0246069
down-regulated DEGs
gene	GeneName	baseMean	log2FoldChange	lfcSE	stat	pvalue	padj
auxin biosynthetic YUCCA family genes
AT1G04180	YUC9	174.981	-0.613353	0.15971	-3.65257	0.00025963	0.0361287
cell wall proteins
AT4G30270	XTH24	3219.98	-0.604133	0.0868466	-6.61088	3.82e-11	1.83e-07
AT3G52840	BGAL2	453.491	-0.766145	0.14213	-5.39044	7.03e-08	6.33e-05
AT3G18080	BGLU44	672.384	-0.617493	0.120935	-4.94061	7.79e-07	0.000435765
AT5G59320	LTP3	984.612	-0.639796	0.14129	-4.52825	5.95e-06	0.0022759
Other functions
AT2G37870	AT2G37870	349.894	-0.852457	0.144423	-5.90249	3.58e-09	6.85e-06
AT4G27450	AT4G27450	526.762	-0.75518	0.139611	-5.40916	6.33e-08	6.06e-05
AT5G02020	SIS	502.605	-0.729734	0.143567	-5.0829	3.72e-07	0.00024739
AT3G62040	AT3G62040	5674.4	-0.586841	0.11384	-4.72453	2.31e-06	0.00107966
AT2G15890	MEE14	456.406	-0.606546	0.12549	-4.59435	4.34e-06	0.00184574
AT1G62280	AT1G62280	550.005	-0.682592	0.152903	-4.46421	8.04e-06	0.00279574
AT2G37900	NPF5.6	160.331	-0.638142	0.159189	-4.00871	6.11e-05	0.0135434
AT4G33500	AT4G33500	320.908	-0.589533	0.135819	-3.98717	6.69e-05	0.0146217
AT3G23080	AT3G23080	486.542	-0.590244	0.138301	-3.92218	8.78e-05	0.0181513
AT2G33830	AT2G33830	619.101	-0.621357	0.159089	-3.90573	9.39e-05	0.0189206
AT2G39510	AT2G39510	265.057	-0.596383	0.157542	-3.59512	0.000324237	0.0418869
AT4G08300	AT4G08300	618.866	-0.591831	0.154874	-3.54039	0.000399536	0.0497211
